# Supplementary material for: Rli51 Attenuates Transcription of the Listeria Pathogenicity Island 1 Gene mpl and Functions as a Trans-Acting sRNA in Intracellular Bacteria
Source: Int J Mol Sci. 2024 Aug 29;25(17):9380. doi: 10.3390/ijms25179380 (PMC11394854; doi:10.3390/ijms25179380)
Supplement: Supplementary file 1 [file ijms-25-09380-s001.zip]

Archive with 8 entries (8 files):
- Supp Table S1_Prediction of sRNA that regulate Rli51.xlsx
- Supp Table S2_DEGs.xlsx
- Supp Table S3_Functional enrichment analysis.xlsx
- Supp Table S4_StringNetworks.xlsx
- Supp Table S5_Interaction energy targets Rli51.xlsx
- Supp Table S6_plasmids constructs.xlsx
- Supp Table S7_oligos qPCR.xlsx
- Supp-Mat_Moron_24_Final.pdf
