# Supplementary material for: Rli51 Attenuates Transcription of the Listeria Pathogenicity Island 1 Gene mpl and Functions as a Trans-Acting sRNA in Intracellular Bacteria
Source: Int J Mol Sci. 2024 Aug 29;25(17):9380. doi: 10.3390/ijms25179380 (PMC11394854; doi:10.3390/ijms25179380)
Supplement: Supplementary file 1 [file ijms-25-09380-s001.zip › Supp Table S1_Prediction of sRNA that regulate Rli51.xlsx]

## Sheet: Hoja1
Supplementary Table S1. Prediction of the sRNAs binding to ssRNA loops L1 and L2 in Rli51.
	sRNA				Rli51				ΔG net (kcal/mol)			ΔΔG net (kcal/mol)
sRNA-site	start	end	seed-start	seed-end	start	end	seed-start	seed-end	Rli51 WT	Rli51 ΔL1	Rli51 ΔL2	Rli51-ΔL1	Rli51-ΔL2
Rli123-site-1	101	116	102	108	80	94	87	93	-12.34	-12.31	0	-0.03	-12.34
Rli54-site-1	373	391	385	391	74	96	74	80	-12.19	-11.84	-3.73	-0.35	-8.46
Rli46-site-1	262	269	262	268	84	91	85	91	-10.42	-11.11	-4.46	0.69	-5.96
Rli123-site-2	273	295	286	292	49	68	52	58	-9.7	0	-11.14	-9.7	1.44
Rli21-site-1	11	30	22	28	71	88	73	79	-8.63	-13.05	-3.11	4.42	-5.52
Rli113-site-1	164	171	164	170	55	62	56	62	-8.58	-0.42	-8.56	-8.16	-0.02
Rli147-site-1	16	23	17	23	85	92	85	91	-7.91	-7.89	0	-0.02	-7.91
Rli121-site-1	270	284	277	283	78	93	79	85	-7.69	-7.66	-7.19	-0.03	-0.5
Rli140-site-1	126	144	138	144	77	90	77	83	-7.68	-7.78	-5.31	0.1	-2.37
Rli143-site-1	15	21	15	21	56	62	56	62	-7.59	-0.99	-7.56	-6.6	-0.03
Rli72-site-2	5	28	22	28	53	85	53	59	-7.4	-4.28	-4.47	-3.12	-2.93
Rli78-site-1	204	210	204	210	74	80	74	80	-7.26	-8.51	0	1.25	-7.26
Rli99-site-1	34	41	35	41	56	63	56	62	-7.23	-6.25	-7.2	-0.98	-0.03
Rli6-site-1	19	42	36	42	78	100	78	84	-6.93	-6.86	-6.92	-0.07	-0.01
Rli98-site-1	24	46	37	43	73	95	76	82	-6.89	-7.99	-0.06	1.1	-6.83
Rli6-site-2	5	11	5	11	79	85	79	85	-6.88	-5.05	-1.52	-1.83	-5.36
Rli33A-site-1	107	115	108	114	78	86	79	85	-6.87	-6.87	-5.28	0	-1.59
Rli33C-site-1	399	407	400	406	78	86	79	85	-6.86	-6.86	-5.61	0	-1.25
Rli121-site-2	451	457	451	457	86	92	86	92	-6.84	-7.03	-4.31	0.19	-2.53
Rli94-site-1	175	181	175	181	84	90	84	90	-6.63	-6.61	-3.24	-0.02	-3.39
Rli75-site-1	24	31	24	30	81	88	82	88	-6.62	-6.63	-1.76	0.01	-4.86
Rli80-site-1	2	35	13	19	72	103	87	93	-6.32	-8.47	-3.35	2.15	-2.97
sRNA-Rli51 interaction prediction results obtained with IntaRNA. The Table includes the top 25% candidates based on the net interaction energy (ΔG net; threshold value: ΔG net < -6.09 )
Only the interactions that mapped with a seed-start ≥ 51 or seed-end ≤ 93 were selected. This restriction is based on L1 and L2 location in Rli51: L1 (53-67) and L2 (76-91).
To assess the effect of L1 and L2 deletion in the predicted interaction energy the difference between interaction energies was calculated (ΔΔG net)
