# Supplementary material for: Rli51 Attenuates Transcription of the Listeria Pathogenicity Island 1 Gene mpl and Functions as a Trans-Acting sRNA in Intracellular Bacteria
Source: Int J Mol Sci. 2024 Aug 29;25(17):9380. doi: 10.3390/ijms25179380 (PMC11394854; doi:10.3390/ijms25179380)
Supplement: Supplementary file 1 [file ijms-25-09380-s001.zip › Supp Table S2_DEGs.xlsx]

## Sheet: Readme
Supplementary Table S2: Differentially-expressed genes (DEGs) in RNAseq intracellular Δrli51 vs. intracellular EGD-e.
Sheet 1	rli51-intra vs EGDe-intra
	Read counts of each feature in each sample, performed by FeatureCounts R package
	Log2(Fold Change) was calculated as the Log of the mean of FPKM values in Δrli51 divided by the mean in EGD-e
	Model dependent p-value estimation obtained by DeSEQ2 R package, based on the negative binomial distribution
	The calculation of adjusted p-values was done by applying the Benjamini-Hochberg procedure in order to control false discovery rate.
	Gene description from PFAM annotation
Sheet 2	Genome Annotation
	Feature annotation according to the information available at Listeriomics database (https://listeriomics.pasteur.fr/Listeriomics/#bacnet.Listeria) for NCBI NC_003210.1 assembly.
	Novel genes were predicted by Rockhopper v2.0.3
Sheet 3	Functional Annotation
	Alternative gene name as annotated in Listeriomics database
	The gene has been described to be in an operon according to Listeriomics database
	Gene description from PFAM annotation
	Product annotation as predicted with RAST annotation in Listeriomics database
	Product description as annotated in Listeriomics database
	Annotation of features based on Cluster of Orthologous Groups (COGs) as assigned in Listeriomics database
	TF family of genes
Sheet 4	Surface proteins
	Set of DEGs annotated as surface/cell wall proteins in Listeriomics, RAST, COGs or GO.
Sheet 5	Response to Fe
	Set of DEGs with function related with iron or heme uptake and utilization as annotated in Listeriomics, RAST, COGs, or GO.
Sheet 6	FPKM and readcount

## Sheet: rli51-intra vs EGDe-intra
gene_id	rli51_int_1	rli51_int_2	EGDe_int_1	EGDe_int_2	log2FoldChange	pvalue	padj	-LOG10 Padj	gene_description
rli51	1.92438	2.77208	94.9837	51.8041	-4.96244	1.07e-08	3.69e-05	4.43297	-//- && -
rli38	102.954	49.8974	339.227	313.996	-2.0971	5.81e-08	0.000100071	3.99969	-//- && -
lmo0937	3181.96	1931.22	8260.45	6340.19	-1.51381	3.04e-07	0.000349111	3.45704	-//- && -
lmo2177	9962.52	9519.32	21213.7	21510.3	-1.13292	1.05e-06	0.000902807	3.04441	gnl|BL_ORD_ID|553689 sp|O34322|YVLA_BACSU Uncharacterized protein YvlA OS=Bacillus subtilis (strain 168) OX=224308 GN=yvlA PE=4 SV=1//1.59483e-10 && PF09685:Domain of unknown function (DUF4870)
lmo2186	53.8827	42.5052	147.173	175.5	-1.74386	1.89e-05	0.0130196	1.8854	gnl|BL_ORD_ID|195902 sp|Q7A151|ISDC_STAAW Iron-regulated surface determinant protein C OS=Staphylococcus aureus (strain MW2) OX=196620 GN=isdC PE=1 SV=1//1.54022e-24 && PF05031:Iron Transport-associated domain
rli29	412.78	315.093	719.162	1049.83	-1.28135	2.46e-05	0.014148	1.84931	-//- && -
lmo2439	7089.42	7530.81	13432.4	14259.9	-0.921511	8.24e-05	0.0381143	1.41891	gnl|BL_ORD_ID|553911 sp|P54940|YXEA_BACSU Uncharacterized protein YxeA OS=Bacillus subtilis (strain 168) OX=224308 GN=yxeA PE=1 SV=1//3.76766e-07 && PF06486:Protein of unknown function (DUF1093)
lmo0955	7303.02	9159.87	4533.12	2051.02	1.32214	9.49e-05	0.0381143	1.41891	-//- && -
lmo0647	11715.6	12825.5	24302.3	22016.8	-0.916401	0.000103697	0.0381143	1.41891	-//- && -
lmo0207	7995.8	7410.69	4430.83	2408.36	1.17162	0.000110572	0.0381143	1.41891	gnl|BL_ORD_ID|522553 sp|P33385|Y207_LISMO Uncharacterized lipoprotein Lmo0207 OS=Listeria monocytogenes serovar 1/2a (strain ATCC BAA-679 / EGD-e) OX=169963 GN=lmo0207 PE=3 SV=1//1.4058e-105 && PF06998:Protein of unknown function (DUF1307)
rli40	431.061	373.307	732.731	971.592	-1.08335	0.000138072	0.0432666	1.36385	-//- && -
rli98	416.628	640.35	1060.48	1191.49	-1.09097	0.000198835	0.0532796	1.27344	-//- && -
lmo0604	7237.59	7239.75	12078.6	15151.1	-0.911382	0.000202042	0.0532796	1.27344	-//- && PF09685:Domain of unknown function (DUF4870)
rli102	583.087	608.933	1099.1	1206.3	-0.95156	0.000216395	0.0532796	1.27344	-//- && -
lmo0435	2628.7	1559.76	1132.5	587.818	1.28363	0.000236135	0.0542637	1.26549	gnl|BL_ORD_ID|193439 sp|Q8YA32|INLI_LISMO Internalin-I OS=Listeria monocytogenes serovar 1/2a (strain ATCC BAA-679 / EGD-e) OX=169963 GN=inlI PE=3 SV=1//1.91817e-20 && -
Novel00087	119.312	139.528	53.2326	26.4307	1.69953	0.000290034	0.0569929	1.24418	-
lmo0496	2862.52	2447.75	3822.31	8631.2	-1.2297	0.000305807	0.0569929	1.24418	gnl|BL_ORD_ID|531896 sp|Q723F3|Y526_LISMF UPF0291 protein LMOf2365_0526 OS=Listeria monocytogenes serotype 4b (strain F2365) OX=265669 GN=LMOf2365_0526 PE=3 SV=1//6.1652e-48 && PF05979:Bacterial protein of unknown function (DUF896)
lmo0204	221868	239260	141441	80947.6	1.05208	0.000313651	0.0569929	1.24418	gnl|BL_ORD_ID|8987 sp|P33379|ACTA_LISMO Actin assembly-inducing protein OS=Listeria monocytogenes serovar 1/2a (strain ATCC BAA-679 / EGD-e) OX=169963 GN=actA PE=1 SV=1//0 && PF05058:ActA Protein
Novel00033	350.237	424.128	202.493	136.382	1.19219	0.000314147	0.0569929	1.24418	PF13180:PDZ domain
lmo2267	8921.43	6176.19	4364.03	1836.4	1.28385	0.000350308	0.0603756	1.21914	gnl|BL_ORD_ID|10086 sp|Q8Y511|ADDA_LISMO ATP-dependent helicase/nuclease subunit A OS=Listeria monocytogenes serovar 1/2a (strain ATCC BAA-679 / EGD-e) OX=169963 GN=addA PE=3 SV=1//0 && PF00580:UvrD/REP helicase N-terminal domain|PF12705:PD-(D/E)XK nuclease superfamily|PF13361:UvrD-like helicase C-terminal domain
lmo1951	354.086	391.787	192.055	153.298	1.11081	0.000387548	0.0636133	1.19645	gnl|BL_ORD_ID|428473 sp|Q8Y5V4|SCPA_LISMO Segregation and condensation protein A OS=Listeria monocytogenes serovar 1/2a (strain ATCC BAA-679 / EGD-e) OX=169963 GN=scpA PE=3 SV=1//8.34633e-169 && PF02616:ScpA/B protein
lmo1645	1062.26	872.281	564.683	319.283	1.12975	0.000414419	0.064932	1.18754	gnl|BL_ORD_ID|427263 sp|Q9KM67|SBCC_VIBCH Nuclease SbcCD subunit C OS=Vibrio cholerae serotype O1 (strain ATCC 39315 / El Tor Inaba N16961) OX=243277 GN=sbcC PE=3 SV=1//8.67168e-46 && PF13558:Putative exonuclease SbcCD, C subunit|PF13476:AAA domain
lmo2221	2860.59	1895.18	1386.14	780.233	1.1343	0.000486404	0.0728971	1.13729	gnl|BL_ORD_ID|544427 sp|O08455|YHAN_BACSU Uncharacterized protein YhaN OS=Bacillus subtilis (strain 168) OX=224308 GN=yhaN PE=2 SV=1//3.64021e-41 && PF13514:AAA domain
lmo0304	376.216	288.296	175.354	109.952	1.21934	0.000539345	0.0774634	1.1109	-//- && PF13020:Domain of unknown function (DUF3883)|PF12102:Domain of unknown function (DUF3578)
lmo2637	10703.4	10139.3	6396.26	5329.48	0.829857	0.000609181	0.0807926	1.09263	gnl|BL_ORD_ID|463338 sp|P16055|TA15_TREPA 15 kDa lipoprotein OS=Treponema pallidum (strain Nichols) OX=243276 GN=tpp15 PE=4 SV=1//2.19501e-13 && PF04205:FMN-binding domain
lmo0087	202.06	88.7065	57.4077	28.5451	1.75705	0.000609402	0.0807926	1.09263	-//- && -
lmo0205	126363	138946	84774.5	56315.3	0.91106	0.000713463	0.0889145	1.05103	gnl|BL_ORD_ID|303289 sp|P33378|PHLC_LISMO Phospholipase C OS=Listeria monocytogenes serovar 1/2a (strain ATCC BAA-679 / EGD-e) OX=169963 GN=plcB PE=1 SV=1//0 && -
lmo0355	1494.28	1064.48	761.957	457.779	1.06872	0.000738539	0.0889145	1.05103	gnl|BL_ORD_ID|137770 sp|Q9Z4P0|FRD2_SHEFN Fumarate reductase flavoprotein subunit OS=Shewanella frigidimarina (strain NCIMB 400) OX=318167 GN=ifcA PE=1 SV=1//9.87101e-119 && PF00890:FAD binding domain
lmo2273	758.206	948.051	508.319	226.247	1.21577	0.000748048	0.0889145	1.05103	-//- && -
Novel00053	816.899	909.242	521.888	371.087	0.950811	0.000923683	0.106131	0.974157	PF08239:Bacterial SH3 domain|PF01476:LysM domain
anti1967	155.875	243.943	92.8961	71.8914	1.27897	0.00113633	0.126353	0.898415	gnl|BL_ORD_ID|521922 sp|Q8Y5T8|Y1967_LISMO Uncharacterized protein Lmo1967 OS=Listeria monocytogenes serovar 1/2a (strain ATCC BAA-679 / EGD-e) OX=169963 GN=lmo1967 PE=3 SV=1//7.71102e-20 && -
lmo1007	1181.57	997.948	1514.52	3019.44	-1.05678	0.00119629	0.128863	0.889872	-//- && -
lmo0627	548.448	407.496	282.864	146.955	1.15283	0.00131877	0.137751	0.860905	gnl|BL_ORD_ID|69172 sp|Q53654|CNA_STAAU Collagen adhesin OS=Staphylococcus aureus OX=1280 GN=cna PE=1 SV=1//1.96517e-24 && -
lmo1122	146.253	76.6942	48.0137	16.9156	1.77831	0.00142824	0.14245	0.846338	-//- && -
Novel00167	992.018	1269.61	712.9	318.225	1.13308	0.0014537	0.14245	0.846338	PF12732:YtxH-like protein|PF06103:Bacterial protein of unknown function (DUF948)
lmo0484	737.038	846.408	1542.7	1277.13	-0.83249	0.00149713	0.14245	0.846338	gnl|BL_ORD_ID|168932 sp|Q92EH3|HDOX_LISMO Heme-degrading monooxygenase OS=Listeria monocytogenes serovar 1/2a (strain ATCC BAA-679 / EGD-e) OX=169963 GN=isdG PE=3 SV=1//9.7781e-85 && PF03992:Antibiotic biosynthesis monooxygenase
lmo0821	9194.69	9985.03	6388.96	3959.31	0.890183	0.00156319	0.14245	0.846338	-//- && -
lmo2185	389.687	523.923	813.102	878.556	-0.888545	0.00157038	0.14245	0.846338	gnl|BL_ORD_ID|195865 sp|Q2YX95|ISDA_STAAB Iron-regulated surface determinant protein A OS=Staphylococcus aureus (strain bovine RF122 / ET3-1) OX=273036 GN=isdA PE=3 SV=1//2.86617e-09 && PF05031:Iron Transport-associated domain
lmo0206	4819.61	3866.13	2858.9	1487.52	0.998776	0.00166866	0.146903	0.832968	gnl|BL_ORD_ID|522483 sp|P33383|Y206_LISMO Uncharacterized protein Lmo0206 OS=Listeria monocytogenes serovar 1/2a (strain ATCC BAA-679 / EGD-e) OX=169963 GN=lmo0206 PE=3 SV=1//2.25588e-66 && -
lmo0541	2238.05	2283.27	3342.17	4647.57	-0.821389	0.00173049	0.146903	0.832968	gnl|BL_ORD_ID|132087 sp|P37580|FHUD_BACSU Iron(3+)-hydroxamate-binding protein FhuD OS=Bacillus subtilis (strain 168) OX=224308 GN=fhuD PE=1 SV=1//1.6561e-13 && PF01497:Periplasmic binding protein
Novel00021	642.743	900.926	462.393	335.141	0.952795	0.00180109	0.146903	0.832968	PF07724:AAA domain (Cdc48 subfamily)|PF10431:C-terminal, D2-small domain, of ClpB protein|PF18073:Rubredoxin metal binding domain
lmo0674	6829.63	6172.5	4341.07	1978.07	1.04092	0.00180176	0.146903	0.832968	gnl|BL_ORD_ID|245413 sp|P0DJO8|MOGR_LISMO Motility gene repressor MogR OS=Listeria monocytogenes serovar 1/2a (strain ATCC BAA-679 / EGD-e) OX=169963 GN=mogR PE=1 SV=1//0 && PF12181:DNA binding domain of the motility gene repressor (MogR)
lmo0723	7397.32	7773.83	5111.37	2676.9	0.961939	0.00183256	0.146903	0.832968	gnl|BL_ORD_ID|474455 sp|P39216|TLPA_BACSU Methyl-accepting chemotaxis protein TlpA OS=Bacillus subtilis (strain 168) OX=224308 GN=tlpA PE=3 SV=1//1.46306e-46 && PF12729:Four helix bundle sensory module for signal transduction|PF00672:HAMP domain|PF00015:Methyl-accepting chemotaxis protein (MCP) signalling domain
lmo0486	864.047	895.382	1410.14	1609.1	-0.779048	0.00205218	0.160769	0.793796	gnl|BL_ORD_ID|373525 sp|B8DCI6|RL32_LISMH 50S ribosomal protein L32 OS=Listeria monocytogenes serotype 4a (strain HCC23) OX=552536 GN=rpmF PE=3 SV=1//2.36474e-34 && PF01783:Ribosomal L32p protein family
Novel00246	2482.45	3349.6	1921.59	1045.6	0.974893	0.00218752	0.167564	0.775819	PF00300:Histidine phosphatase superfamily (branch 1)|PF17871:AAA lid domain|PF07724:AAA domain (Cdc48 subfamily)|PF10431:C-terminal, D2-small domain, of ClpB protein|PF02861:Clp amino terminal domain, pathogenicity island component|PF00004:ATPase family associated with various cellular activities (AAA)
lmo0171	1277.79	1140.25	800.577	472.58	0.925309	0.00240674	0.176361	0.753597	gnl|BL_ORD_ID|193439 sp|Q8YA32|INLI_LISMO Internalin-I OS=Listeria monocytogenes serovar 1/2a (strain ATCC BAA-679 / EGD-e) OX=169963 GN=inlI PE=3 SV=1//9.09484e-06 && PF06458:MucBP domain|PF08191:LRR adjacent
lmo0586	180.892	267.044	124.209	66.6053	1.23106	0.00244713	0.176361	0.753597	-//- && PF06030:Bacterial protein of unknown function (DUF916)|PF11797:Protein of unknown function C-terminal (DUF3324)
lmo2274	867.896	955.443	597.04	237.876	1.12675	0.0024859	0.176361	0.753597	-//- && -
lmo2178	938.135	730.905	539.633	300.252	0.990548	0.002533	0.176361	0.753597	gnl|BL_ORD_ID|193441 sp|Q8Y3L4|INLJ_LISMO Internalin-J OS=Listeria monocytogenes serovar 1/2a (strain ATCC BAA-679 / EGD-e) OX=169963 GN=inlJ PE=1 SV=1//7.39072e-09 && PF05737:Collagen binding domain|PF06458:MucBP domain|PF05738:Cna protein B-type domain
lmo0590	4529.03	6543.95	3657.39	2083.79	0.947622	0.00255818	0.176361	0.753597	gnl|BL_ORD_ID|519042 sp|Q49X07|Y1546_STAS1 Uncharacterized protein SSP1546 OS=Staphylococcus saprophyticus subsp. saprophyticus (strain ATCC 15305 / DSM 20229) OX=342451 GN=SSP1546 PE=4 SV=1//9.50261e-36 && PF02734:DAK2 domain|PF02645:Uncharacterised protein, DegV family COG1307
lmo0815	602.331	750.309	414.379	322.454	0.876399	0.00262556	0.177457	0.750907	gnl|BL_ORD_ID|554015 sp|P37503|YYBA_BACSU Uncharacterized HTH-type transcriptional regulator YybA OS=Bacillus subtilis (strain 168) OX=224308 GN=yybA PE=4 SV=1//1.3354e-55 && PF01047:MarR family
lmo1279	7554.16	8811.52	5624.91	2897.86	0.941267	0.00272153	0.179339	0.746326	gnl|BL_ORD_ID|181654 sp|Q8Y7J8|HSLU_LISMO ATP-dependent protease ATPase subunit HslU OS=Listeria monocytogenes serovar 1/2a (strain ATCC BAA-679 / EGD-e) OX=169963 GN=hslU PE=3 SV=1//0 && PF07724:AAA domain (Cdc48 subfamily)|PF10431:C-terminal, D2-small domain, of ClpB protein
lmo2219	82833	89209.2	59602.8	27795.6	0.977083	0.00275887	0.179339	0.746326	gnl|BL_ORD_ID|317768 sp|Q8Y557|PRSA2_LISMO Foldase protein PrsA 2 OS=Listeria monocytogenes serovar 1/2a (strain ATCC BAA-679 / EGD-e) OX=169963 GN=prsA2 PE=3 SV=1//0 && PF13616:PPIC-type PPIASE domain
lmo0820	5231.43	5248.47	3620.86	2035.16	0.889742	0.00280948	0.179339	0.746326	gnl|BL_ORD_ID|45344 sp|P39909|BLTD_BACSU Spermine/spermidine acetyltransferase OS=Bacillus subtilis (strain 168) OX=224308 GN=bltD PE=1 SV=2//3.68277e-07 && PF00583:Acetyltransferase (GNAT) family
Novel00139	4705.11	8563.88	4191.81	2413.65	1.00633	0.00293424	0.183897	0.735426	PF01025:GrpE|PF00012:Hsp70 protein|PF01628:HrcA protein C terminal domain|PF10712:NAD-specific glutamate dehydrogenase
lmo0690	1670.36	2350.72	2615.7	5465.86	-1.00699	0.00302513	0.186208	0.730002	gnl|BL_ORD_ID|133140 sp|Q02551|FLAA_LISMO Flagellin OS=Listeria monocytogenes serovar 1/2a (strain ATCC BAA-679 / EGD-e) OX=169963 GN=flaA PE=3 SV=2//0 && PF00669:Bacterial flagellin N-terminal helical region|PF00700:Bacterial flagellin C-terminal helical region
lmo0362	293.468	214.374	380.979	638.565	-1.00568	0.00307925	0.186213	0.729989	gnl|BL_ORD_ID|464688 sp|O05522|TATAY_BACSU Sec-independent protein translocase protein TatAy OS=Bacillus subtilis (strain 168) OX=224308 GN=tatAy PE=1 SV=1//4.16024e-22 && PF02416:mttA/Hcf106 family
lmo1303	1298.96	814.991	1541.66	2535.23	-0.947625	0.00327198	0.194457	0.711176	gnl|BL_ORD_ID|549022 sp|Q8Y7H6|YNEA_LISMO Cell division suppressor protein YneA OS=Listeria monocytogenes serovar 1/2a (strain ATCC BAA-679 / EGD-e) OX=169963 GN=yneA PE=3 SV=1//2.00258e-75 && -
lmo1333	3849.72	4008.43	2711.73	1835.35	0.78923	0.00353419	0.202878	0.692766	gnl|BL_ORD_ID|552046 sp|O32023|YQZC_BACSU Uncharacterized protein YqzC OS=Bacillus subtilis (strain 168) OX=224308 GN=yqzC PE=3 SV=2//3.70232e-08 && PF02618:YceG-like family
Novel00277	532.091	476.798	329.833	172.328	1.00628	0.00358949	0.202878	0.692766	PF00877:NlpC/P60 family
lmo2203	865.971	705.032	513.538	337.255	0.884617	0.00359024	0.202878	0.692766	gnl|BL_ORD_ID|225969 sp|O32083|LYTG_BACSU Exo-glucosaminidase LytG OS=Bacillus subtilis (strain 168) OX=224308 GN=lytG PE=1 SV=1//8.29536e-60 && PF13457:SH3-like domain|PF01832:Mannosyl-glycoprotein endo-beta-N-acetylglucosaminidase
Novel00082	1527.96	2263.86	1227.48	851.068	0.867341	0.00373226	0.207502	0.682978	PF00171:Aldehyde dehydrogenase family|PF02302:PTS system, Lactose/Cellobiose specific IIB subunit
lmo1334	2292.9	2410.78	1605.33	1162.95	0.764777	0.00395568	0.216425	0.664692	-//- && -
lmo1960	1251.81	1845.28	2321.36	3202.34	-0.834624	0.00401834	0.216425	0.664692	gnl|BL_ORD_ID|132085 sp|P49938|FHUC_BACSU Iron(3+)-hydroxamate import ATP-binding protein FhuC OS=Bacillus subtilis (strain 168) OX=224308 GN=fhuC PE=3 SV=1//2.60238e-115 && PF07673:Protein of unknown function (DUF1602)|PF00005:ABC transporter
lmo0991	3745.81	5058.12	7395.16	7242	-0.733388	0.00408364	0.216559	0.664425	gnl|BL_ORD_ID|547428 sp|O34997|YKOY_BACSU Uncharacterized membrane protein YkoY OS=Bacillus subtilis (strain 168) OX=224308 GN=ykoY PE=3 SV=1//2.12407e-79 && PF03741:Integral membrane protein TerC family
PrfA	2355.44	2460.68	1684.66	1024.45	0.830017	0.00421007	0.217184	0.663172	-//- && -
lmo0650	13412.9	13444.6	9585	4730.03	0.907784	0.00422145	0.217184	0.663172	gnl|BL_ORD_ID|305532 sp|P49022|PIP_LACLL Phage infection protein OS=Lactococcus lactis subsp. lactis OX=1360 GN=pip PE=4 SV=1//0 && PF12698:ABC-2 family transporter protein|PF01061:ABC-2 type transporter
lmo1601	28304.7	36159	22720.9	9928.42	0.98143	0.00428774	0.21735	0.66284	gnl|BL_ORD_ID|553295 sp|P40780|YTXH_BACSU Uncharacterized protein YtxH OS=Bacillus subtilis (strain 168) OX=224308 GN=ytxH PE=4 SV=2//1.2977e-10 && PF12732:YtxH-like protein
T-box-4	3396.53	3210.99	4164.67	7879.51	-0.86615	0.00494737	0.237475	0.624382	-//- && -
lmo0836	2096.61	2260.17	3229.45	3804.96	-0.691142	0.00495743	0.237475	0.624382	gnl|BL_ORD_ID|323046 sp|A0AGW6|PSIE_LISW6 Protein PsiE homolog OS=Listeria welshimeri serovar 6b (strain ATCC 35897 / DSM 20650 / SLCC5334) OX=386043 GN=psiE PE=3 SV=1//2.79309e-82 && PF06146:Phosphate-starvation-inducible E
rli72	1789.67	1461.81	2745.13	2555.32	-0.705078	0.00504471	0.237475	0.624382	-//- && -
lmo0546	235.737	186.653	273.47	615.306	-1.07333	0.00516325	0.237475	0.624382	-//- && PF08666:SAF domain
lmo2408	173.194	138.604	291.214	291.795	-0.903285	0.0051853	0.237475	0.624382	gnl|BL_ORD_ID|525566 sp|Q57720|Y272_METJA Uncharacterized HTH-type transcriptional regulator MJ0272 OS=Methanocaldococcus jannaschii (strain ATCC 43067 / DSM 2661 / JAL-1 / JCM 10045 / NBRC 100440) OX=243232 GN=MJ0272 PE=4 SV=2//2.38091e-16 && PF01381:Helix-turn-helix
lmo2268	8456.69	6044.98	5057.1	2928.52	0.860714	0.00519202	0.237475	0.624382	gnl|BL_ORD_ID|10228 sp|Q8Y510|ADDB_LISMO ATP-dependent helicase/deoxyribonuclease subunit B OS=Listeria monocytogenes serovar 1/2a (strain ATCC BAA-679 / EGD-e) OX=169963 GN=addB PE=3 SV=1//0 && PF12705:PD-(D/E)XK nuclease superfamily|PF13361:UvrD-like helicase C-terminal domain
lmo2329	647.554	613.553	380.979	362.629	0.762027	0.0052117	0.237475	0.624382	gnl|BL_ORD_ID|551014 sp|P45902|YQAE_BACSU Uncharacterized HTH-type transcriptional regulator YqaE OS=Bacillus subtilis (strain 168) OX=224308 GN=yqaE PE=4 SV=1//2.23731e-11 && PF01381:Helix-turn-helix
Novel00039	1007.41	1084.81	696.199	545.529	0.752659	0.00523589	0.237475	0.624382	PF12799:Leucine Rich repeats (2 copies)|PF08191:LRR adjacent|PF09479:Listeria-Bacteroides repeat domain (List_Bact_rpt)|PF00746:LPXTG cell wall anchor motif|PF12354:Bacterial adhesion/invasion protein N terminal
lmo1661	1024.73	915.71	1542.7	1596.41	-0.694021	0.00558707	0.246293	0.608548	gnl|BL_ORD_ID|553256 sp|O35008|YTQA_BACSU Uncharacterized protein YtqA OS=Bacillus subtilis (strain 168) OX=224308 GN=ytqA PE=3 SV=1//8.34606e-172 && PF16199:Radical_SAM C-terminal domain|PF04055:Radical SAM superfamily
lmo0292	30604.4	35305.2	23208.4	16835.3	0.718913	0.00563327	0.246293	0.608548	gnl|BL_ORD_ID|554057 sp|P39668|YYXA_BACSU Uncharacterized serine protease YyxA OS=Bacillus subtilis (strain 168) OX=224308 GN=yyxA PE=3 SV=2//2.43535e-110 && PF13180:PDZ domain|PF13365:Trypsin-like peptidase domain
lmo0582	46608.5	49164.7	34246.3	23622.7	0.726829	0.00568515	0.246293	0.608548	gnl|BL_ORD_ID|289770 sp|P21171|P60_LISMO Probable endopeptidase p60 OS=Listeria monocytogenes serovar 1/2a (strain ATCC BAA-679 / EGD-e) OX=169963 GN=iap PE=1 SV=2//2.0064e-76 && PF00877:NlpC/P60 family|PF08239:Bacterial SH3 domain|PF01476:LysM domain
Novel00278	310.787	277.208	184.748	119.467	0.950383	0.00579409	0.246293	0.608548	PF16321:Sigma 54 modulation/S30EA ribosomal protein C terminus|PF02482:Sigma 54 modulation protein / S30EA ribosomal protein
lmo1069	1239.3	1069.1	1789.03	1943.18	-0.693191	0.00582122	0.246293	0.608548	gnl|BL_ORD_ID|548213 sp|O07633|YLAI_BACSU Uncharacterized protein YlaI OS=Bacillus subtilis (strain 168) OX=224308 GN=ylaI PE=4 SV=1//1.2935e-11 && PF09963:Uncharacterized protein conserved in bacteria (DUF2197)
lmo1224	3632.27	3537.17	2461.23	1999.22	0.684655	0.00585901	0.246293	0.608548	-//- && PF02687:FtsX-like permease family|PF12704:MacB-like periplasmic core domain
anti0307	48.1095	34.189	133.603	75.0631	-1.34344	0.00599902	0.24914	0.603557	-//- && -
Novel00052	936.211	904.622	651.317	341.484	0.890653	0.00634463	0.255305	0.592941	PF00877:NlpC/P60 family
lmo1961	2815.37	3399.49	4351.51	5895.1	-0.721319	0.00636637	0.255305	0.592941	gnl|BL_ORD_ID|130692 sp|Q8Y5U4|FENR1_LISMO Ferredoxin--NADP reductase 1 OS=Listeria monocytogenes serovar 1/2a (strain ATCC BAA-679 / EGD-e) OX=169963 GN=lmo1961 PE=3 SV=1//0 && PF07992:Pyridine nucleotide-disulphide oxidoreductase
lmo0312	148.177	130.288	80.3708	40.1746	1.20724	0.00661651	0.255305	0.592941	-//- && -
lmo2512	229.963	187.577	126.297	78.2348	1.02908	0.00676557	0.255305	0.592941	gnl|BL_ORD_ID|73530 sp|P39147|COMFC_BACSU ComF operon protein 3 OS=Bacillus subtilis (strain 168) OX=224308 GN=comFC PE=3 SV=1//1.38249e-33 && PF00156:Phosphoribosyl transferase domain
lmo1563	922.74	1145.79	732.731	273.822	1.0391	0.0068145	0.255305	0.592941	gnl|BL_ORD_ID|71159 sp|Q8Y6W8|COAE_LISMO Dephospho-CoA kinase OS=Listeria monocytogenes serovar 1/2a (strain ATCC BAA-679 / EGD-e) OX=169963 GN=coaE PE=3 SV=1//6.03329e-133 && PF01121:Dephospho-CoA kinase
lmo1820	8614.49	8890.06	6460.98	2888.34	0.904781	0.00690249	0.255305	0.592941	gnl|BL_ORD_ID|314857 sp|Q81WH6|PRKC_BACAN Serine/threonine-protein kinase PrkC OS=Bacillus anthracis OX=1392 GN=prkC PE=1 SV=1//1.39255e-167 && PF03793:PASTA domain|PF00069:Protein kinase domain
lmo0485	3236.81	3874.44	5298.21	5983.9	-0.665835	0.00694863	0.255305	0.592941	gnl|BL_ORD_ID|543414 sp|O31571|YFHC_BACSU Putative NAD(P)H nitroreductase YfhC OS=Bacillus subtilis (strain 168) OX=224308 GN=yfhC PE=3 SV=1//9.93659e-24 && PF00881:Nitroreductase family
lmo2261	10584.1	9045.29	13559.7	18258.3	-0.696833	0.00699968	0.255305	0.592941	gnl|BL_ORD_ID|447871 sp|P70949|SUFT_BACSU Fe-S protein maturation auxiliary factor YitW OS=Bacillus subtilis (strain 168) OX=224308 GN=yitW PE=3 SV=2//3.71328e-53 && PF01883:Domain of unknown function DUF59
rli37	601.369	473.101	958.187	838.381	-0.741805	0.00701919	0.255305	0.592941	-//- && -
lmo2284	116.425	90.5546	56.3639	22.2018	1.39646	0.00701976	0.255305	0.592941	-//- && -
lmo0342	810.164	718.892	934.18	1922.04	-0.901461	0.00702059	0.255305	0.592941	gnl|BL_ORD_ID|474205 sp|Q9KAD7|TKT_BACHD Transketolase OS=Bacillus halodurans (strain ATCC BAA-125 / DSM 18197 / FERM 7344 / JCM 9153 / C-125) OX=272558 GN=tkt PE=3 SV=1//0 && PF02780:Transketolase, C-terminal domain|PF00456:Transketolase, thiamine diphosphate binding domain|PF02779:Transketolase, pyrimidine binding domain
lmo2204	883.291	900.926	1241.05	1722.22	-0.731863	0.00705182	0.255305	0.592941	-//- && PF11151:Protein of unknown function (DUF2929)
lmo2698	2178.4	2272.18	1627.25	793.977	0.878207	0.00711032	0.255305	0.592941	gnl|BL_ORD_ID|522797 sp|Q8RD36|Y211_CALS4 Uncharacterized HTH-type transcriptional regulator TTE0211 OS=Caldanaerobacter subterraneus subsp. tengcongensis (strain DSM 15242 / JCM 11007 / NBRC 100824 / MB4) OX=273068 GN=TTE0211 PE=4 SV=1//8.86907e-27 && PF01418:Helix-turn-helix domain, rpiR family|PF01380:SIS domain
lmo0047	4059.48	6513.46	3683.49	2076.39	0.87627	0.00728215	0.258779	0.587071	-//- && PF03413:Peptidase propeptide and YPEB domain
lmo0469	951.606	877.825	656.536	347.828	0.864974	0.00785358	0.272758	0.564222	-//- && PF14253:Bacteriophage abortive infection AbiH
lmo0231	4382.78	6434.92	3827.53	2310.04	0.817657	0.00789382	0.272758	0.564222	gnl|BL_ORD_ID|230813 sp|Q48759|MCSB_LISMO Protein-arginine kinase OS=Listeria monocytogenes serovar 1/2a (strain ATCC BAA-679 / EGD-e) OX=169963 GN=mcsB PE=3 SV=1//0 && PF00217:ATP:guanido phosphotransferase, C-terminal catalytic domain
lmo1738	626.386	588.605	427.948	231.533	0.881351	0.00797627	0.272758	0.564222	gnl|BL_ORD_ID|134558 sp|P0AEM9|FLIY_ECOLI L-cystine-binding protein FliY OS=Escherichia coli (strain K12) OX=83333 GN=fliY PE=1 SV=1//2.01206e-29 && PF00497:Bacterial extracellular solute-binding proteins, family 3
lmo0932	3787.18	2685.22	4583.22	6234.47	-0.741051	0.00803458	0.272758	0.564222	gnl|BL_ORD_ID|544851 sp|O07559|YHJE_BACSU Uncharacterized membrane protein YhjE OS=Bacillus subtilis (strain 168) OX=224308 GN=yhjE PE=4 SV=1//3.09151e-52 && PF09335:SNARE associated Golgi protein
lmo1266	8185.35	8069.52	6018.42	3559.68	0.763047	0.00808317	0.272758	0.564222	gnl|BL_ORD_ID|552916 sp|P94569|YSOA_BACSU TPR repeat-containing protein YsoA OS=Bacillus subtilis (strain 168) OX=224308 GN=ysoA PE=4 SV=2//4.06008e-09 && -
lmo0842	2377.57	1871.15	1550.01	746.402	0.887566	0.00815031	0.272758	0.564222	-//- && PF07523:Bacterial Ig-like domain (group 3)
lmo2266	2542.11	1801.85	1538.53	933.531	0.813207	0.00840238	0.275401	0.560034	gnl|BL_ORD_ID|546623 sp|O06724|YISK_BACSU Uncharacterized protein YisK OS=Bacillus subtilis (strain 168) OX=224308 GN=yisK PE=2 SV=1//1.41383e-83 && PF01557:Fumarylacetoacetate (FAA) hydrolase family
lmo2843	2985.68	2488.4	2009.27	1087.89	0.821612	0.00840572	0.275401	0.560034	-//- && -
lmo2258	1319.16	1425.77	1722.23	3047.99	-0.79724	0.00846896	0.275401	0.560034	-//- && -
lmo0124	503.225	401.951	315.221	135.325	1.00619	0.00864671	0.276769	0.557882	-//- && -
lmo2699	2091.8	2146.51	1562.53	879.613	0.795294	0.00867163	0.276769	0.557882	gnl|BL_ORD_ID|553918 sp|P54947|YXEH_BACSU Putative phosphatase YxeH OS=Bacillus subtilis (strain 168) OX=224308 GN=yxeH PE=3 SV=1//1.13829e-34 && PF08282:haloacid dehalogenase-like hydrolase
lmo0676	198.211	194.046	109.597	97.2649	0.923017	0.0089088	0.281731	0.550166	gnl|BL_ORD_ID|134339 sp|P54700|FLIP_SALTY Flagellar biosynthetic protein FliP OS=Salmonella typhimurium (strain LT2 / SGSC1412 / ATCC 700720) OX=99287 GN=fliP PE=1 SV=1//3.10874e-46 && PF00813:FliP family
lmo2260	812.089	997.948	1422.67	1462.14	-0.672359	0.00925377	0.286068	0.543531	-//- && PF13527:Acetyltransferase (GNAT) domain
anti1279	120.274	121.971	67.8455	42.2891	1.1368	0.0092775	0.286068	0.543531	gnl|BL_ORD_ID|181655 sp|A0AI82|HSLU_LISW6 ATP-dependent protease ATPase subunit HslU OS=Listeria welshimeri serovar 6b (strain ATCC 35897 / DSM 20650 / SLCC5334) OX=386043 GN=hslU PE=3 SV=1//1.03803e-62 && PF07724:AAA domain (Cdc48 subfamily)
lmo1542	27099.1	33617.9	48802.8	45367.7	-0.633171	0.00941915	0.286068	0.543531	gnl|BL_ORD_ID|364767 sp|Q8Y6Y9|RL21_LISMO 50S ribosomal protein L21 OS=Listeria monocytogenes serovar 1/2a (strain ATCC BAA-679 / EGD-e) OX=169963 GN=rplU PE=3 SV=1//2.37159e-52 && PF00829:Ribosomal prokaryotic L21 protein
lmo0948	1005.49	1033.06	1229.57	2402.02	-0.833015	0.00944917	0.286068	0.543531	gnl|BL_ORD_ID|296120 sp|P0ACL9|PDHR_ECOLI Pyruvate dehydrogenase complex repressor OS=Escherichia coli (strain K12) OX=83333 GN=pdhR PE=1 SV=1//6.04847e-18 && PF00392:Bacterial regulatory proteins, gntR family|PF07729:FCD domain
lmo1551	883.291	738.297	514.582	483.153	0.700574	0.00953253	0.286068	0.543531	gnl|BL_ORD_ID|135948 sp|Q05865|FOLC_BACSU Dihydrofolate synthase/folylpolyglutamate synthase OS=Bacillus subtilis (strain 168) OX=224308 GN=folC PE=3 SV=2//6.45752e-127 && PF02875:Mur ligase family, glutamate ligase domain|PF08245:Mur ligase middle domain
lmo0530	3632.27	3516.84	2683.55	1391.31	0.810978	0.0095439	0.286068	0.543531	-//- && PF03170:Bacterial cellulose synthase subunit
lmo2575	3021.28	3162.02	3947.56	6261.96	-0.723451	0.00979542	0.289855	0.537819	gnl|BL_ORD_ID|88178 sp|O07084|CZCD_BACSU Cadmium, cobalt and zinc/H(+)-K(+) antiporter OS=Bacillus subtilis (strain 168) OX=224308 GN=czcD PE=1 SV=1//2.55535e-95 && PF01545:Cation efflux family
lmo1080	5450.81	4674.65	3813.96	1804.69	0.84966	0.00989943	0.289855	0.537819	gnl|BL_ORD_ID|545097 sp|P11290|YIBD_ECOLI Uncharacterized glycosyltransferase YibD OS=Escherichia coli (strain K12) OX=83333 GN=yibD PE=3 SV=2//2.06533e-11 && PF00535:Glycosyl transferase family 2
lmo2756	3376.33	3379.16	2456.01	1770.86	0.676451	0.00992252	0.289855	0.537819	gnl|BL_ORD_ID|476959 sp|Q63GK5|TOP3_BACCZ DNA topoisomerase 3 OS=Bacillus cereus (strain ZK / E33L) OX=288681 GN=topB PE=3 SV=1//0 && PF01751:Toprim domain|PF01131:DNA topoisomerase
lmo0202	506008	510142	387627	190386	0.813936	0.0101779	0.292503	0.53387	gnl|BL_ORD_ID|463506 sp|P13128|TACY_LISMO Listeriolysin O OS=Listeria monocytogenes serovar 1/2a (strain ATCC BAA-679 / EGD-e) OX=169963 GN=hly PE=1 SV=1//0 && PF01289:Thiol-activated cytolysin
lmo2276	921.778	747.537	597.04	355.228	0.809635	0.0101829	0.292503	0.53387	-//- && -
lmo2506	12396.9	13377.1	9580.83	6383.54	0.691056	0.0103829	0.293764	0.532002	gnl|BL_ORD_ID|139630 sp|Q81X30|FTSX_BACAN Cell division protein FtsX OS=Bacillus anthracis OX=1392 GN=ftsX PE=1 SV=1//1.45637e-109 && PF02687:FtsX-like permease family
lmo0422	2749.94	1481.21	1449.81	837.324	0.887405	0.0104521	0.293764	0.532002	-//- && PF03551:Transcriptional regulator PadR-like family
lmo1469	28341.3	29314.7	39199	49984.6	-0.629307	0.0104824	0.293764	0.532002	gnl|BL_ORD_ID|409766 sp|A0AIS0|RS21_LISW6 30S ribosomal protein S21 OS=Listeria welshimeri serovar 6b (strain ATCC 35897 / DSM 20650 / SLCC5334) OX=386043 GN=rpsU PE=3 SV=1//1.90852e-23 && PF01165:Ribosomal protein S21
lmo2207	9280.32	10764	12860.4	19772.3	-0.703114	0.0107997	0.300214	0.522569	gnl|BL_ORD_ID|542953 sp|O31539|YETJ_BACSU Uncharacterized protein YetJ OS=Bacillus subtilis (strain 168) OX=224308 GN=yetJ PE=1 SV=1//1.81095e-15 && PF01027:Inhibitor of apoptosis-promoting Bax1
lmo0339	783.223	607.085	481.181	331.969	0.773598	0.0109737	0.301682	0.52045	-//- && PF00719:Inorganic pyrophosphatase
lmo0648	2230.36	2270.33	1682.57	1001.19	0.745847	0.011057	0.301682	0.52045	gnl|BL_ORD_ID|74256 sp|Q58439|CORA_METJA Cobalt/magnesium transport protein CorA OS=Methanocaldococcus jannaschii (strain ATCC 43067 / DSM 2661 / JAL-1 / JCM 10045 / NBRC 100440) OX=243232 GN=corA PE=1 SV=1//1.03831e-11 && PF01544:CorA-like Mg2+ transporter protein
Novel00242	814.975	747.537	562.596	353.114	0.770762	0.0111151	0.301682	0.52045	PF00496:Bacterial extracellular solute-binding proteins, family 5 Middle
lmo0189	22664.4	26989	31414.5	49784.8	-0.709574	0.0115426	0.307762	0.511785	gnl|BL_ORD_ID|503714 sp|P37466|VEG_BACSU Protein Veg OS=Bacillus subtilis (strain 168) OX=224308 GN=veg PE=1 SV=1//6.49082e-39 && PF06257:Biofilm formation stimulator VEG
lmo2706	817.862	1068.17	685.761	377.43	0.82693	0.0115449	0.307762	0.511785	-//- && PF11384:Protein of unknown function (DUF3188)
lmo1073	1509.68	1353.7	1075.09	352.057	1.00448	0.0116069	0.307762	0.511785	gnl|BL_ORD_ID|553709 sp|O34805|YVRC_BACSU Uncharacterized ABC transporter substrate-binding lipoprotein YvrC OS=Bacillus subtilis (strain 168) OX=224308 GN=yvrC PE=3 SV=1//4.63846e-70 && PF01497:Periplasmic binding protein
lmo2166	2035.99	2188.09	1612.64	716.8	0.858611	0.0122145	0.3214	0.492954	-//- && -
lmo2332	732.227	668.995	462.393	413.376	0.677977	0.0124395	0.32484	0.488331	gnl|BL_ORD_ID|64599 sp|P17867|CISA_BACSU Putative DNA recombinase OS=Bacillus subtilis (strain 168) OX=224308 GN=cisA PE=3 SV=2//6.07772e-19 && PF00239:Resolvase, N terminal domain|PF07508:Recombinase|PF13408:Recombinase zinc beta ribbon domain
lmo1861	2390.08	2849.7	1977.96	1134.4	0.751478	0.0130314	0.333779	0.476541	gnl|BL_ORD_ID|550772 sp|P54179|YPMS_BACSU Uncharacterized protein YpmS OS=Bacillus subtilis (strain 168) OX=224308 GN=ypmS PE=4 SV=1//2.38063e-24 && PF09911:Uncharacterized protein conserved in bacteria (DUF2140)
lmo1947	2833.65	3253.5	2250.38	1566.81	0.673246	0.0130673	0.333779	0.476541	gnl|BL_ORD_ID|345922 sp|P35164|RESE_BACSU Sensor histidine kinase ResE OS=Bacillus subtilis (strain 168) OX=224308 GN=resE PE=1 SV=1//1.73782e-148 && PF00672:HAMP domain|PF00512:His Kinase A (phospho-acceptor) domain|PF02518:Histidine kinase-, DNA gyrase B-, and HSP90-like ATPase
lmo1002	37295.5	41857.5	53907.9	66804.1	-0.608853	0.0131453	0.333779	0.476541	gnl|BL_ORD_ID|324733 sp|P0A438|PTHP_LISMO Phosphocarrier protein HPr OS=Listeria monocytogenes serovar 1/2a (strain ATCC BAA-679 / EGD-e) OX=169963 GN=ptsH PE=3 SV=1//1.56454e-57 && PF00381:PTS HPr component phosphorylation site
lmo2330	538.827	415.812	316.264	248.448	0.757178	0.0132669	0.333779	0.476541	-//- && -
lmo1124	146.253	97.0228	70.9768	38.0602	1.15683	0.0133337	0.333779	0.476541	-//- && -
lmo1879	733.189	389.015	758.826	1310.96	-0.883351	0.0133798	0.333779	0.476541	gnl|BL_ORD_ID|79978 sp|P51777|CSPD_BACSU Cold shock protein CspD OS=Bacillus subtilis (strain 168) OX=224308 GN=cspD PE=1 SV=1//6.03322e-34 && PF00313:'Cold-shock' DNA-binding domain
lmo0242	352.162	456.469	289.126	139.554	0.91548	0.0137286	0.333779	0.476541	gnl|BL_ORD_ID|537203 sp|P37574|YACP_BACSU Uncharacterized protein YacP OS=Bacillus subtilis (strain 168) OX=224308 GN=yacP PE=1 SV=1//7.19347e-62 && PF05991:YacP-like NYN domain
lmo1884	5109.23	4045.39	6384.78	7797.05	-0.631491	0.0137334	0.333779	0.476541	gnl|BL_ORD_ID|294431 sp|P42086|PBUX_BACSU Xanthine permease OS=Bacillus subtilis (strain 168) OX=224308 GN=pbuX PE=3 SV=1//1.25605e-180 && PF00860:Permease family
lmo1413	299.241	332.649	221.281	120.524	0.886316	0.0137368	0.333779	0.476541	gnl|BL_ORD_ID|193440 sp|Q71VU0|INLJ_LISMF Internalin-J OS=Listeria monocytogenes serotype 4b (strain F2365) OX=265669 GN=inlJ PE=3 SV=1//8.98887e-08 && PF06458:MucBP domain
lmo1368	6005.03	6071.78	4552.95	3106.13	0.656981	0.0138819	0.333779	0.476541	gnl|BL_ORD_ID|343728 sp|P17894|RECN_BACSU DNA repair protein RecN OS=Bacillus subtilis (strain 168) OX=224308 GN=recN PE=3 SV=2//0 && PF02463:RecF/RecN/SMC N terminal domain
lmo1466	7085.57	8021.47	5872.29	2743.5	0.810154	0.0139116	0.333779	0.476541	gnl|BL_ORD_ID|302482 sp|A0A0H3GGY3|PGPH_LISM4 Cyclic-di-AMP phosphodiesterase PgpH OS=Listeria monocytogenes serotype 1/2a (strain 10403S) OX=393133 GN=pgpH PE=1 SV=1//0 && PF01966:HD domain|PF07698:7TM receptor with intracellular HD hydrolase|PF07697:7TM-HD extracellular
Novel00298	135.669	114.579	65.7579	58.1475	1.01377	0.0139438	0.333779	0.476541	PF04205:FMN-binding domain
lmo0743	32.7145	17.5565	7.30644	2.11445	2.41287	0.0141758	0.336994	0.472378	-//- && -
lmo0466	533.053	379.775	323.571	175.5	0.870743	0.0143461	0.338706	0.470176	-//- && PF14280:Domain of unknown function (DUF4365)
lmo0361	635.046	378.851	680.542	1121.72	-0.830096	0.0145546	0.339816	0.468757	gnl|BL_ORD_ID|465264 sp|Q92ES8|TATC_LISIN Sec-independent protein translocase protein TatC OS=Listeria innocua serovar 6a (strain ATCC BAA-680 / CLIP 11262) OX=272626 GN=tatC PE=3 SV=1//9.37137e-149 && PF00902:Sec-independent protein translocase protein (TatC)
lmo0671	503.225	495.278	360.103	220.96	0.780902	0.0145903	0.339816	0.468757	-//- && -
lmo1819	3573.57	3848.57	2811.93	1845.92	0.672154	0.0148143	0.342717	0.465065	gnl|BL_ORD_ID|417656 sp|Q8Y680|RSGA2_LISMO Small ribosomal subunit biogenesis GTPase RsgA 2 OS=Listeria monocytogenes serovar 1/2a (strain ATCC BAA-679 / EGD-e) OX=169963 GN=rsgA2 PE=3 SV=1//0 && PF16745:RsgA N-terminal domain|PF03193:Protein of unknown function, DUF258
lmo1378	11528	14072	9145.57	7650.09	0.608058	0.0149424	0.343376	0.46423	gnl|BL_ORD_ID|23331 sp|Q49XM6|ARLS_STAS1 Signal transduction histidine-protein kinase ArlS OS=Staphylococcus saprophyticus subsp. saprophyticus (strain ATCC 15305 / DSM 20229) OX=342451 GN=arlS PE=3 SV=1//2.3145e-83 && PF00512:His Kinase A (phospho-acceptor) domain|PF00672:HAMP domain|PF02518:Histidine kinase-, DNA gyrase B-, and HSP90-like ATPase
lmo1081	3373.44	2698.16	2297.35	1386.02	0.720991	0.0151081	0.344884	0.462327	gnl|BL_ORD_ID|386105 sp|P95778|RMLA_STRMU Glucose-1-phosphate thymidylyltransferase OS=Streptococcus mutans serotype c (strain ATCC 700610 / UA159) OX=210007 GN=rmlA PE=3 SV=1//2.60574e-160 && PF00483:Nucleotidyl transferase
lmo0990	679.306	415.812	553.202	1657.73	-1.01366	0.0153937	0.349094	0.457058	gnl|BL_ORD_ID|234298 sp|Q49VC5|MEPA_STAS1 Multidrug export protein MepA OS=Staphylococcus saprophyticus subsp. saprophyticus (strain ATCC 15305 / DSM 20229) OX=342451 GN=mepA PE=3 SV=1//1.25635e-83 && PF01554:MatE
lmo0348	60.618	37.8851	68.8893	161.756	-1.22814	0.0160236	0.353791	0.451253	gnl|BL_ORD_ID|98475 sp|Q92EU2|DHAK2_LISIN PTS-dependent dihydroxyacetone kinase 2, dihydroxyacetone-binding subunit DhaK OS=Listeria innocua serovar 6a (strain ATCC BAA-680 / CLIP 11262) OX=272626 GN=dhaK-2 PE=1 SV=1//0 && PF02733:Dak1 domain
lmo1634	2876.95	2232.45	1928.9	1175.64	0.718708	0.0160969	0.353791	0.451253	gnl|BL_ORD_ID|10773 sp|Q24803|ADH2_ENTHI Aldehyde-alcohol dehydrogenase 2 OS=Entamoeba histolytica OX=5759 GN=ADH2 PE=1 SV=1//0 && PF00465:Iron-containing alcohol dehydrogenase|PF00171:Aldehyde dehydrogenase family
lmo0230	1888.78	2791.48	1762.94	928.245	0.798349	0.0161931	0.353791	0.451253	gnl|BL_ORD_ID|230765 sp|P37569|MCSA_BACSU Protein-arginine kinase activator protein OS=Bacillus subtilis (strain 168) OX=224308 GN=mcsA PE=1 SV=1//1.03654e-23 && PF02151:UvrB/uvrC motif
lmo1324	1911.87	2287.89	1581.32	1022.34	0.689755	0.0162194	0.353791	0.451253	gnl|BL_ORD_ID|548371 sp|P32729|YLXQ_BACSU Probable ribosomal protein YlxQ OS=Bacillus subtilis (strain 168) OX=224308 GN=rplGA PE=1 SV=1//9.97496e-30 && PF01248:Ribosomal protein L7Ae/L30e/S12e/Gadd45 family
PyrR-1	643.705	655.135	907.042	1113.26	-0.637307	0.0162304	0.353791	0.451253	-//- && -
lmo0989	1028.58	944.355	1288.02	1830.06	-0.660317	0.0162821	0.353791	0.451253	-//- && PF12802:MarR family
lmo0080	239.585	191.273	123.166	118.409	0.83446	0.0163194	0.353791	0.451253	-//- && -
lmo0628	572.503	631.11	390.373	372.144	0.658577	0.0165193	0.355888	0.448686	-//- && -
lmo1499	2989.53	2877.42	2246.21	1441	0.670045	0.0167149	0.356816	0.447556	gnl|BL_ORD_ID|240865 sp|O34758|MLTG_BACSU Endolytic murein transglycosylase OS=Bacillus subtilis (strain 168) OX=224308 GN=mltG PE=3 SV=1//8.3813e-117 && PF02618:YceG-like family
lmo1552	6403.38	6683.48	5025.79	3304.89	0.651602	0.0167694	0.356816	0.447556	gnl|BL_ORD_ID|461580 sp|Q8Y6X9|SYV_LISMO Valine--tRNA ligase OS=Listeria monocytogenes serovar 1/2a (strain ATCC BAA-679 / EGD-e) OX=169963 GN=valS PE=3 SV=1//0 && PF00133:tRNA synthetases class I (I, L, M and V)|PF08264:Anticodon-binding domain of tRNA|PF10458:Valyl tRNA synthetase tRNA binding arm
lmo2047	58206.7	45608.1	67792.3	93615.3	-0.636698	0.0171149	0.360654	0.44291	gnl|BL_ORD_ID|373147 sp|P66207|RL322_LISMO 50S ribosomal protein L32-2 OS=Listeria monocytogenes serovar 1/2a (strain ATCC BAA-679 / EGD-e) OX=169963 GN=rpmF2 PE=3 SV=1//2.11926e-27 && PF01783:Ribosomal L32p protein family
lmo1980	1157.51	1146.72	1553.14	1978.07	-0.615861	0.0172345	0.360654	0.44291	-//- && -
lmo0311	55.807	25.8727	16.7004	6.34336	1.8234	0.0172637	0.360654	0.44291	-//- && -
lmo0333	766.866	422.28	397.679	270.65	0.83097	0.0174211	0.360806	0.442726	gnl|BL_ORD_ID|193439 sp|Q8YA32|INLI_LISMO Internalin-I OS=Listeria monocytogenes serovar 1/2a (strain ATCC BAA-679 / EGD-e) OX=169963 GN=inlI PE=3 SV=1//0 && PF06458:MucBP domain|PF13855:Leucine rich repeat|PF12799:Leucine Rich repeats (2 copies)|PF08191:LRR adjacent
lmo1722	4109.51	4490.77	3160.56	2540.52	0.593147	0.0175945	0.360806	0.442726	gnl|BL_ORD_ID|543559 sp|O34750|YFML_BACSU Probable ATP-dependent RNA helicase YfmL OS=Bacillus subtilis (strain 168) OX=224308 GN=yfmL PE=1 SV=1//4.29408e-102 && PF00270:DEAD/DEAH box helicase|PF00271:Helicase conserved C-terminal domain
lmo1862	2370.84	2551.24	1947.69	790.806	0.845841	0.0177147	0.360806	0.442726	gnl|BL_ORD_ID|550771 sp|P40766|YPMR_BACSU Uncharacterized protein YpmR OS=Bacillus subtilis (strain 168) OX=224308 GN=ypmR PE=4 SV=2//2.3374e-38 && PF13472:GDSL-like Lipase/Acylhydrolase family
lmo1555	600.407	642.198	473.875	216.732	0.847288	0.0177443	0.360806	0.442726	gnl|BL_ORD_ID|170312 sp|Q58401|HEM4_METJA Putative uroporphyrinogen-III synthase OS=Methanocaldococcus jannaschii (strain ATCC 43067 / DSM 2661 / JAL-1 / JCM 10045 / NBRC 100440) OX=243232 GN=hemD PE=3 SV=1//2.3239e-13 && PF02602:Uroporphyrinogen-III synthase HemD
lmo1120	184.741	136.756	108.553	34.8885	1.16353	0.0177943	0.360806	0.442726	-//- && -
lmo1255	2207.26	2383.06	2750.35	4658.14	-0.690556	0.0182023	0.363897	0.439022	gnl|BL_ORD_ID|326144 sp|P36672|PTTBC_ECOLI PTS system trehalose-specific EIIBC component OS=Escherichia coli (strain K12) OX=83333 GN=treB PE=1 SV=4//6.13339e-149 && PF02378:Phosphotransferase system, EIIC|PF00367:phosphotransferase system, EIIB
lmo1885	2347.74	2017.15	2949.71	3673.86	-0.601685	0.0183135	0.363897	0.439022	gnl|BL_ORD_ID|511928 sp|Q8Y617|XPT_LISMO Xanthine phosphoribosyltransferase OS=Listeria monocytogenes serovar 1/2a (strain ATCC BAA-679 / EGD-e) OX=169963 GN=xpt PE=3 SV=1//1.63853e-127 && PF00156:Phosphoribosyl transferase domain
L10	7984.25	10271.5	12673.5	14983	-0.599258	0.0183178	0.363897	0.439022	-//- && -
lmo2409	67.3533	70.226	144.041	120.524	-0.943343	0.018369	0.363897	0.439022	-//- && -
sRNA00013	143.366	186.653	108.553	58.1475	0.985164	0.0187052	0.36844	0.433633	-
lmo1589	332.918	459.241	217.106	256.906	0.741173	0.0188737	0.369646	0.432214	gnl|BL_ORD_ID|21473 sp|Q8Y6U3|ARGB_LISMO Acetylglutamate kinase OS=Listeria monocytogenes serovar 1/2a (strain ATCC BAA-679 / EGD-e) OX=169963 GN=argB PE=3 SV=1//1.03938e-168 && PF00696:Amino acid kinase family
lmo1285	8218.07	7208.33	10031.7	13325.3	-0.59846	0.0192458	0.372981	0.428314	gnl|BL_ORD_ID|549040 sp|Q45065|YNET_BACSU Uncharacterized protein YneT OS=Bacillus subtilis (strain 168) OX=224308 GN=yneT PE=4 SV=1//2.97309e-54 && PF13380:CoA binding domain
lmo2056	1790.64	1869.31	1399.7	924.016	0.655347	0.0193046	0.372981	0.428314	gnl|BL_ORD_ID|548229 sp|O34586|YLBC_BACSU Uncharacterized membrane protein YlbC OS=Bacillus subtilis (strain 168) OX=224308 GN=ylbC PE=4 SV=1//4.29259e-100 && PF14504:CAP-associated N-terminal|PF00188:Cysteine-rich secretory protein family
lmo0462	136.631	103.491	75.1519	38.0602	1.0839	0.0193686	0.372981	0.428314	-//- && -
MogR-T1	11305.7	9494.37	7760.48	5989.19	0.59718	0.0195992	0.373932	0.427207	gnl|BL_ORD_ID|134339 sp|P54700|FLIP_SALTY Flagellar biosynthetic protein FliP OS=Salmonella typhimurium (strain LT2 / SGSC1412 / ATCC 700720) OX=99287 GN=fliP PE=1 SV=1//3.91912e-43 && PF01313:Bacterial export proteins, family 3|PF00813:FliP family
lmo2371	8519.23	9393.65	13016.9	13157.2	-0.547138	0.01968	0.373932	0.427207	gnl|BL_ORD_ID|180404 sp|Q4L8L8|HRTB_STAHJ Putative hemin transport system permease protein HrtB OS=Staphylococcus haemolyticus (strain JCSC1435) OX=279808 GN=hrtB PE=3 SV=1//3.6908e-21 && PF02687:FtsX-like permease family|PF12704:MacB-like periplasmic core domain
lmo0229	1161.36	1602.26	1079.27	422.891	0.879491	0.0197434	0.373932	0.427207	gnl|BL_ORD_ID|81559 sp|C3W947|CTSR_GEOSE Transcriptional regulator CtsR OS=Geobacillus stearothermophilus OX=1422 GN=ctsr PE=1 SV=1//2.54396e-60 && PF05848:Firmicute transcriptional repressor of class III stress genes (CtsR)
lmo0859	92.3703	73.9221	96.0275	256.906	-1.08577	0.0199857	0.375002	0.425966	gnl|BL_ORD_ID|227484 sp|Q7LYW7|MALE_THELN Trehalose/maltose-binding protein MalE OS=Thermococcus litoralis (strain ATCC 51850 / DSM 5473 / JCM 8560 / NS-C) OX=523849 GN=malE PE=1 SV=2//1.51304e-09 && PF13416:Bacterial extracellular solute-binding protein
lmo0467	69.2777	42.5052	27.1382	13.7439	1.4497	0.020132	0.375002	0.425966	-//- && -
lmo1085	2685.47	2298.98	1980.04	944.104	0.769357	0.0203948	0.375002	0.425966	gnl|BL_ORD_ID|464649 sp|Q8RKJ2|TARL_BACPZ Teichoic acid poly(ribitol-phosphate) polymerase OS=Bacillus subtilis subsp. spizizenii (strain ATCC 23059 / NRRL B-14472 / W23) OX=655816 GN=tarL PE=1 SV=1//2.60268e-74 && PF04464:CDP-Glycerol:Poly(glycerophosphate) glycerophosphotransferase
lmo1314	3197.36	3629.58	2653.28	1668.3	0.659664	0.0204196	0.375002	0.425966	gnl|BL_ORD_ID|399236 sp|B8DG13|RRF_LISMH Ribosome-recycling factor OS=Listeria monocytogenes serotype 4a (strain HCC23) OX=552536 GN=frr PE=3 SV=1//5.71077e-101 && PF01765:Ribosome recycling factor
rli60	907.345	1008.11	1507.21	1368.05	-0.585968	0.0205231	0.375002	0.425966	-//- && -
lmo0949	1869.54	2128.03	2577.08	3541.71	-0.614084	0.0206106	0.375002	0.425966	gnl|BL_ORD_ID|541660 sp|P96604|YDBI_BACSU Putative transport protein YdbI OS=Bacillus subtilis (strain 168) OX=224308 GN=ydbI PE=3 SV=1//1.6236e-96 && PF01594:Domain of unknown function DUF20
Novel00300	1551.05	1785.22	1218.09	975.82	0.604738	0.0207119	0.375002	0.425966	PF01418:Helix-turn-helix domain, rpiR family|PF02733:Dak1 domain|PF03610:PTS system fructose IIA component|PF02734:DAK2 domain
lmo1219	2057.16	1430.39	2201.33	3455.02	-0.697701	0.0208062	0.375002	0.425966	-//- && -
lmo2169	811.126	965.608	1194.08	1544.61	-0.624156	0.0208541	0.375002	0.425966	-//- && -
lmo2331	600.407	365.914	335.052	219.903	0.799762	0.0210019	0.375002	0.425966	-//- && -
lmo0887	1395.18	1232.65	2000.92	1904.07	-0.571495	0.0210638	0.375002	0.425966	gnl|BL_ORD_ID|118169 sp|P96621|ENDAI_BACSU Antitoxin EndoAI OS=Bacillus subtilis (strain 168) OX=224308 GN=ndoAI PE=1 SV=1//4.01756e-12 && -
lmo0203	61105.8	68970.2	49273.6	37773.7	0.579485	0.0211365	0.375002	0.425966	gnl|BL_ORD_ID|317904 sp|P23224|PRTA_LISMO Zinc metalloproteinase OS=Listeria monocytogenes serovar 1/2a (strain ATCC BAA-679 / EGD-e) OX=169963 GN=mpl PE=2 SV=1//0 && PF03413:Peptidase propeptide and YPEB domain|PF02868:Thermolysin metallopeptidase, alpha-helical domain|PF01447:Thermolysin metallopeptidase, catalytic domain|PF07504:Fungalysin/Thermolysin Propeptide Motif
Novel00127	89.4837	92.4026	50.1013	35.9457	1.07956	0.0212142	0.375002	0.425966	PF13561:Enoyl-(Acyl carrier protein) reductase
lmo2753	125.085	126.592	199.361	233.647	-0.782738	0.0216683	0.377406	0.423191	-//- && -
lmo1693	1051.67	1289.02	899.736	537.071	0.704046	0.0218864	0.377406	0.423191	gnl|BL_ORD_ID|345143 sp|Q8Y6J1|RECX_LISMO Regulatory protein RecX OS=Listeria monocytogenes serovar 1/2a (strain ATCC BAA-679 / EGD-e) OX=169963 GN=recX PE=3 SV=1//0 && PF02631:RecX family
lmo0954	2455.51	2727.73	1916.37	1548.84	0.580908	0.0220134	0.377406	0.423191	-//- && -
lmo2844	326.182	260.575	215.018	102.551	0.88525	0.0220151	0.377406	0.423191	gnl|BL_ORD_ID|550419 sp|P05332|YP20_BACLI Uncharacterized N-acetyltransferase p20 OS=Bacillus licheniformis OX=1402 GN=p20 PE=4 SV=1//6.05669e-59 && PF13302:Acetyltransferase (GNAT) domain
lmo2803	82.7484	64.6818	40.7073	22.2018	1.22772	0.0220362	0.377406	0.423191	-//- && -
lmo2079	725.491	606.161	485.356	348.885	0.674501	0.0220998	0.377406	0.423191	-//- && -
rli130	4228.83	2505.04	4981.95	5718.54	-0.668219	0.0221166	0.377406	0.423191	-//- && -
rli6-rliB	245.359	147.844	273.47	426.062	-0.831559	0.022281	0.378337	0.422121	-//- && -
lmo0125	746.66	503.594	474.918	219.903	0.847222	0.0225959	0.381512	0.418492	-//- && -
lmo1061	661.025	633.882	443.605	399.632	0.618779	0.02273	0.381512	0.418492	gnl|BL_ORD_ID|502002 sp|Q47745|VANS_ENTFA Sensor protein VanSB OS=Enterococcus faecalis (strain ATCC 700802 / V583) OX=226185 GN=vanSB PE=3 SV=1//2.1371e-38 && PF00672:HAMP domain|PF02518:Histidine kinase-, DNA gyrase B-, and HSP90-like ATPase|PF00512:His Kinase A (phospho-acceptor) domain
lmo2059	2379.5	1705.75	2692.94	3672.81	-0.639953	0.0228482	0.381512	0.418492	gnl|BL_ORD_ID|209901 sp|Q9YDF8|KVAP_AERPE Voltage-gated potassium channel OS=Aeropyrum pernix (strain ATCC 700893 / DSM 11879 / JCM 9820 / NBRC 100138 / K1) OX=272557 GN=APE_0955 PE=1 SV=1//3.99406e-14 && PF07885:Ion channel
lmo1752	2538.26	2970.74	2212.81	1056.17	0.752927	0.0229106	0.381512	0.418492	-//- && -
lmo1804	5167.92	4938.92	3741.94	3147.36	0.552889	0.0231126	0.383025	0.416773	gnl|BL_ORD_ID|437465 sp|P51834|SMC_BACSU Chromosome partition protein Smc OS=Bacillus subtilis (strain 168) OX=224308 GN=smc PE=1 SV=3//0 && PF02463:RecF/RecN/SMC N terminal domain|PF06470:SMC proteins Flexible Hinge Domain
lmo1666	23529.4	23482.3	18469.6	12531.3	0.600703	0.0234661	0.384326	0.4153	gnl|BL_ORD_ID|193439 sp|Q8YA32|INLI_LISMO Internalin-I OS=Listeria monocytogenes serovar 1/2a (strain ATCC BAA-679 / EGD-e) OX=169963 GN=inlI PE=3 SV=1//2.28551e-56 && PF13754:Bacterial Ig-like domain (group 3)
lmo1793	1453.87	1569.92	1208.69	600.505	0.740951	0.0236054	0.384326	0.4153	gnl|BL_ORD_ID|351015 sp|Q8Y6A2|RIMM_LISMO Ribosome maturation factor RimM OS=Listeria monocytogenes serovar 1/2a (strain ATCC BAA-679 / EGD-e) OX=169963 GN=rimM PE=3 SV=1//8.49523e-123 && PF05239:PRC-barrel domain|PF01782:RimM N-terminal domain
lmo0289	2457.43	2371.98	1911.16	1142.86	0.661094	0.0236414	0.384326	0.4153	-//- && PF07435:YycH protein
lmo2505	19806.7	21507.6	16431.1	10219.2	0.632487	0.0237121	0.384326	0.4153	gnl|BL_ORD_ID|289768 sp|Q01836|P60_LISIN Probable endopeptidase p60 OS=Listeria innocua serovar 6a (strain ATCC BAA-680 / CLIP 11262) OX=272626 GN=iap PE=3 SV=2//4.37993e-45 && PF00877:NlpC/P60 family
lmo0086	223.228	115.503	100.203	72.9487	0.967305	0.0238351	0.384326	0.4153	-//- && -
lmo2784	1750.22	1189.22	1026.03	855.297	0.643675	0.0238601	0.384326	0.4153	gnl|BL_ORD_ID|217023 sp|P46321|LICR_BACSU Probable licABCH operon regulator OS=Bacillus subtilis (strain 168) OX=224308 GN=licR PE=1 SV=1//1.92669e-105 && PF00359:Phosphoenolpyruvate-dependent sugar phosphotransferase system, EIIA 2|PF05043:Mga helix-turn-helix domain|PF00874:PRD domain|PF08279:HTH domain|PF02302:PTS system, Lactose/Cellobiose specific IIB subunit
lmo0909	394.498	437.988	588.69	693.541	-0.623031	0.0245041	0.387187	0.412079	gnl|BL_ORD_ID|553263 sp|O34712|YTRA_BACSU HTH-type transcriptional repressor YtrA OS=Bacillus subtilis (strain 168) OX=224308 GN=ytrA PE=2 SV=1//2.11788e-16 && PF00392:Bacterial regulatory proteins, gntR family
lmo1816	34184.7	28451.7	37072.9	60854	-0.644705	0.0245095	0.387187	0.412079	gnl|BL_ORD_ID|369504 sp|A0AJS1|RL28_LISW6 50S ribosomal protein L28 OS=Listeria welshimeri serovar 6b (strain ATCC 35897 / DSM 20650 / SLCC5334) OX=386043 GN=rpmB PE=3 SV=1//1.59383e-37 && PF00830:Ribosomal L28 family
rli11-sbrA	66.3911	85.0104	34.4446	34.8885	1.12718	0.0245443	0.387187	0.412079	-//- && -
lmo2055	1557.79	1001.64	1610.55	2570.12	-0.707986	0.0245447	0.387187	0.412079	gnl|BL_ORD_ID|548233 sp|O34412|YLBF_BACSU Regulatory protein YlbF OS=Bacillus subtilis (strain 168) OX=224308 GN=ylbF PE=4 SV=1//4.11369e-38 && PF06133:Control of competence regulator ComK, YlbF/YmcA
rli74	2646.02	3011.4	1994.66	1870.23	0.549733	0.0245994	0.387187	0.412079	-//- && -
lmo1556	720.68	753.081	578.252	301.31	0.744531	0.0247391	0.387617	0.411597	gnl|BL_ORD_ID|170064 sp|Q8Y6X5|HEM3_LISMO Porphobilinogen deaminase OS=Listeria monocytogenes serovar 1/2a (strain ATCC BAA-679 / EGD-e) OX=169963 GN=hemC PE=3 SV=1//0 && PF01379:Porphobilinogen deaminase, dipyromethane cofactor binding domain|PF03900:Porphobilinogen deaminase, C-terminal domain
rli36	25.0169	26.7968	68.8893	52.8613	-1.23244	0.0252523	0.393426	0.405137	-//- && -
lmo2574	4188.41	3550.11	4921.41	6708.1	-0.587671	0.0253461	0.393426	0.405137	-//- && -
lmo0708	33.6767	21.2526	7.30644	7.40059	1.90031	0.0255445	0.393426	0.405137	-//- && PF02561:Flagellar protein FliS
lmo2734	1130.57	839.94	764.045	425.005	0.728591	0.0257714	0.393426	0.405137	gnl|BL_ORD_ID|241248 sp|P54746|MNGB_ECOLI Mannosylglycerate hydrolase OS=Escherichia coli (strain K12) OX=83333 GN=mngB PE=1 SV=2//1.54498e-121 && PF01074:Glycosyl hydrolases family 38 N-terminal domain|PF07748:Glycosyl hydrolases family 38 C-terminal domain
lmo0081	655.252	358.522	363.234	206.159	0.831858	0.0258448	0.393426	0.405137	-//- && -
lmo1433	9954.82	11297.1	8467.12	5301.99	0.626156	0.0258856	0.393426	0.405137	gnl|BL_ORD_ID|162794 sp|P48639|GSHR_BURCE Glutathione reductase OS=Burkholderia cepacia OX=292 GN=gor PE=3 SV=1//6.08429e-65 && PF02852:Pyridine nucleotide-disulphide oxidoreductase, dimerisation domain|PF07992:Pyridine nucleotide-disulphide oxidoreductase
lmo1802	713.945	704.108	532.326	375.316	0.643619	0.02599	0.393426	0.405137	gnl|BL_ORD_ID|520934 sp|Q8Y694|Y1802_LISMO UPF0122 protein lmo1802 OS=Listeria monocytogenes serovar 1/2a (strain ATCC BAA-679 / EGD-e) OX=169963 GN=lmo1802 PE=3 SV=1//1.67053e-72 && PF04297:Putative helix-turn-helix protein, YlxM / p13 like
lmo2443	132.782	86.8585	175.354	216.732	-0.836701	0.026023	0.393426	0.405137	-//- && -
lmo1699	370.443	363.142	460.306	718.914	-0.684732	0.0264507	0.395268	0.403109	gnl|BL_ORD_ID|41972 sp|Q9I3S1|BDLA_PSEAE Biofilm dispersion protein BdlA OS=Pseudomonas aeruginosa (strain ATCC 15692 / DSM 22644 / CIP 104116 / JCM 14847 / LMG 12228 / 1C / PRS 101 / PAO1) OX=208964 GN=bdlA PE=1 SV=1//1.05175e-12 && PF08448:PAS fold|PF00015:Methyl-accepting chemotaxis protein (MCP) signalling domain
lmo1398	85503.1	98312.7	110790	168928	-0.605709	0.0264887	0.395268	0.403109	gnl|BL_ORD_ID|342787 sp|P0DJP0|RECA_LISMO Protein RecA OS=Listeria monocytogenes serovar 1/2a (strain ATCC BAA-679 / EGD-e) OX=169963 GN=recA PE=3 SV=1//0 && PF00154:recA bacterial DNA recombination protein
lmo0591	1657.85	2229.68	1561.49	723.143	0.766873	0.0264888	0.395268	0.403109	-//- && PF06966:Protein of unknown function (DUF1295)
lmo2048	19399.7	17308.9	20677.2	37411	-0.662131	0.0269578	0.400491	0.397408	gnl|BL_ORD_ID|548247 sp|O34445|YLBN_BACSU Uncharacterized protein YlbN OS=Bacillus subtilis (strain 168) OX=224308 GN=ylbN PE=4 SV=1//1.8659e-30 && PF02620:Uncharacterized ACR, COG1399
lmo0641	3458.11	2838.61	4479.89	4700.43	-0.543972	0.0270712	0.400491	0.397408	gnl|BL_ORD_ID|556655 sp|O31688|ZOSA_BACSU Zinc-transporting ATPase OS=Bacillus subtilis (strain 168) OX=224308 GN=zosA PE=1 SV=1//0 && PF00702:haloacid dehalogenase-like hydrolase|PF00122:E1-E2 ATPase
lmo1265	324.258	165.401	111.684	154.355	0.879795	0.0272008	0.400688	0.397194	-//- && -
lmo1423	12844.3	15459	11405.3	6599.21	0.652602	0.0273176	0.400697	0.397184	-//- && -
lmo2084	217.455	241.171	157.61	111.009	0.771658	0.0275486	0.40114	0.396704	-//- && PF01636:Phosphotransferase enzyme family
lmo1739	519.583	532.239	382.022	292.852	0.640123	0.0276047	0.40114	0.396704	gnl|BL_ORD_ID|153522 sp|P10346|GLNQ_ECOLI Glutamine transport ATP-binding protein GlnQ OS=Escherichia coli (strain K12) OX=83333 GN=glnQ PE=1 SV=1//1.35719e-66 && PF07673:Protein of unknown function (DUF1602)|PF00005:ABC transporter
lmo1757	6696.84	7320.14	5547.67	3741.53	0.593542	0.0276969	0.40114	0.396704	gnl|BL_ORD_ID|542915 sp|O34629|YERH_BACSU Uncharacterized lipoprotein YerH OS=Bacillus subtilis (strain 168) OX=224308 GN=yerH PE=3 SV=1//6.02159e-107 && PF07537:CamS sex pheromone cAM373 precursor
lmo0884	1332.63	1496.92	1063.61	823.58	0.584332	0.0278987	0.402372	0.395372	gnl|BL_ORD_ID|313417 sp|P32397|PPOX_BACSU Protoporphyrinogen oxidase OS=Bacillus subtilis (strain 168) OX=224308 GN=hemY PE=1 SV=1//1.37605e-119 && PF01593:Flavin containing amine oxidoreductase
lmo0724	3465.81	3482.66	2700.25	1979.13	0.570358	0.0281729	0.404564	0.393013	gnl|BL_ORD_ID|553704 sp|O34735|YVPB_BACSU Uncharacterized protein YvpB OS=Bacillus subtilis (strain 168) OX=224308 GN=yvpB PE=3 SV=1//1.68107e-58 && PF13529:Peptidase_C39 like family
lmo1600	12311.2	12299.7	15430.2	20695.2	-0.553711	0.0282854	0.404564	0.393013	gnl|BL_ORD_ID|27159 sp|P39912|AROG_BACSU Protein AroA(G) OS=Bacillus subtilis (strain 168) OX=224308 GN=aroA PE=1 SV=1//0 && PF00793:DAHP synthetase I family|PF01817:Chorismate mutase type II
lmo1220	8797.31	8182.25	9388.77	17555.3	-0.666165	0.0286771	0.406282	0.391173	gnl|BL_ORD_ID|549773 sp|O34844|YODB_BACSU HTH-type transcriptional regulator YodB OS=Bacillus subtilis (strain 168) OX=224308 GN=yodB PE=1 SV=1//1.72552e-40 && PF01638:HxlR-like helix-turn-helix
lmo0473	832.295	575.668	515.626	361.572	0.682399	0.0288259	0.406282	0.391173	-//- && PF04740:LXG domain of WXG superfamily
Novel00120	71.2021	105.339	50.1013	33.8313	1.07289	0.0290404	0.406282	0.391173	-
lmo1393	5600.91	5552.47	4665.68	1778.26	0.791444	0.0292275	0.406282	0.391173	gnl|BL_ORD_ID|548694 sp|O31766|YMFH_BACSU Uncharacterized zinc protease YmfH OS=Bacillus subtilis (strain 168) OX=224308 GN=ymfH PE=3 SV=2//1.78134e-167 && PF05193:Peptidase M16 inactive domain|PF00675:Insulinase (Peptidase family M16)
lmo0337	260.754	188.501	158.654	93.036	0.835322	0.0293958	0.406282	0.391173	-//- && PF04740:LXG domain of WXG superfamily
lmo0489	911.194	776.182	988.457	1691.56	-0.667478	0.0294149	0.406282	0.391173	gnl|BL_ORD_ID|262193 sp|P32382|NADO_THEBR NADH oxidase OS=Thermoanaerobacter brockii OX=29323 PE=1 SV=1//1.03178e-145 && PF07992:Pyridine nucleotide-disulphide oxidoreductase|PF00724:NADH:flavin oxidoreductase / NADH oxidase family
lmo1882	1794.48	1701.13	2143.92	3114.59	-0.589099	0.0298016	0.406282	0.391173	gnl|BL_ORD_ID|404012 sp|Q8Y620|RS14_LISMO 30S ribosomal protein S14 OS=Listeria monocytogenes serovar 1/2a (strain ATCC BAA-679 / EGD-e) OX=169963 GN=rpsN PE=3 SV=1//3.49986e-61 && PF00253:Ribosomal protein S14p/S29e
lmo1717	393.536	316.017	258.857	171.271	0.721813	0.0298508	0.406282	0.391173	-//- && PF04313:Type I restriction enzyme R protein N terminus (HSDR_N)
lmo2451	26460.2	23876.8	30273.7	45133	-0.583072	0.0298537	0.406282	0.391173	gnl|BL_ORD_ID|431533 sp|O32233|SECG_BACSU Probable protein-export membrane protein SecG OS=Bacillus subtilis (strain 168) OX=224308 GN=secG PE=2 SV=1//7.85059e-13 && PF03840:Preprotein translocase SecG subunit
lmo1125	144.329	159.857	110.64	33.8313	1.07366	0.0300171	0.406282	0.391173	-//- && -
lmo2224	3233.92	3730.29	2734.7	1903.01	0.586545	0.0302152	0.406282	0.391173	gnl|BL_ORD_ID|523289 sp|Q8Y552|Y2224_LISMO UPF0754 membrane protein lmo2224 OS=Listeria monocytogenes serovar 1/2a (strain ATCC BAA-679 / EGD-e) OX=169963 GN=lmo2224 PE=3 SV=1//0 && PF04286:Protein of unknown function (DUF445)
lmo0649	1518.34	1316.74	1169.03	476.809	0.784462	0.0303696	0.406282	0.391173	gnl|BL_ORD_ID|157169 sp|P10585|GNTR_BACSU Gluconate operon transcriptional repressor OS=Bacillus subtilis (strain 168) OX=224308 GN=gntR PE=4 SV=2//1.35413e-06 && PF00392:Bacterial regulatory proteins, gntR family
lmo0226	1491.39	1605.96	1188.86	887.013	0.577295	0.0304622	0.406282	0.391173	gnl|BL_ORD_ID|179346 sp|P29252|HPPK_BACSU 2-amino-4-hydroxy-6-hydroxymethyldihydropteridine pyrophosphokinase OS=Bacillus subtilis (strain 168) OX=224308 GN=folK PE=3 SV=2//1.79141e-30 && PF01288:7,8-dihydro-6-hydroxymethylpterin-pyrophosphokinase (HPPK)
lmo0998	12973.2	10789.9	16187.9	18035.2	-0.526259	0.0305223	0.406282	0.391173	-//- && PF02517:CAAX protease self-immunity
lmo1781	220.342	203.286	154.479	82.4637	0.837847	0.0305407	0.406282	0.391173	-//- && PF08002:Protein of unknown function (DUF1697)
lmo1121	70.2399	26.7968	25.0506	5.28613	1.67517	0.030633	0.406282	0.391173	-//- && -
lmo1602	25218	33211.4	23636.3	13456.4	0.655558	0.0307103	0.406282	0.391173	gnl|BL_ORD_ID|521282 sp|Q2G247|Y1855_STAA8 UPF0478 protein SAOUHSC_01855 OS=Staphylococcus aureus (strain NCTC 8325) OX=93061 GN=SAOUHSC_01855 PE=3 SV=1//7.51385e-17 && PF06103:Bacterial protein of unknown function (DUF948)
lmo1643	2313.11	2739.74	2040.58	1177.75	0.650765	0.0308633	0.406282	0.391173	-//- && PF11181:Heat induced stress protein YflT
lmo0513	2961.62	2570.64	3654.26	4382.21	-0.538708	0.0309039	0.406282	0.391173	gnl|BL_ORD_ID|300280 sp|P31078|PETP_RHOCB HTH-type transcriptional regulator PetP OS=Rhodobacter capsulatus (strain ATCC BAA-309 / NBRC 16581 / SB1003) OX=272942 GN=petP PE=4 SV=2//2.19748e-22 && PF12802:MarR family
lmo0343	144.329	138.604	163.873	346.77	-0.851726	0.0310018	0.406282	0.391173	gnl|BL_ORD_ID|463904 sp|P66957|TAL2_LISMO Probable transaldolase 2 OS=Listeria monocytogenes serovar 1/2a (strain ATCC BAA-679 / EGD-e) OX=169963 GN=tal2 PE=3 SV=1//1.12899e-142 && PF00923:Transaldolase
lmo2150	42.3364	31.4169	81.4146	72.9487	-1.06651	0.031074	0.406282	0.391173	-//- && -
rli131	68.3155	50.8214	96.0275	132.153	-0.938122	0.0313621	0.406282	0.391173	-//- && -
lmo2179	63.5046	31.4169	18.788	16.9156	1.40949	0.0316066	0.406282	0.391173	gnl|BL_ORD_ID|193440 sp|Q71VU0|INLJ_LISMF Internalin-J OS=Listeria monocytogenes serotype 4b (strain F2365) OX=265669 GN=inlJ PE=3 SV=1//5.34263e-09 && PF00746:Gram positive anchor|PF06458:MucBP domain
lmo2034	4382.78	4799.39	3683.49	2402.02	0.593446	0.0316235	0.406282	0.391173	gnl|BL_ORD_ID|99803 sp|Q8Y5M3|DIVIB_LISMO Cell division protein DivIB OS=Listeria monocytogenes serovar 1/2a (strain ATCC BAA-679 / EGD-e) OX=169963 GN=divIB PE=3 SV=1//5.18849e-169 && PF03799:Cell division protein FtsQ|PF08478:POTRA domain, FtsQ-type
lmo2504	5906.89	7535.43	5260.63	3671.75	0.589668	0.0316577	0.406282	0.391173	gnl|BL_ORD_ID|82702 sp|Q65NQ9|CWLO_BACLD Peptidoglycan DL-endopeptidase CwlO OS=Bacillus licheniformis (strain ATCC 14580 / DSM 13 / JCM 2505 / NBRC 12200 / NCIMB 9375 / NRRL NRS-1264 / Gibson 46) OX=279010 GN=cwlO PE=3 SV=1//3.06541e-15 && PF01551:Peptidase family M23
lmo1568	2504.58	3201.75	3974.7	4333.57	-0.541944	0.0319691	0.406282	0.391173	gnl|BL_ORD_ID|519220 sp|Q8Y6W3|Y1568_LISMO UPF0756 membrane protein lmo1568 OS=Listeria monocytogenes serovar 1/2a (strain ATCC BAA-679 / EGD-e) OX=169963 GN=lmo1568 PE=3 SV=1//1.50735e-70 && PF04284:Protein of unknown function (DUF441)
lmo2040	2583.48	2455.14	2094.86	978.992	0.712932	0.0319734	0.406282	0.391173	gnl|BL_ORD_ID|139434 sp|Q929X7|FTSL_LISMO Cell division protein FtsL OS=Listeria monocytogenes serovar 1/2a (strain ATCC BAA-679 / EGD-e) OX=169963 GN=ftsL PE=3 SV=1//7.06879e-69 && PF04977:Septum formation initiator
lmo0248	75195.2	82798.3	102661	123542	-0.517752	0.0320876	0.406282	0.391173	gnl|BL_ORD_ID|356326 sp|A0AF47|RL11_LISW6 50S ribosomal protein L11 OS=Listeria welshimeri serovar 6b (strain ATCC 35897 / DSM 20650 / SLCC5334) OX=386043 GN=rplK PE=3 SV=1//8.3128e-87 && PF00298:Ribosomal protein L11, RNA binding domain|PF03946:Ribosomal protein L11, N-terminal domain
L13	284.808	303.081	376.803	555.044	-0.664401	0.0321944	0.406282	0.391173	-//- && -
rli137	126.047	88.7065	139.866	251.62	-0.866651	0.032259	0.406282	0.391173	-//- && -
lmo0791	1499.09	1690.04	1224.35	921.902	0.571339	0.0324305	0.406282	0.391173	-//- && PF17118:Domain of unknown function (DUF5105)
lmo0919	1956.13	2323	1641.86	1243.3	0.568673	0.0325297	0.406282	0.391173	gnl|BL_ORD_ID|249804 sp|P23212|MSRA_STAEP Erythromycin resistance ATP-binding protein MsrA OS=Staphylococcus epidermidis OX=1282 GN=msrA PE=3 SV=1//5.74559e-10 && PF00005:ABC transporter
lmo0444	1575.11	1723.31	1325.6	808.779	0.627924	0.0326098	0.406282	0.391173	gnl|BL_ORD_ID|544757 sp|P32399|YHGE_BACSU Uncharacterized protein YhgE OS=Bacillus subtilis (strain 168) OX=224308 GN=yhgE PE=4 SV=2//1.2718e-132 && PF12698:ABC-2 family transporter protein
lmo2522	4366.42	8935.33	5088.41	2668.44	0.778082	0.0326298	0.406282	0.391173	gnl|BL_ORD_ID|549761 sp|O34669|YOCH_BACSU Cell wall-binding protein YocH OS=Bacillus subtilis (strain 168) OX=224308 GN=yocH PE=1 SV=1//6.51129e-60 && PF06725:3D domain|PF01476:LysM domain
lmo1075	5348.82	4347.54	3737.76	2832.31	0.561503	0.032665	0.406282	0.391173	gnl|BL_ORD_ID|463815 sp|Q8Y843|TAGH_LISMO Teichoic acids export ATP-binding protein TagH OS=Listeria monocytogenes serovar 1/2a (strain ATCC BAA-679 / EGD-e) OX=169963 GN=tagH PE=3 SV=1//0 && PF00005:ABC transporter
lmo0290	2076.41	1820.33	1471.73	1188.32	0.550761	0.0327796	0.406282	0.391173	gnl|BL_ORD_ID|554038 sp|Q45612|YYCI_BACSU Two-component system WalR/WalK regulatory protein YycI OS=Bacillus subtilis (strain 168) OX=224308 GN=yycI PE=1 SV=1//4.91493e-28 && PF09648:YycH protein
Novel00081	370.443	464.785	294.345	236.819	0.653096	0.0328627	0.406282	0.391173	PF01226:Formate/nitrite transporter
lmo2206	97463.1	124991	91540.3	49092.3	0.661577	0.032995	0.406282	0.391173	gnl|BL_ORD_ID|66190 sp|Q8Y570|CLPB_LISMO Chaperone protein ClpB OS=Listeria monocytogenes serovar 1/2a (strain ATCC BAA-679 / EGD-e) OX=169963 GN=clpB PE=1 SV=1//0 && PF00004:ATPase family associated with various cellular activities (AAA)|PF10431:C-terminal, D2-small domain, of ClpB protein|PF07724:AAA domain (Cdc48 subfamily)|PF02861:Clp amino terminal domain, pathogenicity island component
lmo0962	7761.03	9487.9	10979.5	14270.4	-0.54976	0.0330023	0.406282	0.391173	gnl|BL_ORD_ID|212548 sp|A8AVK0|LEMA_STRGC Protein LemA OS=Streptococcus gordonii (strain Challis / ATCC 35105 / BCRC 15272 / CH1 / DL1 / V288) OX=467705 GN=lemA PE=2 SV=1//7.46241e-56 && PF04011:LemA family
lmo1086	6282.14	5999.7	5121.81	2603.95	0.668758	0.0332042	0.406995	0.390411	gnl|BL_ORD_ID|464624 sp|Q8Y832|TARI_LISMO Ribitol-5-phosphate cytidylyltransferase OS=Listeria monocytogenes serovar 1/2a (strain ATCC BAA-679 / EGD-e) OX=169963 GN=tarI PE=3 SV=1//6.28508e-174 && PF01128:2-C-methyl-D-erythritol 4-phosphate cytidylyltransferase
lmo1236	1352.84	1518.18	2068.77	2057.36	-0.523191	0.0332964	0.406995	0.390411	gnl|BL_ORD_ID|552895 sp|P42955|YSLB_BACSU Uncharacterized protein YslB OS=Bacillus subtilis (strain 168) OX=224308 GN=yslB PE=1 SV=1//1.04124e-39 && PF10702:Protein of unknown function (DUF2507)
lmo0952	5725.03	4340.15	6160.37	9040.35	-0.59478	0.0337268	0.409088	0.388183	-//- && PF13273:Protein of unknown function (DUF4064)
lmo1561	2566.16	2592.82	2060.42	1391.31	0.579738	0.0337631	0.409088	0.388183	gnl|BL_ORD_ID|101410 sp|P07908|DNAB_BACSU Replication initiation and membrane attachment protein OS=Bacillus subtilis (strain 168) OX=224308 GN=dnaB PE=1 SV=1//1.46736e-95 && PF07261:Replication initiation and membrane attachment
lmo1330	76029.4	61930.1	87919.4	112952	-0.542029	0.0338236	0.409088	0.388183	gnl|BL_ORD_ID|404739 sp|A0AID1|RS15_LISW6 30S ribosomal protein S15 OS=Listeria welshimeri serovar 6b (strain ATCC 35897 / DSM 20650 / SLCC5334) OX=386043 GN=rpsO PE=3 SV=1//7.09255e-60 && PF00312:Ribosomal protein S15
lmo1944	218.417	172.793	237.981	425.005	-0.761162	0.034177	0.41012	0.387089	gnl|BL_ORD_ID|131271 sp|P00212|FER_GEOSE Ferredoxin OS=Geobacillus stearothermophilus OX=1422 GN=fer PE=1 SV=1//1.96578e-15 && PF13370:4Fe-4S single cluster domain of Ferredoxin I
lmo0196	12547	11108.6	17500	16025.4	-0.503079	0.034194	0.41012	0.387089	gnl|BL_ORD_ID|440002 sp|Q8YAD5|SP5G1_LISMO Putative septation protein SpoVG 1 OS=Listeria monocytogenes serovar 1/2a (strain ATCC BAA-679 / EGD-e) OX=169963 GN=spoVG1 PE=3 SV=1//6.7558e-69 && PF04026:SpoVG
anti2270	3568.76	3688.71	5748.08	4667.66	-0.521227	0.0342659	0.41012	0.387089	-//- && -
lmo1252	1244.11	1106.98	1527.05	1914.64	-0.549804	0.0344334	0.410699	0.386477	gnl|BL_ORD_ID|553960 sp|P94357|YXKD_BACSU UPF0750 membrane protein YxkD OS=Bacillus subtilis (strain 168) OX=224308 GN=yxkD PE=3 SV=1//7.9309e-96 && PF10035:Uncharacterized protein conserved in bacteria (DUF2179)|PF02588:Uncharacterised 5xTM membrane BCR, YitT family COG1284
lmo1130	45.2229	59.1377	29.2257	11.6295	1.35242	0.0345802	0.411028	0.386129	gnl|BL_ORD_ID|473989 sp|P0A4T9|TIPA_STRLI HTH-type transcriptional activator TipA OS=Streptomyces lividans OX=1916 GN=tipA PE=1 SV=1//3.35507e-08 && PF13411:MerR HTH family regulatory protein
lmo0558	15158.3	17247	21293	24859.6	-0.51018	0.0347856	0.412048	0.385052	gnl|BL_ORD_ID|2484 sp|O34499|6PGL_BACSU 6-phosphogluconolactonase OS=Bacillus subtilis (strain 168) OX=224308 GN=pgl PE=1 SV=1//3.74061e-102 && PF10282:Lactonase, 7-bladed beta-propeller
lmo2227	720.68	794.663	545.895	476.809	0.56727	0.0350462	0.413714	0.3833	gnl|BL_ORD_ID|553968 sp|P94374|YXLF_BACSU Uncharacterized ABC transporter ATP-binding protein YxlF OS=Bacillus subtilis (strain 168) OX=224308 GN=yxlF PE=2 SV=1//1.76235e-76 && PF00005:ABC transporter
lmo0688	248.245	187.577	139.866	121.581	0.736827	0.0353804	0.41449	0.382486	gnl|BL_ORD_ID|525499 sp|P42460|Y270_SYNE7 TPR repeat-containing protein Synpcc7942_0270 OS=Synechococcus elongatus (strain PCC 7942) OX=1140 GN=Synpcc7942_0270 PE=4 SV=1//2.72834e-20 && PF00535:Glycosyl transferase family 2
lmo2517	725.491	663.451	532.326	377.43	0.610301	0.0354369	0.41449	0.382486	gnl|BL_ORD_ID|550419 sp|P05332|YP20_BACLI Uncharacterized N-acetyltransferase p20 OS=Bacillus licheniformis OX=1402 GN=p20 PE=4 SV=1//6.52058e-23 && PF13302:Acetyltransferase (GNAT) domain
lmo1118	1059.37	824.231	754.651	419.719	0.681442	0.0355227	0.41449	0.382486	-//- && -
lmo1419	1790.64	2100.31	2624.05	2970.81	-0.523936	0.035593	0.41449	0.382486	gnl|BL_ORD_ID|541660 sp|P96604|YDBI_BACSU Putative transport protein YdbI OS=Bacillus subtilis (strain 168) OX=224308 GN=ydbI PE=3 SV=1//6.51046e-101 && PF01594:Domain of unknown function DUF20
lmo1245	2013.86	1913.66	2539.51	3108.25	-0.524059	0.0359609	0.417365	0.379484	-//- && -
lmo1640	1180.61	1054.31	1395.53	1908.29	-0.563927	0.0366464	0.417466	0.379379	-//- && -
lmo0629	2078.33	2073.52	1629.34	1209.47	0.548439	0.036703	0.417466	0.379379	gnl|BL_ORD_ID|523849 sp|D4GWH7|Y2328_HALVD Uncharacterized isochorismatase family protein HVO_2328 OS=Haloferax volcanii (strain ATCC 29605 / DSM 3757 / JCM 8879 / NBRC 14742 / NCIMB 2012 / VKM B-1768 / DS2) OX=309800 GN=HVO_2328 PE=1 SV=1//1.26187e-17 && PF00857:Isochorismatase family
lmo0371	1598.2	1295.48	1576.1	3030.01	-0.670657	0.0367107	0.417466	0.379379	gnl|BL_ORD_ID|156843 sp|O05509|GMUR_BACSU HTH-type transcriptional regulator GmuR OS=Bacillus subtilis (strain 168) OX=224308 GN=gmuR PE=1 SV=1//2.17629e-47 && PF00392:Bacterial regulatory proteins, gntR family|PF07702:UTRA domain
lmo0911	49773.1	42335.2	57026.7	76674.3	-0.537609	0.0367249	0.417466	0.379379	-//- && PF14526:Integron-associated effector binding protein
lmo2731	533.053	463.861	367.409	282.28	0.617536	0.0367647	0.417466	0.379379	-//- && -
lmo0265	8870.43	7959.56	6925.46	4208.82	0.596011	0.0367908	0.417466	0.379379	gnl|BL_ORD_ID|90791 sp|Q6GF48|DAPE_STAAR Probable succinyl-diaminopimelate desuccinylase OS=Staphylococcus aureus (strain MRSA252) OX=282458 GN=dapE PE=3 SV=1//4.56119e-98 && PF07687:Peptidase dimerisation domain|PF01546:Peptidase family M20/M25/M40
lmo1458	4985.11	5295.59	4187.63	2707.56	0.576264	0.0368747	0.417466	0.379379	gnl|BL_ORD_ID|454276 sp|Q8Y754|SYGB_LISMO Glycine--tRNA ligase beta subunit OS=Listeria monocytogenes serovar 1/2a (strain ATCC BAA-679 / EGD-e) OX=169963 GN=glyS PE=3 SV=1//0 && PF02092:Glycyl-tRNA synthetase beta subunit
lmo2111	592.709	604.313	747.344	1053	-0.588762	0.0369633	0.417466	0.379379	gnl|BL_ORD_ID|268440 sp|P94424|NFRA2_BACSU FMN reductase [NAD(P)H] OS=Bacillus subtilis (strain 168) OX=224308 GN=nfrA2 PE=1 SV=1//3.04162e-59 && PF00881:Nitroreductase family
lmo1641	27675.5	42475.6	50339.3	53502	-0.565838	0.0370596	0.417466	0.379379	gnl|BL_ORD_ID|7032 sp|P09339|ACNA_BACSU Aconitate hydratase A OS=Bacillus subtilis (strain 168) OX=224308 GN=citB PE=1 SV=4//0 && PF00330:Aconitase family (aconitate hydratase)|PF00694:Aconitase C-terminal domain
lmo1732	409.893	272.588	321.483	925.074	-0.869191	0.0375061	0.421119	0.375595	gnl|BL_ORD_ID|20470 sp|P94530|ARAQ_BACSU L-arabinose transport system permease protein AraQ OS=Bacillus subtilis (strain 168) OX=224308 GN=araQ PE=2 SV=2//3.10848e-46 && PF00528:Binding-protein-dependent transport system inner membrane component
lmo1480	42396	31402.1	43734.2	67874	-0.596789	0.0377932	0.422259	0.374421	gnl|BL_ORD_ID|408987 sp|P66503|RS20_LISMO 30S ribosomal protein S20 OS=Listeria monocytogenes serovar 1/2a (strain ATCC BAA-679 / EGD-e) OX=169963 GN=rpsT PE=3 SV=1//4.3789e-38 && PF01649:Ribosomal protein S20
lmo0068	104.879	40.6572	43.8386	12.6867	1.36269	0.0379848	0.422259	0.374421	-//- && PF15597:Immunity protein 59
lmo1135	641.781	560.884	472.831	293.909	0.649235	0.0380863	0.422259	0.374421	-//- && PF15428:Immunity protein 26
lmo2567	3678.45	4968.49	5017.43	8251.66	-0.617777	0.0382069	0.422259	0.374421	-//- && -
lmo0721	23973.9	22794.8	27765.5	40584.8	-0.547404	0.0382201	0.422259	0.374421	-//- && PF07299:Fibronectin-binding protein (FBP), N-terminal|PF16571:FBP C-terminal treble-clef zinc-finger
lmo1543	1457.72	1831.42	1314.11	846.839	0.60604	0.038597	0.42488	0.371734	gnl|BL_ORD_ID|387274 sp|Q89AH3|RNE_BUCBP Putative ribonuclease E OS=Buchnera aphidicola subsp. Baizongia pistaciae (strain Bp) OX=224915 GN=rne PE=3 SV=1//1.95821e-39 && PF10150:Ribonuclease E/G family|PF00575:S1 RNA binding domain
lmo0592	4015.22	4581.32	3501.87	2254.01	0.578712	0.0387039	0.42488	0.371734	-//- && PF06897:Protein of unknown function (DUF1269)
lmo0382	161.648	111.807	147.173	357.343	-0.88382	0.0390908	0.425017	0.371594	gnl|BL_ORD_ID|194381 sp|P46337|IOLR_BACSU HTH-type transcriptional regulator IolR OS=Bacillus subtilis (strain 168) OX=224308 GN=iolR PE=4 SV=1//9.74097e-70 && PF08220:DeoR-like helix-turn-helix domain|PF00455:DeoR C terminal sensor domain
lmo2379	3173.3	3273.83	3766.99	5786.2	-0.567311	0.0391518	0.425017	0.371594	gnl|BL_ORD_ID|248156 sp|O05259|MRPB_BACSU Na(+)/H(+) antiporter subunit B OS=Bacillus subtilis (strain 168) OX=224308 GN=mrpB PE=1 SV=1//1.99077e-23 && PF04039:Domain related to MnhB subunit of Na+/H+ antiporter
lmo0656	3779.48	4183.07	5138.51	6174.21	-0.506626	0.0392328	0.425017	0.371594	gnl|BL_ORD_ID|550290 sp|O31845|YOZB_BACSU Uncharacterized membrane protein YozB OS=Bacillus subtilis (strain 168) OX=224308 GN=yozB PE=4 SV=1//2.00774e-61 && PF04238:Protein of unknown function (DUF420)
lmo1395	17358.9	20774	15083.6	11259.5	0.53361	0.0393729	0.425017	0.371594	gnl|BL_ORD_ID|548701 sp|O31771|YMFM_BACSU Uncharacterized membrane protein YmfM OS=Bacillus subtilis (strain 168) OX=224308 GN=ymfM PE=4 SV=3//3.46256e-09 && PF13464:Domain of unknown function (DUF4115)|PF13413:Helix-turn-helix domain
lmo1617	2071.6	1953.39	2173.14	4094.64	-0.63896	0.0394462	0.425017	0.371594	gnl|BL_ORD_ID|541186 sp|P94422|YCNB_BACSU Uncharacterized MFS-type transporter YcnB OS=Bacillus subtilis (strain 168) OX=224308 GN=ycnB PE=3 SV=1//3.44648e-131 && PF07690:Major Facilitator Superfamily
anti0469	47.1473	28.6448	73.0644	82.4637	-1.03838	0.0394561	0.425017	0.371594	-//- && -
Novel00132	1813.73	2383.99	1647.08	1156.61	0.582295	0.0397026	0.425972	0.370619	PF00571:CBS domain|PF00005:ABC transporter|PF00528:Binding-protein-dependent transport system inner membrane component|PF04069:Substrate binding domain of ABC-type glycine betaine transport system
lmo0418	551.335	375.155	550.07	939.875	-0.685559	0.0399127	0.425972	0.370619	-//- && -
lmo0523	279.035	245.791	355.928	451.436	-0.621463	0.0401347	0.425972	0.370619	gnl|BL_ORD_ID|554017 sp|P37501|YYBC_BACSU Uncharacterized protein YybC OS=Bacillus subtilis (strain 168) OX=224308 GN=yybC PE=4 SV=1//2.42852e-07 && -
lmo0423	4175.91	2406.16	2581.26	1527.69	0.679704	0.0403907	0.425972	0.370619	gnl|BL_ORD_ID|435398 sp|O05404|SIGV_BACSU RNA polymerase sigma factor SigV OS=Bacillus subtilis (strain 168) OX=224308 GN=sigV PE=1 SV=1//2.55884e-20 && PF08281:Sigma-70, region 4|PF04542:Sigma-70 region 2
lmo0331	1639.57	1068.17	886.166	916.616	0.586762	0.0403976	0.425972	0.370619	gnl|BL_ORD_ID|193441 sp|Q8Y3L4|INLJ_LISMO Internalin-J OS=Listeria monocytogenes serovar 1/2a (strain ATCC BAA-679 / EGD-e) OX=169963 GN=inlJ PE=1 SV=1//1.77789e-70 && -
lmo2374	5403.66	5491.49	6822.13	8670.32	-0.507873	0.0404121	0.425972	0.370619	gnl|BL_ORD_ID|13070 sp|P94417|AK3_BACSU Aspartokinase 3 OS=Bacillus subtilis (strain 168) OX=224308 GN=yclM PE=1 SV=1//0 && PF00696:Amino acid kinase family|PF13840:ACT domain
lmo2656	104426	135732	148415	202661	-0.547799	0.0404214	0.425972	0.370619	gnl|BL_ORD_ID|402159 sp|A0ALZ1|RS12_LISW6 30S ribosomal protein S12 OS=Listeria welshimeri serovar 6b (strain ATCC 35897 / DSM 20650 / SLCC5334) OX=386043 GN=rpsL PE=3 SV=1//1.37685e-96 && PF00164:Ribosomal protein S12/S23
lmo1132	251.132	223.614	308.958	435.577	-0.64923	0.0405335	0.425972	0.370619	gnl|BL_ORD_ID|533619 sp|Q57538|Y664_HAEIN Probable ABC transporter ATP-binding protein HI_0664 OS=Haemophilus influenzae (strain ATCC 51907 / DSM 11121 / KW20 / Rd) OX=71421 GN=HI_0664 PE=1 SV=1//8.52771e-111 && PF00664:ABC transporter transmembrane region|PF00005:ABC transporter
lmo2597	149753	114285	162851	223596	-0.549528	0.0408595	0.428094	0.368461	gnl|BL_ORD_ID|357180 sp|A0ALT3|RL13_LISW6 50S ribosomal protein L13 OS=Listeria welshimeri serovar 6b (strain ATCC 35897 / DSM 20650 / SLCC5334) OX=386043 GN=rplM PE=3 SV=1//2.86876e-105 && PF00572:Ribosomal protein L13
lmo1964	1040.13	1207.7	928.961	496.897	0.656657	0.0410726	0.429022	0.367521	gnl|BL_ORD_ID|537215 sp|P36879|YADG_ECOLI Uncharacterized ABC transporter ATP-binding protein YadG OS=Escherichia coli (strain K12) OX=83333 GN=yadG PE=1 SV=1//2.2389e-37 && PF00005:ABC transporter
lmo1232	12271.8	17669.2	12367.7	6726.08	0.649019	0.0413895	0.429112	0.367429	gnl|BL_ORD_ID|258057 sp|Q8Y7P1|MUTS2_LISMO Endonuclease MutS2 OS=Listeria monocytogenes serovar 1/2a (strain ATCC BAA-679 / EGD-e) OX=169963 GN=mutS2 PE=3 SV=1//0 && PF00488:MutS domain V|PF01713:Smr domain
Novel00274	507.074	715.196	380.979	423.948	0.60285	0.0414027	0.429112	0.367429	PF12344:Ultra-violet resistance protein B|PF00271:Helicase conserved C-terminal domain|PF02151:UvrB/uvrC motif|PF17757:UvrB interaction domain
lmo0232	58216.4	82774.3	54902.7	40482.3	0.563766	0.0414547	0.429112	0.367429	gnl|BL_ORD_ID|66271 sp|P37571|CLPC_BACSU Negative regulator of genetic competence ClpC/MecB OS=Bacillus subtilis (strain 168) OX=224308 GN=clpC PE=1 SV=1//0 && PF07724:AAA domain (Cdc48 subfamily)|PF02861:Clp amino terminal domain, pathogenicity island component|PF02151:UvrB/uvrC motif|PF10431:C-terminal, D2-small domain, of ClpB protein|PF00004:ATPase family associated with various cellular acti…
lmo2564	508.036	455.545	655.492	759.089	-0.553955	0.0418149	0.430519	0.366008	gnl|BL_ORD_ID|524859 sp|Q8Y491|Y2564_LISMO Probable tautomerase lmo2564 OS=Listeria monocytogenes serovar 1/2a (strain ATCC BAA-679 / EGD-e) OX=169963 GN=lmo2564 PE=3 SV=3//1.38665e-38 && PF01361:Tautomerase enzyme
lmo1137	1847.41	2725.88	3907.9	2928.52	-0.579962	0.0419225	0.430519	0.366008	-//- && -
lmo1683	16078.2	13806.8	17230.7	27031.2	-0.566644	0.0419653	0.430519	0.366008	gnl|BL_ORD_ID|299494 sp|P71086|PERR_BACSU Peroxide operon regulator OS=Bacillus subtilis (strain 168) OX=224308 GN=perR PE=1 SV=1//4.2831e-81 && PF01475:Ferric uptake regulator family
lmo1950	655.252	747.537	522.932	426.062	0.56384	0.042285	0.431397	0.365123	gnl|BL_ORD_ID|428610 sp|Q8Y5V5|SCPB_LISMO Segregation and condensation protein B OS=Listeria monocytogenes serovar 1/2a (strain ATCC BAA-679 / EGD-e) OX=169963 GN=scpB PE=3 SV=1//6.88931e-141 && PF04079:Putative transcriptional regulators (Ypuh-like)
lmo1404	4665.66	4862.23	3762.82	2927.46	0.510082	0.0423178	0.431397	0.365123	gnl|BL_ORD_ID|257746 sp|Q8Y788|MUTL_LISMO DNA mismatch repair protein MutL OS=Listeria monocytogenes serovar 1/2a (strain ATCC BAA-679 / EGD-e) OX=169963 GN=mutL PE=3 SV=1//0 && PF13589:Histidine kinase-, DNA gyrase B-, and HSP90-like ATPase|PF08676:MutL C terminal dimerisation domain|PF01119:DNA mismatch repair protein, C-terminal domain
lmo0947	4641.61	4169.21	4819.12	8600.54	-0.607	0.0424263	0.431397	0.365123	gnl|BL_ORD_ID|554033 sp|P37482|YYCB_BACSU Uncharacterized transporter YycB OS=Bacillus subtilis (strain 168) OX=224308 GN=yycB PE=2 SV=1//2.329e-71 && PF07690:Major Facilitator Superfamily
lmo1938	16121.5	16409.8	20405.8	25380.8	-0.493099	0.0428216	0.431999	0.364517	gnl|BL_ORD_ID|408555 sp|P38494|RS1H_BACSU 30S ribosomal protein S1 homolog OS=Bacillus subtilis (strain 168) OX=224308 GN=ypfD PE=1 SV=1//5.21296e-152 && PF00575:S1 RNA binding domain
lmo2468	103350	106376	139301	151227	-0.470176	0.0428813	0.431999	0.364517	gnl|BL_ORD_ID|66787 sp|Q9RQI6|CLPP_LISMO ATP-dependent Clp protease proteolytic subunit OS=Listeria monocytogenes serovar 1/2a (strain ATCC BAA-679 / EGD-e) OX=169963 GN=clpP PE=1 SV=1//3.14471e-144 && PF00574:Clp protease
lmo2340	1312.43	969.304	1184.69	2513.03	-0.696536	0.0429967	0.431999	0.364517	gnl|BL_ORD_ID|324160 sp|B1HV79|PSUG_LYSSC Pseudouridine-5&apos;-phosphate glycosidase OS=Lysinibacillus sphaericus (strain C3-41) OX=444177 GN=psuG PE=3 SV=1//9.42118e-154 && PF04227:Indigoidine synthase A like protein
lmo1246	3019.35	3775.57	2836.99	1566.81	0.625701	0.0430894	0.431999	0.364517	gnl|BL_ORD_ID|92018 sp|Q8Y7M8|DBPA_LISMO ATP-dependent RNA helicase DbpA OS=Listeria monocytogenes serovar 1/2a (strain ATCC BAA-679 / EGD-e) OX=169963 GN=dbpA PE=2 SV=1//0 && PF00270:DEAD/DEAH box helicase|PF00271:Helicase conserved C-terminal domain|PF03880:DbpA RNA binding domain
lmo0123	2629.67	1963.56	1768.16	1358.54	0.554797	0.0432136	0.431999	0.364517	-//- && PF06605:Prophage endopeptidase tail
lmo2007	103.917	85.0104	43.8386	56.033	0.919596	0.0432375	0.431999	0.364517	-//- && PF13416:Bacterial extracellular solute-binding protein|PF12010:Domain of unknown function (DUF3502)
lmo1322	9099.43	11972.6	8649.78	5395.03	0.585294	0.0443359	0.441693	0.35488	gnl|BL_ORD_ID|282428 sp|Q9KA74|NUSA_BACHD Transcription termination/antitermination protein NusA OS=Bacillus halodurans (strain ATCC BAA-125 / DSM 18197 / FERM 7344 / JCM 9153 / C-125) OX=272558 GN=nusA PE=3 SV=1//0 && PF13184:NusA-like KH domain|PF00575:S1 RNA binding domain|PF08529:NusA N-terminal domain
lmo1364	130058	120998	170091	176561	-0.465475	0.0447325	0.44436	0.352265	gnl|BL_ORD_ID|79908 sp|P0A355|CSPA_LISMO Cold shock-like protein CspLA OS=Listeria monocytogenes serovar 1/2a (strain ATCC BAA-679 / EGD-e) OX=169963 GN=cspLA PE=1 SV=1//6.59266e-42 && PF00313:'Cold-shock' DNA-binding domain
lmo1041	229.001	218.994	150.304	131.096	0.670724	0.0449987	0.44572	0.350938	gnl|BL_ORD_ID|553674 sp|O32208|YVGL_BACSU Putative ABC transporter substrate-binding lipoprotein YvgL OS=Bacillus subtilis (strain 168) OX=224308 GN=yvgL PE=3 SV=1//6.65158e-50 && PF13531:Bacterial extracellular solute-binding protein
lmo1473	159656	285581	179508	98645.6	0.678695	0.0452247	0.446675	0.350008	gnl|BL_ORD_ID|102706 sp|P0DJM2|DNAK_LISMO Chaperone protein DnaK OS=Listeria monocytogenes serovar 1/2a (strain ATCC BAA-679 / EGD-e) OX=169963 GN=dnaK PE=3 SV=1//0 && PF00012:Hsp70 protein|PF10712:NAD-specific glutamate dehydrogenase
lmo1644	10088.6	12535.3	9185.24	6317.99	0.54528	0.0456867	0.449949	0.346837	gnl|BL_ORD_ID|513015 sp|P47264|Y018_MYCGE Uncharacterized ATP-dependent helicase MG018 OS=Mycoplasma genitalium (strain ATCC 33530 / G-37 / NCTC 10195) OX=243273 GN=MG018 PE=3 SV=3//4.48127e-93 && PF08455:Bacterial SNF2 helicase associated|PF00271:Helicase conserved C-terminal domain|PF00176:SNF2 family N-terminal domain
lmo1079	4159.55	3737.69	3037.39	2579.63	0.491519	0.0458255	0.45003	0.346759	gnl|BL_ORD_ID|543431 sp|O31582|YFHO_BACSU Uncharacterized protein YfhO OS=Bacillus subtilis (strain 168) OX=224308 GN=yfhO PE=4 SV=2//1.02206e-11 && PF09586:Bacterial membrane protein YfhO
lmo1870	28698.3	24511.6	29754.9	49390.5	-0.572811	0.0460123	0.450422	0.34638	gnl|BL_ORD_ID|18926 sp|Q48630|APL_LACLM Alkaline phosphatase-like protein OS=Lactococcus lactis subsp. cremoris (strain MG1363) OX=416870 GN=apl PE=3 SV=2//7.4378e-69 && PF09335:SNARE associated Golgi protein
lmo1088	1357.65	1103.29	1050.04	449.321	0.714739	0.0461268	0.450422	0.34638	gnl|BL_ORD_ID|463794 sp|P27621|TAGB_BACSU Teichoic acid glycerol-phosphate primase OS=Bacillus subtilis (strain 168) OX=224308 GN=tagB PE=1 SV=1//4.83116e-80 && PF04464:CDP-Glycerol:Poly(glycerophosphate) glycerophosphotransferase
lmo1540	34802.4	45686.6	54123	59619.1	-0.498899	0.046822	0.455283	0.341718	gnl|BL_ORD_ID|368711 sp|A0AIY9|RL27_LISW6 50S ribosomal protein L27 OS=Listeria welshimeri serovar 6b (strain ATCC 35897 / DSM 20650 / SLCC5334) OX=386043 GN=rpmA PE=3 SV=1//2.90718e-65 && PF01016:Ribosomal L27 protein
lmo2381	15260.3	15875.7	17828.8	27464.6	-0.540712	0.0468888	0.455283	0.341718	gnl|BL_ORD_ID|241374 sp|Q6GID9|MNHD1_STAAR Na(+)/H(+) antiporter subunit D1 OS=Staphylococcus aureus (strain MRSA252) OX=282458 GN=mnhD1 PE=3 SV=1//3.75496e-155 && PF00361:Proton-conducting membrane transporter
lmo2448	7069.21	7041.08	5863.94	3845.13	0.53933	0.0475603	0.460507	0.336764	gnl|BL_ORD_ID|444812 sp|A0ALD2|SSRP_LISW6 SsrA-binding protein OS=Listeria welshimeri serovar 6b (strain ATCC 35897 / DSM 20650 / SLCC5334) OX=386043 GN=smpB PE=3 SV=1//2.4581e-110 && PF01668:SmpB protein
lmo1623	2366.99	1854.52	2828.64	3164.28	-0.505544	0.0480171	0.461599	0.335735	gnl|BL_ORD_ID|302474 sp|O34349|PGPB_BACSU Phosphatidylglycerophosphatase B OS=Bacillus subtilis (strain 168) OX=224308 GN=pgpB PE=1 SV=1//1.64302e-09 && PF01569:PAP2 superfamily
lmo1090	1364.39	1053.39	988.457	595.219	0.610273	0.048061	0.461599	0.335735	gnl|BL_ORD_ID|120647 sp|P71059|EPSJ_BACSU Uncharacterized glycosyltransferase EpsJ OS=Bacillus subtilis (strain 168) OX=224308 GN=epsJ PE=2 SV=1//1.11838e-24 && PF00535:Glycosyl transferase family 2
lmo0575	5637.47	5942.41	6726.1	10007.7	-0.531135	0.0480749	0.461599	0.335735	gnl|BL_ORD_ID|156843 sp|O05509|GMUR_BACSU HTH-type transcriptional regulator GmuR OS=Bacillus subtilis (strain 168) OX=224308 GN=gmuR PE=1 SV=1//3.71214e-97 && PF00392:Bacterial regulatory proteins, gntR family|PF07702:UTRA domain
lmo2074	967.001	1067.25	747.344	679.797	0.511392	0.0483384	0.46284	0.334569	gnl|BL_ORD_ID|551999 sp|P54567|YQKD_BACSU Uncharacterized protein YqkD OS=Bacillus subtilis (strain 168) OX=224308 GN=yqkD PE=4 SV=1//1.75327e-33 && PF12695:Alpha/beta hydrolase family
lmo0979	155.875	148.768	179.53	326.683	-0.732516	0.0486275	0.464006	0.333476	gnl|BL_ORD_ID|106729 sp|P32010|DRRA_STRPE Daunorubicin/doxorubicin resistance ATP-binding protein DrrA OS=Streptomyces peucetius OX=1950 GN=drrA PE=1 SV=1//1.09584e-74 && PF00005:ABC transporter
Novel00074	1040.13	1480.29	898.692	825.694	0.54767	0.0487776	0.464006	0.333476	PF03610:PTS system fructose IIA component|PF03830:PTS system sorbose subfamily IIB component|PF03609:PTS system sorbose-specific iic component
lmo1134	143.366	120.123	96.0275	47.5752	0.874999	0.048864	0.464006	0.333476	gnl|BL_ORD_ID|10860 sp|O06008|ADHR_BACSU HTH-type transcriptional regulator AdhR OS=Bacillus subtilis (strain 168) OX=224308 GN=adhR PE=1 SV=2//2.39658e-14 && PF13411:MerR HTH family regulatory protein
lmo1296	1696.34	1891.48	1465.46	987.45	0.548594	0.0492121	0.464916	0.332625	gnl|BL_ORD_ID|171848 sp|D3FTV4|HFLX_BACPE GTPase HflX OS=Bacillus pseudofirmus (strain OF4) OX=398511 GN=hflX PE=3 SV=1//3.8316e-120 && PF13167:GTP-binding GTPase N-terminal|PF16360:GTP-binding GTPase Middle Region|PF01926:50S ribosome-binding GTPase
lmo0046	11077.7	12325.6	14250.7	18785.9	-0.497346	0.0492296	0.464916	0.332625	gnl|BL_ORD_ID|407263 sp|A0AEM3|RS18_LISW6 30S ribosomal protein S18 OS=Listeria welshimeri serovar 6b (strain ATCC 35897 / DSM 20650 / SLCC5334) OX=386043 GN=rpsR PE=3 SV=1//2.00033e-44 && PF01084:Ribosomal protein S18
lmo0965	805.353	717.968	644.01	308.71	0.676934	0.0497516	0.466751	0.330915	gnl|BL_ORD_ID|546812 sp|O31609|YJBK_BACSU Putative triphosphatase YjbK OS=Bacillus subtilis (strain 168) OX=224308 GN=yjbK PE=1 SV=1//1.83308e-51 && PF01928:CYTH domain
lmo1278	1689.61	1556.98	1346.47	842.61	0.568531	0.0498119	0.466751	0.330915	gnl|BL_ORD_ID|182084 sp|A0AI81|HSLV_LISW6 ATP-dependent protease subunit HslV OS=Listeria welshimeri serovar 6b (strain ATCC 35897 / DSM 20650 / SLCC5334) OX=386043 GN=hslV PE=3 SV=1//1.50906e-129 && PF00227:Proteasome subunit
lmo1670	2165.89	1974.64	2428.87	3568.14	-0.534427	0.0498527	0.466751	0.330915	gnl|BL_ORD_ID|545898 sp|Q8Y6L4|YIDD_LISMO Putative membrane protein insertion efficiency factor OS=Listeria monocytogenes serovar 1/2a (strain ATCC BAA-679 / EGD-e) OX=169963 GN=lmo1670 PE=3 SV=1//4.52551e-61 && PF01809:Haemolytic domain

## Sheet: Genome Annotation
gene_id	gene_start	gene_end	gene_strand	gene_length
rli51	207589	207709	+	121	NC_003210.1
rli38	1152549	1152917	+	369	NC_003210.1
lmo0937	973509	973670	-	162	NC_003210.1
lmo2177	2259366	2259713	+	348	NC_003210.1
lmo2186	2274127	2274750	-	624	NC_003210.1
rli29	507450	507632	-	183	NC_003210.1
lmo2439	2506494	2506835	+	342	NC_003210.1
lmo0955	988065	988910	+	846	NC_003210.1
lmo0647	689541	689825	-	285	NC_003210.1
lmo0207	212824	213285	+	462	NC_003210.1
rli40	1275547	1275794	-	248	NC_003210.1
rli98	2361329	2361581	+	253	NC_003210.1
lmo0604	643400	643744	-	345	NC_003210.1
rli102	2454489	2454690	+	202	NC_003210.1
lmo0435	459681	465722	+	6042	NC_003210.1
Novel00087	988052	988326	-	275	NC_003210.1
lmo0496	532328	532552	+	225	NC_003210.1
lmo0204	209470	211389	+	1920	NC_003210.1
Novel00033	318006	318667	-	662	NC_003210.1
lmo2267	2352616	2356323	-	3708	NC_003210.1
lmo1951	2025392	2026141	-	750	NC_003210.1
lmo1645	1691972	1695043	-	3072	NC_003210.1
lmo2221	2308741	2311464	-	2724	NC_003210.1
lmo0304	328701	329966	+	1266	NC_003210.1
lmo2637	2709522	2710421	-	900	NC_003210.1
lmo0087	94764	97070	+	2307	NC_003210.1
lmo0205	211425	212294	+	870	NC_003210.1
lmo0355	382016	383536	+	1521	NC_003210.1
lmo2273	2361897	2362274	+	378	NC_003210.1
Novel00053	619750	620391	+	642	NC_003210.1
anti1967	2041537	2041655	-	119	NC_003210.1
lmo1007	1038336	1038557	+	222	NC_003210.1
lmo0627	664242	668990	+	4749	NC_003210.1
lmo1122	1158425	1158844	+	420	NC_003210.1
Novel00167	1645462	1646406	+	945	NC_003210.1
lmo0484	520426	520791	+	366	NC_003210.1
lmo0821	848126	848788	+	663	NC_003210.1
lmo2185	2272403	2274112	-	1710	NC_003210.1
lmo0206	212366	212689	+	324	NC_003210.1
lmo0541	580119	581039	-	921	NC_003210.1
Novel00021	252094	253435	-	1342	NC_003210.1
lmo0674	709829	710749	-	921	NC_003210.1
lmo0723	753490	755295	+	1806	NC_003210.1
lmo0486	521601	521771	+	171	NC_003210.1
Novel00246	2293815	2296935	+	3121	NC_003210.1
lmo0171	169510	172008	+	2499	NC_003210.1
lmo0586	625463	626488	+	1026	NC_003210.1
lmo2274	2362306	2362656	+	351	NC_003210.1
lmo2178	2259753	2264591	-	4839	NC_003210.1
lmo0590	631045	632811	+	1767	NC_003210.1
lmo0815	842313	842765	+	453	NC_003210.1
lmo1279	1303027	1304436	+	1410	NC_003210.1
lmo2219	2306833	2307714	+	882	NC_003210.1
lmo0820	847552	848109	+	558	NC_003210.1
Novel00139	1505296	1508865	+	3570	NC_003210.1
lmo0690	724896	725759	+	864	NC_003210.1
lmo0362	389538	389717	-	180	NC_003210.1
lmo1303	1331018	1331347	+	330	NC_003210.1
lmo1333	1362765	1363244	-	480	NC_003210.1
Novel00277	2581978	2582223	+	246	NC_003210.1
lmo2203	2292047	2293174	-	1128	NC_003210.1
Novel00082	949154	950655	-	1502	NC_003210.1
lmo1334	1363272	1363628	-	357	NC_003210.1
lmo1960	2034693	2035517	+	825	NC_003210.1
lmo0991	1021665	1022432	+	768	NC_003210.1
PrfA	204339	204468	-	130	NC_003210.1
lmo0650	691581	694271	+	2691	NC_003210.1
lmo1601	1645412	1645936	-	525	NC_003210.1
T-box-4	1553972	1554200	-	229	NC_003210.1
lmo0836	866577	866990	-	414	NC_003210.1
rli72	200410	200519	+	110	NC_003210.1
lmo0546	583507	584757	-	1251	NC_003210.1
lmo2408	2480325	2480528	+	204	NC_003210.1
lmo2268	2356325	2359798	-	3474	NC_003210.1
lmo2329	2398685	2399161	+	477	NC_003210.1
Novel00039	454907	457295	-	2389	NC_003210.1
lmo1661	1711672	1712637	+	966	NC_003210.1
lmo0292	316873	318375	+	1503	NC_003210.1
lmo0582	618932	620380	-	1449	NC_003210.1
Novel00278	2590114	2590613	+	500	NC_003210.1
lmo1069	1096874	1097116	-	243	NC_003210.1
lmo1224	1245384	1248794	+	3411	NC_003210.1
anti0307	331446	331758	-	313	NC_003210.1
Novel00052	618941	619376	+	436	NC_003210.1
lmo1961	2035507	2036505	+	999	NC_003210.1
lmo0312	337161	338363	+	1203	NC_003210.1
lmo2512	2590802	2591458	-	657	NC_003210.1
lmo1563	1600356	1600958	-	603	NC_003210.1
lmo1820	1893497	1895464	-	1968	NC_003210.1
lmo0485	520961	521536	+	576	NC_003210.1
lmo2261	2348231	2348539	-	309	NC_003210.1
rli37	907526	907832	+	307	NC_003210.1
lmo2284	2367853	2368881	-	1029	NC_003210.1
lmo0342	371130	373127	-	1998	NC_003210.1
lmo2204	2293497	2293685	+	189	NC_003210.1
lmo2698	2773714	2774565	+	852	NC_003210.1
lmo0047	50907	51518	+	612	NC_003210.1
lmo0469	505351	506223	+	873	NC_003210.1
lmo0231	249541	250563	+	1023	NC_003210.1
lmo1738	1807643	1808458	-	816	NC_003210.1
lmo0932	968819	969424	-	606	NC_003210.1
lmo1266	1289188	1290126	+	939	NC_003210.1
lmo0842	875721	881855	+	6135	NC_003210.1
lmo2266	2351767	2352615	-	849	NC_003210.1
lmo2843	2930479	2932473	-	1995	NC_003210.1
lmo2258	2346593	2346784	-	192	NC_003210.1
lmo0124	128314	128613	+	300	NC_003210.1
lmo2699	2774684	2775523	+	840	NC_003210.1
lmo0676	711428	712195	+	768	NC_003210.1
lmo2260	2347276	2348151	-	876	NC_003210.1
anti1279	1303686	1303985	-	300	NC_003210.1
lmo1542	1576747	1577055	-	309	NC_003210.1
lmo0948	982957	983646	-	690	NC_003210.1
lmo1551	1584850	1586139	-	1290	NC_003210.1
lmo0530	567030	569081	+	2052	NC_003210.1
lmo2575	2652174	2653085	-	912	NC_003210.1
lmo1080	1113759	1115630	+	1872	NC_003210.1
lmo2756	2833834	2835987	-	2154	NC_003210.1
lmo0202	205819	207408	+	1590	NC_003210.1
lmo2276	2363135	2363632	+	498	NC_003210.1
lmo2506	2583181	2584065	-	885	NC_003210.1
lmo0422	442869	443300	-	432	NC_003210.1
lmo1469	1501881	1502054	-	174	NC_003210.1
lmo2207	2297304	2297981	-	678	NC_003210.1
lmo0339	370032	370403	+	372	NC_003210.1
lmo0648	689923	690873	+	951	NC_003210.1
Novel00242	2284572	2286223	+	1652	NC_003210.1
lmo0189	193593	193850	+	258	NC_003210.1
lmo2706	2780392	2780574	-	183	NC_003210.1
lmo1073	1102858	1103757	+	900	NC_003210.1
lmo2166	2248946	2249617	-	672	NC_003210.1
lmo2332	2401008	2402366	+	1359	NC_003210.1
lmo1861	1935334	1935948	-	615	NC_003210.1
lmo1947	2021272	2023062	-	1791	NC_003210.1
lmo1002	1032924	1033190	+	267	NC_003210.1
lmo2330	2399542	2400243	+	702	NC_003210.1
lmo1124	1159393	1159830	+	438	NC_003210.1
lmo1879	1953513	1953713	+	201	NC_003210.1
lmo0242	262064	262576	+	513	NC_003210.1
lmo1884	1956848	1958155	-	1308	NC_003210.1
lmo1413	1442368	1443687	-	1320	NC_003210.1
lmo1368	1390694	1392385	+	1692	NC_003210.1
lmo1466	1498096	1500252	-	2157	NC_003210.1
Novel00298	2709517	2710267	+	751	NC_003210.1
lmo0743	772996	773700	+	705	NC_003210.1
lmo0466	502899	504629	+	1731	NC_003210.1
lmo0361	388807	389541	-	735	NC_003210.1
lmo0671	707612	708220	+	609	NC_003210.1
lmo1819	1892603	1893478	-	876	NC_003210.1
lmo1378	1403227	1404678	+	1452	NC_003210.1
lmo1081	1115647	1116513	+	867	NC_003210.1
lmo0990	1020022	1021383	+	1362	NC_003210.1
lmo0348	376514	377509	-	996	NC_003210.1
lmo1634	1677409	1680009	+	2601	NC_003210.1
lmo0230	249026	249544	+	519	NC_003210.1
lmo1324	1353374	1353673	+	300	NC_003210.1
PyrR-1	1917471	1917574	-	104	NC_003210.1
lmo0989	1019545	1019970	+	426	NC_003210.1
lmo0080	84451	84849	+	399	NC_003210.1
lmo0628	669086	669361	+	276	NC_003210.1
lmo1499	1529454	1530524	-	1071	NC_003210.1
lmo1552	1586201	1588852	-	2652	NC_003210.1
lmo2047	2130228	2130401	-	174	NC_003210.1
lmo1980	2052696	2052833	+	138	NC_003210.1
lmo0311	336541	337161	+	621	NC_003210.1
lmo0333	360936	366272	+	5337	NC_003210.1
lmo1722	1784473	1785798	-	1326	NC_003210.1
lmo1862	1935964	1936749	-	786	NC_003210.1
lmo1555	1591448	1592170	-	723	NC_003210.1
lmo1120	1157592	1158008	+	417	NC_003210.1
lmo1255	1279721	1281205	-	1485	NC_003210.1
lmo1885	1958162	1958740	-	579	NC_003210.1
L10	266232	266375	+	144	NC_003210.1
lmo2409	2480531	2480944	+	414	NC_003210.1
sRNA00013	1095726	1096152	-	427	NC_003210.1
lmo1589	1630751	1631503	-	753	NC_003210.1
lmo1285	1307763	1308170	+	408	NC_003210.1
lmo2056	2137702	2138757	-	1056	NC_003210.1
lmo0462	500799	501284	+	486	NC_003210.1
MogR-T1	710749	712446	-	1698	NC_003210.1
lmo2371	2448052	2449155	+	1104	NC_003210.1
lmo0229	248555	249013	+	459	NC_003210.1
lmo0859	897273	898592	+	1320	NC_003210.1
lmo0467	504674	504997	+	324	NC_003210.1
lmo1085	1118932	1121022	+	2091	NC_003210.1
lmo1314	1340320	1340877	+	558	NC_003210.1
rli60	2054162	2054501	+	340	NC_003210.1
lmo0949	983768	984814	+	1047	NC_003210.1
Novel00300	2772130	2773901	-	1772	NC_003210.1
lmo1219	1239842	1240201	-	360	NC_003210.1
lmo2169	2250846	2251004	+	159	NC_003210.1
lmo2331	2400264	2400944	+	681	NC_003210.1
lmo0887	926229	926507	+	279	NC_003210.1
lmo0203	207739	209271	+	1533	NC_003210.1
Novel00127	1421873	1422079	-	207	NC_003210.1
lmo2753	2830284	2830523	+	240	NC_003210.1
lmo1693	1756864	1757673	-	810	NC_003210.1
lmo0954	987735	988049	+	315	NC_003210.1
lmo2844	2932609	2933148	-	540	NC_003210.1
lmo2803	2888639	2889001	-	363	NC_003210.1
lmo2079	2157949	2159094	-	1146	NC_003210.1
rli130	2008753	2008871	-	119	NC_003210.1
rli6-rliB	544238	544716	+	479	NC_003210.1
lmo0125	128628	129203	+	576	NC_003210.1
lmo1061	1087409	1088854	+	1446	NC_003210.1
lmo2059	2141071	2141814	+	744	NC_003210.1
lmo1752	1821518	1822273	-	756	NC_003210.1
lmo1804	1876575	1880135	-	3561	NC_003210.1
lmo1666	1717193	1722328	-	5136	NC_003210.1
lmo1793	1865394	1865912	-	519	NC_003210.1
lmo0289	313659	314981	+	1323	NC_003210.1
lmo2505	2581900	2583105	-	1206	NC_003210.1
lmo0086	88888	94767	+	5880	NC_003210.1
lmo2784	2869191	2871107	-	1917	NC_003210.1
lmo0909	945520	945912	+	393	NC_003210.1
lmo1816	1890951	1891139	+	189	NC_003210.1
rli11-sbrA	1399365	1399616	+	252	NC_003210.1
lmo2055	2137205	2137654	-	450	NC_003210.1
rli74	209321	209453	+	133	NC_003210.1
lmo1556	1592167	1593096	-	930	NC_003210.1
rli36	859412	859521	-	110	NC_003210.1
lmo2574	2651853	2652125	-	273	NC_003210.1
lmo0708	741918	742304	+	387	NC_003210.1
lmo2734	2807459	2810107	+	2649	NC_003210.1
lmo0081	85025	85627	+	603	NC_003210.1
lmo1433	1464209	1465549	-	1341	NC_003210.1
lmo1802	1875129	1875461	-	333	NC_003210.1
lmo2443	2508992	2509411	-	420	NC_003210.1
lmo1699	1763941	1764843	+	903	NC_003210.1
lmo1398	1425419	1426465	+	1047	NC_003210.1
lmo0591	632811	633581	+	771	NC_003210.1
lmo2048	2130492	2131028	-	537	NC_003210.1
lmo0641	681543	683423	+	1881	NC_003210.1
lmo1265	1288261	1288926	+	666	NC_003210.1
lmo1423	1454347	1455177	-	831	NC_003210.1
lmo2084	2161161	2162054	-	894	NC_003210.1
lmo1739	1808460	1809107	-	648	NC_003210.1
lmo1757	1826829	1827944	-	1116	NC_003210.1
lmo0884	923161	924540	+	1380	NC_003210.1
lmo0724	755308	756036	+	729	NC_003210.1
lmo1600	1644106	1645191	-	1086	NC_003210.1
lmo1220	1240358	1240681	+	324	NC_003210.1
lmo0473	510127	511212	+	1086	NC_003210.1
Novel00120	1363088	1363550	+	463	NC_003210.1
lmo1393	1420076	1421362	+	1287	NC_003210.1
lmo0337	367898	369373	+	1476	NC_003210.1
lmo0489	523719	525713	+	1995	NC_003210.1
lmo1882	1955205	1955474	-	270	NC_003210.1
lmo1717	1778415	1779482	-	1068	NC_003210.1
lmo2451	2523835	2524068	-	234	NC_003210.1
lmo1125	1160220	1160753	+	534	NC_003210.1
lmo2224	2313274	2314407	-	1134	NC_003210.1
lmo0649	690897	691538	+	642	NC_003210.1
lmo0226	233858	234337	+	480	NC_003210.1
lmo0998	1029208	1029819	-	612	NC_003210.1
lmo1781	1857242	1857772	-	531	NC_003210.1
lmo1121	1158020	1158388	+	369	NC_003210.1
lmo1602	1645958	1646413	-	456	NC_003210.1
lmo1643	1688248	1688670	-	423	NC_003210.1
lmo0513	546680	547138	-	459	NC_003210.1
lmo0343	373129	373785	-	657	NC_003210.1
lmo2150	2234357	2234533	+	177	NC_003210.1
rli131	2031272	2031354	-	83	NC_003210.1
lmo2179	2264772	2268230	-	3459	NC_003210.1
lmo2034	2115381	2116193	-	813	NC_003210.1
lmo2504	2580470	2581780	-	1311	NC_003210.1
lmo1568	1607053	1607514	-	462	NC_003210.1
lmo2040	2123735	2124097	-	363	NC_003210.1
lmo0248	265029	265454	+	426	NC_003210.1
L13	2685181	2685233	-	53	NC_003210.1
rli137	2293286	2293472	+	187	NC_003210.1
lmo0791	819389	820039	+	651	NC_003210.1
lmo0919	956031	957602	+	1572	NC_003210.1
lmo0444	473936	476716	+	2781	NC_003210.1
lmo2522	2600408	2601241	-	834	NC_003210.1
lmo1075	1104863	1105864	+	1002	NC_003210.1
lmo0290	314984	315823	+	840	NC_003210.1
Novel00081	948120	948924	-	805	NC_003210.1
lmo2206	2294555	2297155	-	2601	NC_003210.1
lmo0962	995210	995767	+	558	NC_003210.1
lmo1086	1121098	1121808	+	711	NC_003210.1
lmo1236	1263187	1263681	-	495	NC_003210.1
lmo0952	986722	987180	+	459	NC_003210.1
lmo1561	1598432	1599808	-	1377	NC_003210.1
lmo1330	1358834	1359103	+	270	NC_003210.1
lmo1944	2019420	2019644	+	225	NC_003210.1
lmo0196	200094	200402	+	309	NC_003210.1
anti2270	2360255	2360554	-	300	NC_003210.1
lmo1252	1275845	1276693	-	849	NC_003210.1
lmo1130	1163277	1163996	-	720	NC_003210.1
lmo0558	596580	597620	-	1041	NC_003210.1
lmo2227	2316739	2317644	-	906	NC_003210.1
lmo0688	721824	723737	+	1914	NC_003210.1
lmo2517	2595485	2596090	+	606	NC_003210.1
lmo1118	1154864	1156381	-	1518	NC_003210.1
lmo1419	1449647	1450684	-	1038	NC_003210.1
lmo1245	1270465	1270725	-	261	NC_003210.1
lmo1640	1684229	1684462	-	234	NC_003210.1
lmo0629	669423	669950	+	528	NC_003210.1
lmo0371	397340	398053	-	714	NC_003210.1
lmo0911	947101	947604	+	504	NC_003210.1
lmo2731	2804070	2804438	-	369	NC_003210.1
lmo0265	287853	288992	+	1140	NC_003210.1
lmo1458	1491087	1493153	-	2067	NC_003210.1
lmo2111	2191525	2192256	-	732	NC_003210.1
lmo1641	1684563	1687265	-	2703	NC_003210.1
lmo1732	1797897	1798727	+	831	NC_003210.1
lmo1480	1513917	1514171	+	255	NC_003210.1
lmo0068	75342	75665	+	324	NC_003210.1
lmo1135	1168390	1169541	+	1152	NC_003210.1
lmo2567	2646464	2646664	-	201	NC_003210.1
lmo0721	750680	751327	-	648	NC_003210.1
lmo1543	1577212	1578573	-	1362	NC_003210.1
lmo0592	633709	634251	+	543	NC_003210.1
lmo0382	405680	406441	-	762	NC_003210.1
lmo2379	2457087	2457512	+	426	NC_003210.1
lmo0656	697634	698197	-	564	NC_003210.1
lmo1395	1422236	1423165	+	930	NC_003210.1
lmo1617	1659457	1660926	-	1470	NC_003210.1
anti0469	506019	506103	-	85	NC_003210.1
Novel00132	1456792	1460449	+	3658	NC_003210.1
lmo0418	439677	439976	-	300	NC_003210.1
lmo0523	558037	558480	+	444	NC_003210.1
lmo0423	443303	443851	-	549	NC_003210.1
lmo0331	357775	359676	-	1902	NC_003210.1
lmo2374	2450437	2451798	+	1362	NC_003210.1
lmo2656	2729958	2730371	-	414	NC_003210.1
lmo1132	1165962	1167608	+	1647	NC_003210.1
lmo2597	2684665	2685102	-	438	NC_003210.1
lmo1964	2037953	2038840	-	888	NC_003210.1
lmo1232	1257092	1259449	+	2358	NC_003210.1
Novel00274	2565449	2566951	+	1503	NC_003210.1
lmo0232	250592	253054	+	2463	NC_003210.1
lmo2564	2643753	2643938	+	186	NC_003210.1
lmo1137	1171662	1172009	-	348	NC_003210.1
lmo1683	1748263	1748709	-	447	NC_003210.1
lmo1950	2024799	2025395	-	597	NC_003210.1
lmo1404	1432839	1434644	+	1806	NC_003210.1
lmo0947	981743	982960	-	1218	NC_003210.1
lmo1938	2012582	2013727	-	1146	NC_003210.1
lmo2468	2542014	2542610	+	597	NC_003210.1
lmo2340	2408967	2409878	-	912	NC_003210.1
lmo1246	1270849	1272261	+	1413	NC_003210.1
lmo0123	127188	128324	+	1137	NC_003210.1
lmo2007	2080027	2081484	-	1458	NC_003210.1
lmo1322	1351964	1353082	+	1119	NC_003210.1
lmo1364	1387014	1387214	+	201	NC_003210.1
lmo1041	1070597	1071367	+	771	NC_003210.1
lmo1473	1505312	1507153	-	1842	NC_003210.1
lmo1644	1688670	1691888	-	3219	NC_003210.1
lmo1079	1110769	1113627	+	2859	NC_003210.1
lmo1870	1944145	1944768	-	624	NC_003210.1
lmo1088	1122918	1124078	+	1161	NC_003210.1
lmo1540	1576107	1576397	-	291	NC_003210.1
lmo2381	2457852	2459336	+	1485	NC_003210.1
lmo2448	2519935	2520399	-	465	NC_003210.1
lmo1623	1665444	1666097	-	654	NC_003210.1
lmo1090	1124484	1125467	+	984	NC_003210.1
lmo0575	612678	613406	+	729	NC_003210.1
lmo2074	2153720	2154679	+	960	NC_003210.1
lmo0979	1010313	1011077	+	765	NC_003210.1
Novel00074	805977	807825	+	1849	NC_003210.1
lmo1134	1168021	1168368	+	348	NC_003210.1
lmo1296	1323794	1325017	+	1224	NC_003210.1
lmo0046	50514	50753	+	240	NC_003210.1
lmo0965	997795	998379	-	585	NC_003210.1
lmo1278	1302474	1303013	+	540	NC_003210.1
lmo1670	1724196	1724462	+	267	NC_003210.1

## Sheet: Functional Annotation
gene_id	Gene Name	In operon	gene_description	gene_biotype	Product	Description	COG	tf_family
anti0307	#N/A	#N/A	-//- && -	protein_coding	#N/A	#N/A	#N/A	-
anti0469	#N/A	#N/A	-//- && -	protein_coding	#N/A	#N/A	#N/A	-
anti1279	#N/A	#N/A	gnl|BL_ORD_ID|181655 sp|A0AI82|HSLU_LISW6 ATP-dependent protease ATPase subunit HslU OS=Listeria welshimeri serovar 6b (strain ATCC 35897 / DSM 20650 / SLCC5334) OX=386043 GN=hslU PE=3 SV=1//1.03803e-62 && PF07724:AAA domain (Cdc48 subfamily)	protein_coding	#N/A	#N/A	#N/A	-
anti1967	#N/A	#N/A	gnl|BL_ORD_ID|521922 sp|Q8Y5T8|Y1967_LISMO Uncharacterized protein Lmo1967 OS=Listeria monocytogenes serovar 1/2a (strain ATCC BAA-679 / EGD-e) OX=169963 GN=lmo1967 PE=3 SV=1//7.71102e-20 && -	protein_coding	#N/A	#N/A	#N/A	-
anti2270	#N/A	#N/A	-//- && -	protein_coding	#N/A	#N/A	#N/A	-
L10	#N/A	#N/A	-//- && -	protein_coding	#N/A	#N/A	#N/A	-
L13	#N/A	#N/A	-//- && -	protein_coding	#N/A	#N/A	#N/A	-
lmo0046	rpsR	Operon_009	gnl|BL_ORD_ID|407263 sp|A0AEM3|RS18_LISW6 30S ribosomal protein S18 OS=Listeria welshimeri serovar 6b (strain ATCC 35897 / DSM 20650 / SLCC5334) OX=386043 GN=rpsR PE=3 SV=1//2.00033e-44 && PF01084:Ribosomal protein S18	protein_coding	30S ribosomal protein S18	binds as a heterodimer with protein S6 to the central domain of the 16S rRNA helps stabilize the platform of the 30S subunit	Translation	-
lmo0047	0	0	-//- && PF03413:Peptidase propeptide and YPEB domain	protein_coding	hypothetical protein - RAST_Product: lipoprotein, putative	lmo0047	Function unknown	-
lmo0068	0	Operon_012	-//- && PF15597:Immunity protein 59	protein_coding	hypothetical protein - RAST_Product: FIG00774538: hypothetical protein	lmo0068	Not in COGs	-
lmo0080	0	Operon_014	-//- && -	protein_coding	hypothetical protein - RAST_Product: Lmo0080 protein	lmo0080	Not in COGs	-
lmo0081	0	Operon_014	-//- && -	protein_coding	hypothetical protein - RAST_Product: hypothetical protein	lmo0081	Not in COGs	-
lmo0086	0	0	-//- && -	protein_coding	hypothetical protein - RAST_Product: FIG00774455: hypothetical protein	lmo0086	Not in COGs	-
lmo0087	0	0	-//- && -	protein_coding	hypothetical protein - RAST_Product: FIG00774343: hypothetical protein	lmo0087	Not in COGs	-
lmo0123	0	Operon_020	-//- && PF06605:Prophage endopeptidase tail	protein_coding	hypothetical protein - RAST_Product: Putative tail or base plate protein gp18 [Bacteriophage A118]	similar to protein gp18 from Bacteriophage A118	Not in COGs	-
lmo0124	0	Operon_020	-//- && -	protein_coding	hypothetical protein - RAST_Product: FIG00774673: hypothetical protein	lmo0124	Not in COGs	-
lmo0125	0	Operon_020	-//- && -	protein_coding	hypothetical protein - RAST_Product: FIG00774093: hypothetical protein	lmo0125	Not in COGs	-
lmo0171	0	0	gnl|BL_ORD_ID|193439 sp|Q8YA32|INLI_LISMO Internalin-I OS=Listeria monocytogenes serovar 1/2a (strain ATCC BAA-679 / EGD-e) OX=169963 GN=inlI PE=3 SV=1//9.09484e-06 && PF06458:MucBP domain|PF08191:LRR adjacent	protein_coding	hypothetical protein	similar to internalin proteins, putative peptidoglycan bound protein (LPXTG motif)	Function unknown	-
lmo0189	0	0	gnl|BL_ORD_ID|503714 sp|P37466|VEG_BACSU Protein Veg OS=Bacillus subtilis (strain 168) OX=224308 GN=veg PE=1 SV=1//6.49082e-39 && PF06257:Biofilm formation stimulator VEG	protein_coding	hypothetical protein - RAST_Product: Veg protein	highly similar to B. subtilis Veg protein	Function unknown	-
lmo0196	0	Operon_030	gnl|BL_ORD_ID|440002 sp|Q8YAD5|SP5G1_LISMO Putative septation protein SpoVG 1 OS=Listeria monocytogenes serovar 1/2a (strain ATCC BAA-679 / EGD-e) OX=169963 GN=spoVG1 PE=3 SV=1//6.7558e-69 && PF04026:SpoVG	protein_coding	regulatory protein SpoVG	similar to B. subtilis SpoVG protein stage V sporulation protein G essential for spore formation and a negative regulator of asymmetric septation in Bacillus involved in methicillin-resistance, biofilm formation and capsular polysaccharide synthesis in Staphylococcus	Cell wall/membrane biogenesis	-
lmo0202	hly	0	gnl|BL_ORD_ID|463506 sp|P13128|TACY_LISMO Listeriolysin O OS=Listeria monocytogenes serovar 1/2a (strain ATCC BAA-679 / EGD-e) OX=169963 GN=hly PE=1 SV=1//0 && PF01289:Thiol-activated cytolysin	protein_coding	listeriolysin O precursor	0	Defense/virulence mechanisms	-
lmo0203	mpl	Operon_033	gnl|BL_ORD_ID|317904 sp|P23224|PRTA_LISMO Zinc metalloproteinase OS=Listeria monocytogenes serovar 1/2a (strain ATCC BAA-679 / EGD-e) OX=169963 GN=mpl PE=2 SV=1//0 && PF03413:Peptidase propeptide and YPEB domain|PF02868:Thermolysin metallopeptidase, alpha-helical domain|PF01447:Thermolysin metallopeptidase, catalytic domain|PF07504:Fungalysin/Thermolysin Propeptide Motif	protein_coding	Zinc metalloproteinase precursor	0	Amino acid transport and metabolism	-
lmo0204	actA	Operon_033	gnl|BL_ORD_ID|8987 sp|P33379|ACTA_LISMO Actin assembly-inducing protein OS=Listeria monocytogenes serovar 1/2a (strain ATCC BAA-679 / EGD-e) OX=169963 GN=actA PE=1 SV=1//0 && PF05058:ActA Protein	protein_coding	actin-assembly inducing protein precursor	0	Cell motility	-
lmo0205	plcB	Operon_033	gnl|BL_ORD_ID|303289 sp|P33378|PHLC_LISMO Phospholipase C OS=Listeria monocytogenes serovar 1/2a (strain ATCC BAA-679 / EGD-e) OX=169963 GN=plcB PE=1 SV=1//0 && -	protein_coding	phospholipase C	0	Defense/virulence mechanisms	-
lmo0206	0	Operon_033	gnl|BL_ORD_ID|522483 sp|P33383|Y206_LISMO Uncharacterized protein Lmo0206 OS=Listeria monocytogenes serovar 1/2a (strain ATCC BAA-679 / EGD-e) OX=169963 GN=lmo0206 PE=3 SV=1//2.25588e-66 && -	protein_coding	hypothetical protein	lmo0206	Not in COGs	-
lmo0207	0	Operon_033	gnl|BL_ORD_ID|522553 sp|P33385|Y207_LISMO Uncharacterized lipoprotein Lmo0207 OS=Listeria monocytogenes serovar 1/2a (strain ATCC BAA-679 / EGD-e) OX=169963 GN=lmo0207 PE=3 SV=1//1.4058e-105 && PF06998:Protein of unknown function (DUF1307)	protein_coding	hypothetical protein - RAST_Product: hypothetical lipoprotein	Uncharacterized lipoprotein Lmo0207 precursor.	Function unknown	-
lmo0226	folK	Operon_037	gnl|BL_ORD_ID|179346 sp|P29252|HPPK_BACSU 2-amino-4-hydroxy-6-hydroxymethyldihydropteridine pyrophosphokinase OS=Bacillus subtilis (strain 168) OX=224308 GN=folK PE=3 SV=2//1.79141e-30 && PF01288:7,8-dihydro-6-hydroxymethylpterin-pyrophosphokinase (HPPK)	protein_coding	hypothetical protein - RAST_Product: 2-amino-4-hydroxy-6-hydroxymethyldihydropteridine pyrophosphokinase (EC 2.7.6.3)	similar to 7,8-dihydro-6-hydroxymethylpterin pyrophosphokinase	Coenzyme transport and metabolism	-
lmo0229	0	Operon_038	gnl|BL_ORD_ID|81559 sp|C3W947|CTSR_GEOSE Transcriptional regulator CtsR OS=Geobacillus stearothermophilus OX=1422 GN=ctsr PE=1 SV=1//2.54396e-60 && PF05848:Firmicute transcriptional repressor of class III stress genes (CtsR)	protein_coding	hypothetical protein - RAST_Product: Transcriptional regulator CtsR	highly similar to transcription repressor of class III stress genes (CtsR)	Transcription	CtsR
lmo0230	0	Operon_038	gnl|BL_ORD_ID|230765 sp|P37569|MCSA_BACSU Protein-arginine kinase activator protein OS=Bacillus subtilis (strain 168) OX=224308 GN=mcsA PE=1 SV=1//1.03654e-23 && PF02151:UvrB/uvrC motif	protein_coding	hypothetical protein - RAST_Product: Nucleotide excision repair protein, with UvrB/UvrC motif	similar to B. subtilis YacH protein	Function unknown	UVR
lmo0231	0	Operon_038	gnl|BL_ORD_ID|230813 sp|Q48759|MCSB_LISMO Protein-arginine kinase OS=Listeria monocytogenes serovar 1/2a (strain ATCC BAA-679 / EGD-e) OX=169963 GN=mcsB PE=3 SV=1//0 && PF00217:ATP:guanido phosphotransferase, C-terminal catalytic domain	protein_coding	ATP:guanido phosphotransferase	similar to arginine kinase	Amino acid transport and metabolism	-
lmo0232	clpC	Operon_038	gnl|BL_ORD_ID|66271 sp|P37571|CLPC_BACSU Negative regulator of genetic competence ClpC/MecB OS=Bacillus subtilis (strain 168) OX=224308 GN=clpC PE=1 SV=1//0 && PF07724:AAA domain (Cdc48 subfamily)|PF02861:Clp amino terminal domain, pathogenicity island component|PF02151:UvrB/uvrC motif|PF10431:C-terminal, D2-small domain, of ClpB protein|PF00004:ATPase family associated with various cellular acti…	protein_coding	endopeptidase Clp ATP-binding chain C	0	Posttranslational modification, protein turnover, chaperones	Clp_N
lmo0242	0	Operon_040	gnl|BL_ORD_ID|537203 sp|P37574|YACP_BACSU Uncharacterized protein YacP OS=Bacillus subtilis (strain 168) OX=224308 GN=yacP PE=1 SV=1//7.19347e-62 && PF05991:YacP-like NYN domain	protein_coding	hypothetical protein - RAST_Product: Hypothetical protein DUF901, similar to C-terminal domain of ribosome protection-type Tc-resistance proteins	similar to B. subtilis Yacp protein	General function prediction only	-
lmo0248	rplK	Operon_042	gnl|BL_ORD_ID|356326 sp|A0AF47|RL11_LISW6 50S ribosomal protein L11 OS=Listeria welshimeri serovar 6b (strain ATCC 35897 / DSM 20650 / SLCC5334) OX=386043 GN=rplK PE=3 SV=1//8.3128e-87 && PF00298:Ribosomal protein L11, RNA binding domain|PF03946:Ribosomal protein L11, N-terminal domain	protein_coding	50S ribosomal protein L11	binds directly to 23S ribosomal RNA	Translation	-
lmo0265	0	0	gnl|BL_ORD_ID|90791 sp|Q6GF48|DAPE_STAAR Probable succinyl-diaminopimelate desuccinylase OS=Staphylococcus aureus (strain MRSA252) OX=282458 GN=dapE PE=3 SV=1//4.56119e-98 && PF07687:Peptidase dimerisation domain|PF01546:Peptidase family M20/M25/M40	protein_coding	succinyl-diaminopimelate desuccinylase	similar to succinyldiaminopimelate desuccinylase dapE-encoded N-succinyl-L,L-diaminopimelic acid desuccinylase (DapE), catalyzes the hydrolysis of N-succinyl-L,Ldiaminopimelate L,L-SDAP to L,L-diaminopimelate and succinate. It is a metalloprotease containing dinuclear active sites. Its structure is similar to the carboxypeptidase G2 from Pseudomonas sp. strain RS-16 and the aminopeptidase from Ae…	Amino acid transport and metabolism	Peptidase_M20
lmo0289	0	Operon_051	-//- && PF07435:YycH protein	protein_coding	hypothetical protein - RAST_Product: FIG011501: YycH protein	similar to B. subtilis YycH protein	Function unknown	-
lmo0290	0	Operon_051	gnl|BL_ORD_ID|554038 sp|Q45612|YYCI_BACSU Two-component system WalR/WalK regulatory protein YycI OS=Bacillus subtilis (strain 168) OX=224308 GN=yycI PE=1 SV=1//4.91493e-28 && PF09648:YycH protein	protein_coding	hypothetical protein - RAST_Product: hypothetical protein SA_21	similar to B. subtilis YycI protein	Function unknown	-
lmo0292	0	Operon_052	gnl|BL_ORD_ID|554057 sp|P39668|YYXA_BACSU Uncharacterized serine protease YyxA OS=Bacillus subtilis (strain 168) OX=224308 GN=yyxA PE=3 SV=2//2.43535e-110 && PF13180:PDZ domain|PF13365:Trypsin-like peptidase domain	protein_coding	hypothetical protein - RAST_Product: Serine protease, DegP/HtrA, do-like (EC 3.4.21.-)	similar to heat-shock protein htrA serine protease	Posttranslational modification, protein turnover, chaperones	-
lmo0304	0	Operon_054	-//- && PF13020:Domain of unknown function (DUF3883)|PF12102:Domain of unknown function (DUF3578)	protein_coding	hypothetical protein - RAST_Product: FIG00774034: hypothetical protein	lmo0304	Not in COGs	-
lmo0311	0	0	-//- && -	protein_coding	hypothetical protein - RAST_Product: hypothetical protein	lmo0311	Not in COGs	-
lmo0312	0	0	-//- && -	protein_coding	hypothetical protein - RAST_Product: FIG014574: hypothetical protein	0	Not in COGs	-
lmo0331	0	0	gnl|BL_ORD_ID|193441 sp|Q8Y3L4|INLJ_LISMO Internalin-J OS=Listeria monocytogenes serovar 1/2a (strain ATCC BAA-679 / EGD-e) OX=169963 GN=inlJ PE=1 SV=1//1.77789e-70 && -	protein_coding	hypothetical protein - RAST_Product: Internalin-like protein (LPXTG motif) Lmo0331 homolog	similar to internalin, putative peptidoglycan bound protein (LPXTG motif)	Function unknown	-
lmo0333	0	0	gnl|BL_ORD_ID|193439 sp|Q8YA32|INLI_LISMO Internalin-I OS=Listeria monocytogenes serovar 1/2a (strain ATCC BAA-679 / EGD-e) OX=169963 GN=inlI PE=3 SV=1//0 && PF06458:MucBP domain|PF13855:Leucine rich repeat|PF12799:Leucine Rich repeats (2 copies)|PF08191:LRR adjacent	protein_coding	hypothetical protein - RAST_Product: Internalin-like protein (LPXTG motif) Lmo0333 homolog	similar to internalin proteins, putative peptidoglycan bound protein (LPXTG motif)	Cell wall/membrane biogenesis	-
lmo0337	0	Operon_056	-//- && PF04740:LXG domain of WXG superfamily	protein_coding	hypothetical protein - RAST_Product: FIG00774154: hypothetical protein	lmo0337	Not in COGs	-
lmo0339	0	Operon_057	-//- && PF00719:Inorganic pyrophosphatase	protein_coding	hypothetical protein - RAST_Product: Inorganic pyrophosphatase	weakly similar to inorganic pyrophosphatase	Energy production and conversion	Pyrophosphatase
lmo0342	0	Operon_058	gnl|BL_ORD_ID|474205 sp|Q9KAD7|TKT_BACHD Transketolase OS=Bacillus halodurans (strain ATCC BAA-125 / DSM 18197 / FERM 7344 / JCM 9153 / C-125) OX=272558 GN=tkt PE=3 SV=1//0 && PF02780:Transketolase, C-terminal domain|PF00456:Transketolase, thiamine diphosphate binding domain|PF02779:Transketolase, pyrimidine binding domain	protein_coding	hypothetical protein - RAST_Product: Transketolase (EC 2.2.1.1)	similar to transketolase	Carbohydrate transport and metabolism	-
lmo0343	0	Operon_058	gnl|BL_ORD_ID|463904 sp|P66957|TAL2_LISMO Probable transaldolase 2 OS=Listeria monocytogenes serovar 1/2a (strain ATCC BAA-679 / EGD-e) OX=169963 GN=tal2 PE=3 SV=1//1.12899e-142 && PF00923:Transaldolase	protein_coding	putative translaldolase	similar to transaldolase similar to novel fructose-6-phosphate aldolase from Escherichia coli enzyme from Methanocaldococcus janaschii shows transaldolase activity	Carbohydrate transport and metabolism	-
lmo0348	0	Operon_058	gnl|BL_ORD_ID|98475 sp|Q92EU2|DHAK2_LISIN PTS-dependent dihydroxyacetone kinase 2, dihydroxyacetone-binding subunit DhaK OS=Listeria innocua serovar 6a (strain ATCC BAA-680 / CLIP 11262) OX=272626 GN=dhaK-2 PE=1 SV=1//0 && PF02733:Dak1 domain	protein_coding	hypothetical protein - RAST_Product: Phosphoenolpyruvate-dihydroxyacetone phosphotransferase (EC 2.7.1.121), dihydroxyacetone binding subunit DhaK	similar to dihydroxyacetone kinase	Carbohydrate transport and metabolism	-
lmo0355	0	0	gnl|BL_ORD_ID|137770 sp|Q9Z4P0|FRD2_SHEFN Fumarate reductase flavoprotein subunit OS=Shewanella frigidimarina (strain NCIMB 400) OX=318167 GN=ifcA PE=1 SV=1//9.87101e-119 && PF00890:FAD binding domain	protein_coding	fumarate reductase flavoprotein subunit	similar to Flavocytochrome C Fumarate Reductase chain A Reduces fumarate to succinate in anaerobic bacterial respiration	Energy production and conversion	-
lmo0361	0	Operon_061	gnl|BL_ORD_ID|465264 sp|Q92ES8|TATC_LISIN Sec-independent protein translocase protein TatC OS=Listeria innocua serovar 6a (strain ATCC BAA-680 / CLIP 11262) OX=272626 GN=tatC PE=3 SV=1//9.37137e-149 && PF00902:Sec-independent protein translocase protein (TatC)	protein_coding	hypothetical protein	similar to conserved hypothetical integral membrane protein	Intracellular trafficking and secretion	-
lmo0362	0	Operon_061	gnl|BL_ORD_ID|464688 sp|O05522|TATAY_BACSU Sec-independent protein translocase protein TatAy OS=Bacillus subtilis (strain 168) OX=224308 GN=tatAy PE=1 SV=1//4.16024e-22 && PF02416:mttA/Hcf106 family	protein_coding	hypothetical protein - RAST_Product: Twin-arginine translocation protein TatA	similar to conserved hypothetical protein	Intracellular trafficking and secretion	-
lmo0371	0	0	gnl|BL_ORD_ID|156843 sp|O05509|GMUR_BACSU HTH-type transcriptional regulator GmuR OS=Bacillus subtilis (strain 168) OX=224308 GN=gmuR PE=1 SV=1//2.17629e-47 && PF00392:Bacterial regulatory proteins, gntR family|PF07702:UTRA domain	protein_coding	hypothetical protein - RAST_Product: Transcriptional regulator, GntR family	similar to transcription regulator (GntR family)	Transcription	UTRA
lmo0382	0	0	gnl|BL_ORD_ID|194381 sp|P46337|IOLR_BACSU HTH-type transcriptional regulator IolR OS=Bacillus subtilis (strain 168) OX=224308 GN=iolR PE=4 SV=1//9.74097e-70 && PF08220:DeoR-like helix-turn-helix domain|PF00455:DeoR C terminal sensor domain	protein_coding	hypothetical protein - RAST_Product: Transcriptional repressor of the myo-inositol catabolic operon DeoR family	similar to B. subtilis transcription repressor of myo-inositol catabolism operon IolR	Transcription	DeoR
lmo0418	0	Operon_073	-//- && -	protein_coding	hypothetical protein - RAST_Product: FIG00774772: hypothetical protein	lmo0418	Replication, recombination and repair	-
lmo0422	lstR	Operon_074	-//- && PF03551:Transcriptional regulator PadR-like family	protein_coding	lineage-specific thermal regulator protein	part of sigC operon that is induced by temperature upshift	Transcription	PadR
lmo0423	0	Operon_074	gnl|BL_ORD_ID|435398 sp|O05404|SIGV_BACSU RNA polymerase sigma factor SigV OS=Bacillus subtilis (strain 168) OX=224308 GN=sigV PE=1 SV=1//2.55884e-20 && PF08281:Sigma-70, region 4|PF04542:Sigma-70 region 2	protein_coding	RNA polymerase factor sigma C	similar to RNA polymerase ECF-type sigma factor part of sigC operon induced by temperature upshift	Transcription	Sigma70_r2
lmo0435	0	0	gnl|BL_ORD_ID|193439 sp|Q8YA32|INLI_LISMO Internalin-I OS=Listeria monocytogenes serovar 1/2a (strain ATCC BAA-679 / EGD-e) OX=169963 GN=inlI PE=3 SV=1//1.91817e-20 && -	protein_coding	peptidoglycan binding protein	0	Not in COGs	-
lmo0444	0	0	gnl|BL_ORD_ID|544757 sp|P32399|YHGE_BACSU Uncharacterized protein YhgE OS=Bacillus subtilis (strain 168) OX=224308 GN=yhgE PE=4 SV=2//1.2718e-132 && PF12698:ABC-2 family transporter protein	protein_coding	hypothetical protein - RAST_Product: FIG00776024: hypothetical protein	0	Function unknown	-
lmo0462	0	0	-//- && -	protein_coding	hypothetical protein - RAST_Product: FIG00775202: hypothetical protein	lmo0462	Not in COGs	-
lmo0466	0	Operon_081	-//- && PF14280:Domain of unknown function (DUF4365)	protein_coding	hypothetical protein - RAST_Product: Lmo0466 protein	lmo0466	Not in COGs	-
lmo0467	0	Operon_081	-//- && -	protein_coding	hypothetical protein	lmo0467	Not in COGs	-
lmo0469	0	Operon_081	-//- && PF14253:Bacteriophage abortive infection AbiH	protein_coding	hypothetical protein - RAST_Product: FIG00776455: hypothetical protein	lmo0469	Not in COGs	-
lmo0473	0	0	-//- && PF04740:LXG domain of WXG superfamily	protein_coding	Pseudo-gene or RefSeq provisional	0	Not in COGs	-
lmo0484	0	0	gnl|BL_ORD_ID|168932 sp|Q92EH3|HDOX_LISMO Heme-degrading monooxygenase OS=Listeria monocytogenes serovar 1/2a (strain ATCC BAA-679 / EGD-e) OX=169963 GN=isdG PE=3 SV=1//9.7781e-85 && PF03992:Antibiotic biosynthesis monooxygenase	protein_coding	heme-degrading monooxygenase IsdG	lmo0484 iron regulated catalyzes the release of heme from hemoglobin allowing bacterial pathogens to use the host heme as an iron source	General function prediction only	ABM
lmo0485	0	0	gnl|BL_ORD_ID|543414 sp|O31571|YFHC_BACSU Putative NAD(P)H nitroreductase YfhC OS=Bacillus subtilis (strain 168) OX=224308 GN=yfhC PE=3 SV=1//9.93659e-24 && PF00881:Nitroreductase family	protein_coding	hypothetical protein - RAST_Product: Putative nitroreductase family protein SACOL0874	lmo0485	Energy production and conversion	Nitroreductase
lmo0486	rpmF	0	gnl|BL_ORD_ID|373525 sp|B8DCI6|RL32_LISMH 50S ribosomal protein L32 OS=Listeria monocytogenes serotype 4a (strain HCC23) OX=552536 GN=rpmF PE=3 SV=1//2.36474e-34 && PF01783:Ribosomal L32p protein family	protein_coding	50S ribosomal protein L32	some L32 proteins have zinc finger motifs consisting of CXXC while others do not	Translation	-
lmo0489	0	0	gnl|BL_ORD_ID|262193 sp|P32382|NADO_THEBR NADH oxidase OS=Thermoanaerobacter brockii OX=29323 PE=1 SV=1//1.03178e-145 && PF07992:Pyridine nucleotide-disulphide oxidoreductase|PF00724:NADH:flavin oxidoreductase / NADH oxidase family	protein_coding	hypothetical protein - RAST_Product: 2,4-dienoyl-CoA reductase [NADPH] (EC 1.3.1.34)	similar to NADH:flavin oxidoreductase	Energy production and conversion	Oxidored_FMN
lmo0496	0	0	gnl|BL_ORD_ID|531896 sp|Q723F3|Y526_LISMF UPF0291 protein LMOf2365_0526 OS=Listeria monocytogenes serotype 4b (strain F2365) OX=265669 GN=LMOf2365_0526 PE=3 SV=1//6.1652e-48 && PF05979:Bacterial protein of unknown function (DUF896)	protein_coding	hypothetical protein - RAST_Product: FIG00774392: hypothetical protein	similar to B. subtilis YnzC protein	Function unknown	-
lmo0513	0	0	gnl|BL_ORD_ID|300280 sp|P31078|PETP_RHOCB HTH-type transcriptional regulator PetP OS=Rhodobacter capsulatus (strain ATCC BAA-309 / NBRC 16581 / SB1003) OX=272942 GN=petP PE=4 SV=2//2.19748e-22 && PF12802:MarR family	protein_coding	hypothetical protein - RAST_Product: transcriptional regulator, MarR family	weakly similar to transcription regulator	Transcription	-
lmo0523	0	0	gnl|BL_ORD_ID|554017 sp|P37501|YYBC_BACSU Uncharacterized protein YybC OS=Bacillus subtilis (strain 168) OX=224308 GN=yybC PE=4 SV=1//2.42852e-07 && -	protein_coding	hypothetical protein - RAST_Product: Permeases of the major facilitator superfamily	similar to B. subtilis YybC protein	Not in COGs	-
lmo0530	0	Operon_086	-//- && PF03170:Bacterial cellulose synthase subunit	protein_coding	hypothetical protein - RAST_Product: FIG00774209: hypothetical protein	lmo0530	Not in COGs	-
lmo0541	0	0	gnl|BL_ORD_ID|132087 sp|P37580|FHUD_BACSU Iron(3+)-hydroxamate-binding protein FhuD OS=Bacillus subtilis (strain 168) OX=224308 GN=fhuD PE=1 SV=1//1.6561e-13 && PF01497:Periplasmic binding protein	protein_coding	hypothetical protein - RAST_Product: ABC transporter, substrate-binding protein	similar to ABC transporter (binding protein)	Inorganic ion transport and metabolism	Peripla_BP_2
lmo0546	0	0	-//- && PF08666:SAF domain	protein_coding	hypothetical protein - RAST_Product: Sorbitol-6-phosphate 2-dehydrogenase (EC 1.1.1.140)	similar to putative NAD(P)-dependent oxidoreductase	Amino acid transport and metabolism	-
lmo0558	0	0	gnl|BL_ORD_ID|2484 sp|O34499|6PGL_BACSU 6-phosphogluconolactonase OS=Bacillus subtilis (strain 168) OX=224308 GN=pgl PE=1 SV=1//3.74061e-102 && PF10282:Lactonase, 7-bladed beta-propeller	protein_coding	hypothetical protein - RAST_Product: 6-phosphogluconolactonase (EC 3.1.1.31)	0	Carbohydrate transport and metabolism	-
lmo0575	0	Operon_092	gnl|BL_ORD_ID|156843 sp|O05509|GMUR_BACSU HTH-type transcriptional regulator GmuR OS=Bacillus subtilis (strain 168) OX=224308 GN=gmuR PE=1 SV=1//3.71214e-97 && PF00392:Bacterial regulatory proteins, gntR family|PF07702:UTRA domain	protein_coding	hypothetical protein - RAST_Product: Transcriptional regulator, GntR family	similar to transcription regulator GntR family	Transcription	UTRA
lmo0582	iap	0	gnl|BL_ORD_ID|289770 sp|P21171|P60_LISMO Probable endopeptidase p60 OS=Listeria monocytogenes serovar 1/2a (strain ATCC BAA-679 / EGD-e) OX=169963 GN=iap PE=1 SV=2//2.0064e-76 && PF00877:NlpC/P60 family|PF08239:Bacterial SH3 domain|PF01476:LysM domain	protein_coding	invasion associated secreted endopeptidase	iap p60 autolytic enzyme can cleave bacterial peptidoglycan secreted by SecA2 system	Cell wall/membrane biogenesis	LysM
lmo0586	0	0	-//- && PF06030:Bacterial protein of unknown function (DUF916)|PF11797:Protein of unknown function C-terminal (DUF3324)	protein_coding	hypothetical protein - RAST_Product: cell surface protein precursor	lmo0586	Not in COGs	-
lmo0590	0	Operon_095	gnl|BL_ORD_ID|519042 sp|Q49X07|Y1546_STAS1 Uncharacterized protein SSP1546 OS=Staphylococcus saprophyticus subsp. saprophyticus (strain ATCC 15305 / DSM 20229) OX=342451 GN=SSP1546 PE=4 SV=1//9.50261e-36 && PF02734:DAK2 domain|PF02645:Uncharacterised protein, DegV family COG1307	protein_coding	hypothetical protein	similar to a fusion of two types of conserved hypothetical proteinconserved hypothetical	General function prediction only	-
lmo0591	0	Operon_095	-//- && PF06966:Protein of unknown function (DUF1295)	protein_coding	hypothetical protein - RAST_Product: FIG00775146: hypothetical protein	similar to unknown membrane proteins	Function unknown	-
lmo0592	0	0	-//- && PF06897:Protein of unknown function (DUF1269)	protein_coding	hypothetical protein - RAST_Product: FIG00774285: hypothetical protein	lmo0592	Not in COGs	-
lmo0604	0	0	-//- && PF09685:Domain of unknown function (DUF4870)	protein_coding	hypothetical protein - RAST_Product: FIG00775072: hypothetical protein	similar to B. subtilis YvlA protein	Not in COGs	-
lmo0627	0	0	gnl|BL_ORD_ID|69172 sp|Q53654|CNA_STAAU Collagen adhesin OS=Staphylococcus aureus OX=1280 GN=cna PE=1 SV=1//1.96517e-24 && -	protein_coding	pepdidoglycan bound protein	0	Not in COGs	-
lmo0628	0	Operon_103	-//- && -	protein_coding	hypothetical protein	lmo0628	Not in COGs	-
lmo0629	0	Operon_103	gnl|BL_ORD_ID|523849 sp|D4GWH7|Y2328_HALVD Uncharacterized isochorismatase family protein HVO_2328 OS=Haloferax volcanii (strain ATCC 29605 / DSM 3757 / JCM 8879 / NBRC 14742 / NCIMB 2012 / VKM B-1768 / DS2) OX=309800 GN=HVO_2328 PE=1 SV=1//1.26187e-17 && PF00857:Isochorismatase family	protein_coding	hypothetical protein - RAST_Product: Isochorismatase (EC 3.3.2.1)	lmo0629	Secondary metabolites biosynthesis, transport and catabolism	Isochorismatase
lmo0641	0	0	gnl|BL_ORD_ID|556655 sp|O31688|ZOSA_BACSU Zinc-transporting ATPase OS=Bacillus subtilis (strain 168) OX=224308 GN=zosA PE=1 SV=1//0 && PF00702:haloacid dehalogenase-like hydrolase|PF00122:E1-E2 ATPase	protein_coding	hypothetical protein - RAST_Product: Lead, cadmium, zinc and mercury transporting ATPase (EC 3.6.3.3) (EC 3.6.3.5) Copper-translocating P-type ATPase (EC 3.6.3.4)	similar to heavy metal-transporting ATPase	Inorganic ion transport and metabolism	E1-E2_ATPase
lmo0647	0	0	-//- && -	protein_coding	hypothetical protein - RAST_Product: FIG00774323: hypothetical protein	lmo0647	Not in COGs	-
lmo0648	0	Operon_105	gnl|BL_ORD_ID|74256 sp|Q58439|CORA_METJA Cobalt/magnesium transport protein CorA OS=Methanocaldococcus jannaschii (strain ATCC 43067 / DSM 2661 / JAL-1 / JCM 10045 / NBRC 100440) OX=243232 GN=corA PE=1 SV=1//1.03831e-11 && PF01544:CorA-like Mg2+ transporter protein	protein_coding	hypothetical protein - RAST_Product: Magnesium and cobalt transport protein CorA	similar to membrane proteins	Inorganic ion transport and metabolism	-
lmo0649	0	Operon_105	gnl|BL_ORD_ID|157169 sp|P10585|GNTR_BACSU Gluconate operon transcriptional repressor OS=Bacillus subtilis (strain 168) OX=224308 GN=gntR PE=4 SV=2//1.35413e-06 && PF00392:Bacterial regulatory proteins, gntR family	protein_coding	hypothetical protein - RAST_Product: transcriptional regulator, GntR family	similar to transcription regulators	Transcription	GntR
lmo0650	0	Operon_105	gnl|BL_ORD_ID|305532 sp|P49022|PIP_LACLL Phage infection protein OS=Lactococcus lactis subsp. lactis OX=1360 GN=pip PE=4 SV=1//0 && PF12698:ABC-2 family transporter protein|PF01061:ABC-2 type transporter	protein_coding	hypothetical protein - RAST_Product: phage infection protein	0	Function unknown	ABC2_membrane
lmo0656	0	0	gnl|BL_ORD_ID|550290 sp|O31845|YOZB_BACSU Uncharacterized membrane protein YozB OS=Bacillus subtilis (strain 168) OX=224308 GN=yozB PE=4 SV=1//2.00774e-61 && PF04238:Protein of unknown function (DUF420)	protein_coding	hypothetical protein - RAST_Product: FIG00774201: hypothetical protein	0	Function unknown	-
lmo0671	0	0	-//- && -	protein_coding	hypothetical protein - RAST_Product: FIG00775084: hypothetical protein	lmo0671	Not in COGs	-
lmo0674	0	Operon_110	gnl|BL_ORD_ID|245413 sp|P0DJO8|MOGR_LISMO Motility gene repressor MogR OS=Listeria monocytogenes serovar 1/2a (strain ATCC BAA-679 / EGD-e) OX=169963 GN=mogR PE=1 SV=1//0 && PF12181:DNA binding domain of the motility gene repressor (MogR)	protein_coding	hypothetical protein - RAST_Product: Motility gene repressor MogR frameshift	lmo0674	Transcription	-
lmo0676	fliP	Operon_111	gnl|BL_ORD_ID|134339 sp|P54700|FLIP_SALTY Flagellar biosynthetic protein FliP OS=Salmonella typhimurium (strain LT2 / SGSC1412 / ATCC 700720) OX=99287 GN=fliP PE=1 SV=1//3.10874e-46 && PF00813:FliP family	protein_coding	flagellar biosynthesis protein FliP	similar to flagellar biosynthesic protein FliP FliP, with proteins FliQ and FliR, forms the core of the central channel in the flagella export apparatus	Cell motility	-
lmo0688	0	Operon_111	gnl|BL_ORD_ID|525499 sp|P42460|Y270_SYNE7 TPR repeat-containing protein Synpcc7942_0270 OS=Synechococcus elongatus (strain PCC 7942) OX=1140 GN=Synpcc7942_0270 PE=4 SV=1//2.72834e-20 && PF00535:Glycosyl transferase family 2	protein_coding	hypothetical protein - RAST_Product: glycosyl transferase, group 2 family protein	0	Cell wall/membrane biogenesis	Glycos_transf_2
lmo0690	flaA	0	gnl|BL_ORD_ID|133140 sp|Q02551|FLAA_LISMO Flagellin OS=Listeria monocytogenes serovar 1/2a (strain ATCC BAA-679 / EGD-e) OX=169963 GN=flaA PE=3 SV=2//0 && PF00669:Bacterial flagellin N-terminal helical region|PF00700:Bacterial flagellin C-terminal helical region	protein_coding	flagellin	structural flagella protein	Cell motility	-
lmo0708	0	Operon_112	-//- && PF02561:Flagellar protein FliS	protein_coding	hypothetical protein - RAST_Product: Flagellar biosynthesis protein FliS	similar to hypothetical flagellar protein	Cell motility	-
lmo0721	0	0	-//- && PF07299:Fibronectin-binding protein (FBP), N-terminal|PF16571:FBP C-terminal treble-clef zinc-finger	protein_coding	putative fibronectin-binding protein	0	Not in COGs	-
lmo0723	0	Operon_114	gnl|BL_ORD_ID|474455 sp|P39216|TLPA_BACSU Methyl-accepting chemotaxis protein TlpA OS=Bacillus subtilis (strain 168) OX=224308 GN=tlpA PE=3 SV=1//1.46306e-46 && PF12729:Four helix bundle sensory module for signal transduction|PF00672:HAMP domain|PF00015:Methyl-accepting chemotaxis protein (MCP) signalling domain	protein_coding	hypothetical protein - RAST_Product: methyl-accepting chemotaxis protein	similar to metyl-accepting chemotaxis protein	Cell motility	HAMP
lmo0724	0	Operon_114	gnl|BL_ORD_ID|553704 sp|O34735|YVPB_BACSU Uncharacterized protein YvpB OS=Bacillus subtilis (strain 168) OX=224308 GN=yvpB PE=3 SV=1//1.68107e-58 && PF13529:Peptidase_C39 like family	protein_coding	hypothetical protein - RAST_Product: FIG00774329: hypothetical protein	similar to B. subtilis YvpB protein	Function unknown	-
lmo0743	0	Operon_117	-//- && -	protein_coding	hypothetical protein - RAST_Product: ABC transporter, permease protein	lmo0743	Not in COGs	-
lmo0791	0	0	-//- && PF17118:Domain of unknown function (DUF5105)	protein_coding	hypothetical protein - RAST_Product: FIG00774249: hypothetical protein	lmo0791	General function prediction only	-
lmo0815	0	0	gnl|BL_ORD_ID|554015 sp|P37503|YYBA_BACSU Uncharacterized HTH-type transcriptional regulator YybA OS=Bacillus subtilis (strain 168) OX=224308 GN=yybA PE=4 SV=1//1.3354e-55 && PF01047:MarR family	protein_coding	hypothetical protein - RAST_Product: Transcriptional regulator, MarR family	similar to transcription regulators	Transcription	MarR
lmo0820	0	Operon_128	gnl|BL_ORD_ID|45344 sp|P39909|BLTD_BACSU Spermine/spermidine acetyltransferase OS=Bacillus subtilis (strain 168) OX=224308 GN=bltD PE=1 SV=2//3.68277e-07 && PF00583:Acetyltransferase (GNAT) family	protein_coding	hypothetical protein - RAST_Product: Acetyltransferase (GNAT family) SAS0976	some similarity to acatyltransferases	Transcription	Acetyltransf_1
lmo0821	0	Operon_128	-//- && -	protein_coding	hypothetical protein - RAST_Product: FIG00774116: hypothetical protein	lmo0821	Not in COGs	-
lmo0836	0	0	gnl|BL_ORD_ID|323046 sp|A0AGW6|PSIE_LISW6 Protein PsiE homolog OS=Listeria welshimeri serovar 6b (strain ATCC 35897 / DSM 20650 / SLCC5334) OX=386043 GN=psiE PE=3 SV=1//2.79309e-82 && PF06146:Phosphate-starvation-inducible E	protein_coding	phosphate-starvation-inducible protein PsiE	similar to B. subtilis YrkR protein	Function unknown	-
lmo0842	0	0	-//- && PF07523:Bacterial Ig-like domain (group 3)	protein_coding	peptidoglycan binding protein	0	Not in COGs	-
lmo0859	0	0	gnl|BL_ORD_ID|227484 sp|Q7LYW7|MALE_THELN Trehalose/maltose-binding protein MalE OS=Thermococcus litoralis (strain ATCC 51850 / DSM 5473 / JCM 8560 / NS-C) OX=523849 GN=malE PE=1 SV=2//1.51304e-09 && PF13416:Bacterial extracellular solute-binding protein	protein_coding	hypothetical protein - RAST_Product: Multiple sugar ABC transporter, substrate-binding protein	similar to putative sugar ABC transporter, periplasmic sugar-binding protein	Carbohydrate transport and metabolism	-
lmo0884	0	Operon_135	gnl|BL_ORD_ID|313417 sp|P32397|PPOX_BACSU Protoporphyrinogen oxidase OS=Bacillus subtilis (strain 168) OX=224308 GN=hemY PE=1 SV=1//1.37605e-119 && PF01593:Flavin containing amine oxidoreductase	protein_coding	protoporphyrinogen oxidase	similar to protoporphyrinogen IX and coproporphyrinogen III oxidase (HemY) catalyzes the formation of protoporphyrin IX from protoporphyrinogen IX	Coenzyme transport and metabolism	Amino_oxidase
lmo0887	0	Operon_136	gnl|BL_ORD_ID|118169 sp|P96621|ENDAI_BACSU Antitoxin EndoAI OS=Bacillus subtilis (strain 168) OX=224308 GN=ndoAI PE=1 SV=1//4.01756e-12 && -	protein_coding	hypothetical protein - RAST_Product: Programmed cell death antitoxin YdcD	similar to B. subtilis YdcD protein	Transcription	-
lmo0909	0	0	gnl|BL_ORD_ID|553263 sp|O34712|YTRA_BACSU HTH-type transcriptional repressor YtrA OS=Bacillus subtilis (strain 168) OX=224308 GN=ytrA PE=2 SV=1//2.11788e-16 && PF00392:Bacterial regulatory proteins, gntR family	protein_coding	hypothetical protein - RAST_Product: transcriptional regulator, GntR family	similar to transcription regulator, GntR family	Transcription	GntR
lmo0911	0	0	-//- && PF14526:Integron-associated effector binding protein	protein_coding	hypothetical protein - RAST_Product: FIG00774594: hypothetical protein	lmo0911	Function unknown	-
lmo0919	0	0	gnl|BL_ORD_ID|249804 sp|P23212|MSRA_STAEP Erythromycin resistance ATP-binding protein MsrA OS=Staphylococcus epidermidis OX=1282 GN=msrA PE=3 SV=1//5.74559e-10 && PF00005:ABC transporter	protein_coding	hypothetical protein - RAST_Product: ABC transporter, ATP-binding protein	similar to ABC transporter ATP-binding protein (antibiotic resistance)	General function prediction only	ABC_tran
lmo0932	0	Operon_143	gnl|BL_ORD_ID|544851 sp|O07559|YHJE_BACSU Uncharacterized membrane protein YhjE OS=Bacillus subtilis (strain 168) OX=224308 GN=yhjE PE=4 SV=1//3.09151e-52 && PF09335:SNARE associated Golgi protein	protein_coding	hypothetical protein - RAST_Product: FIG00774802: hypothetical protein	0	Function unknown	-
lmo0937	0	0	-//- && -	protein_coding	hypothetical protein - RAST_Product: hypothetical protein	lmo0937	Not in COGs	-
lmo0947	0	Operon_147	gnl|BL_ORD_ID|554033 sp|P37482|YYCB_BACSU Uncharacterized transporter YycB OS=Bacillus subtilis (strain 168) OX=224308 GN=yycB PE=2 SV=1//2.329e-71 && PF07690:Major Facilitator Superfamily	protein_coding	hypothetical protein - RAST_Product: Cyanate permease	hypothetical transport protein	Inorganic ion transport and metabolism	MFS_1
lmo0948	0	Operon_147	gnl|BL_ORD_ID|296120 sp|P0ACL9|PDHR_ECOLI Pyruvate dehydrogenase complex repressor OS=Escherichia coli (strain K12) OX=83333 GN=pdhR PE=1 SV=1//6.04847e-18 && PF00392:Bacterial regulatory proteins, gntR family|PF07729:FCD domain	protein_coding	hypothetical protein - RAST_Product: transcriptional regulator, GntR family	similar to transcription regulator	Transcription	FCD
lmo0949	0	0	gnl|BL_ORD_ID|541660 sp|P96604|YDBI_BACSU Putative transport protein YdbI OS=Bacillus subtilis (strain 168) OX=224308 GN=ydbI PE=3 SV=1//1.6236e-96 && PF01594:Domain of unknown function DUF20	protein_coding	hypothetical protein - RAST_Product: FIG00774130: hypothetical protein	0	General function prediction only	-
lmo0952	0	0	-//- && PF13273:Protein of unknown function (DUF4064)	protein_coding	hypothetical protein - RAST_Product: FIG00774549: hypothetical protein	lmo0952	Not in COGs	-
lmo0954	0	Operon_149	-//- && -	protein_coding	hypothetical protein - RAST_Product: FIG00774399: hypothetical protein	lmo0954	Not in COGs	-
lmo0955	0	Operon_149	-//- && -	protein_coding	hypothetical protein - RAST_Product: FIG00774456: hypothetical protein	lmo0955	Transcription	-
lmo0962	lemA	Operon_152	gnl|BL_ORD_ID|212548 sp|A8AVK0|LEMA_STRGC Protein LemA OS=Streptococcus gordonii (strain Challis / ATCC 35105 / BCRC 15272 / CH1 / DL1 / V288) OX=467705 GN=lemA PE=2 SV=1//7.46241e-56 && PF04011:LemA family	protein_coding	epitope LemA	0	Function unknown	-
lmo0965	0	Operon_153	gnl|BL_ORD_ID|546812 sp|O31609|YJBK_BACSU Putative triphosphatase YjbK OS=Bacillus subtilis (strain 168) OX=224308 GN=yjbK PE=1 SV=1//1.83308e-51 && PF01928:CYTH domain	protein_coding	hypothetical protein - RAST_Product: Adenylate cyclase	similar to B. subtilis YjbK protein	Function unknown	-
lmo0979	0	0	gnl|BL_ORD_ID|106729 sp|P32010|DRRA_STRPE Daunorubicin/doxorubicin resistance ATP-binding protein DrrA OS=Streptomyces peucetius OX=1950 GN=drrA PE=1 SV=1//1.09584e-74 && PF00005:ABC transporter	protein_coding	hypothetical protein - RAST_Product: Methionine ABC transporter ATP-binding protein	similar to daunorubicin resistance ATP-binding proteins	Defense/virulence mechanisms	ABC_tran
lmo0989	0	0	-//- && PF12802:MarR family	protein_coding	hypothetical protein - RAST_Product: Transcriptional regulator, MarR family	similar to regulatory proteins (MarR family)	Transcription	-
lmo0990	0	0	gnl|BL_ORD_ID|234298 sp|Q49VC5|MEPA_STAS1 Multidrug export protein MepA OS=Staphylococcus saprophyticus subsp. saprophyticus (strain ATCC 15305 / DSM 20229) OX=342451 GN=mepA PE=3 SV=1//1.25635e-83 && PF01554:MatE	protein_coding	hypothetical protein - RAST_Product: Multi antimicrobial extrusion protein (Na(+)/drug antiporter), MATE family of MDR efflux pumps	0	Defense/virulence mechanisms	MatE
lmo0991	0	Operon_158	gnl|BL_ORD_ID|547428 sp|O34997|YKOY_BACSU Uncharacterized membrane protein YkoY OS=Bacillus subtilis (strain 168) OX=224308 GN=ykoY PE=3 SV=1//2.12407e-79 && PF03741:Integral membrane protein TerC family	protein_coding	hypothetical protein - RAST_Product: TerC-like integral membrane protein	0	Inorganic ion transport and metabolism	-
lmo0998	0	0	-//- && PF02517:CAAX protease self-immunity	protein_coding	hypothetical protein	similar to hypothetical protein	General function prediction only	-
lmo1002	ptsH	Operon_159	gnl|BL_ORD_ID|324733 sp|P0A438|PTHP_LISMO Phosphocarrier protein HPr OS=Listeria monocytogenes serovar 1/2a (strain ATCC BAA-679 / EGD-e) OX=169963 GN=ptsH PE=3 SV=1//1.56454e-57 && PF00381:PTS HPr component phosphorylation site	protein_coding	phosphocarrier protein HPr	0	Carbohydrate transport and metabolism	PTS-HPr
lmo1007	0	0	-//- && -	protein_coding	hypothetical protein - RAST_Product: FIG00775035: hypothetical protein	lmo1007	Not in COGs	-
lmo1041	0	Operon_168	gnl|BL_ORD_ID|553674 sp|O32208|YVGL_BACSU Putative ABC transporter substrate-binding lipoprotein YvgL OS=Bacillus subtilis (strain 168) OX=224308 GN=yvgL PE=3 SV=1//6.65158e-50 && PF13531:Bacterial extracellular solute-binding protein	protein_coding	hypothetical protein - RAST_Product: Molybdenum ABC transporter, periplasmic molybdenum-binding protein ModA (TC 3.A.1.8.1)	similar to molybdate ABC transporter binding protein	Inorganic ion transport and metabolism	-
lmo1061	0	Operon_172	gnl|BL_ORD_ID|502002 sp|Q47745|VANS_ENTFA Sensor protein VanSB OS=Enterococcus faecalis (strain ATCC 700802 / V583) OX=226185 GN=vanSB PE=3 SV=1//2.1371e-38 && PF00672:HAMP domain|PF02518:Histidine kinase-, DNA gyrase B-, and HSP90-like ATPase|PF00512:His Kinase A (phospho-acceptor) domain	protein_coding	hypothetical protein	similar to two-component sensor histidine kinase	Signal transduction mechanisms	HAMP
lmo1069	0	0	gnl|BL_ORD_ID|548213 sp|O07633|YLAI_BACSU Uncharacterized protein YlaI OS=Bacillus subtilis (strain 168) OX=224308 GN=ylaI PE=4 SV=1//1.2935e-11 && PF09963:Uncharacterized protein conserved in bacteria (DUF2197)	protein_coding	hypothetical protein - RAST_Product: FIG00774805: hypothetical protein	similar to B. subtilis YlaI protein	Function unknown	-
lmo1073	0	0	gnl|BL_ORD_ID|553709 sp|O34805|YVRC_BACSU Uncharacterized ABC transporter substrate-binding lipoprotein YvrC OS=Bacillus subtilis (strain 168) OX=224308 GN=yvrC PE=3 SV=1//4.63846e-70 && PF01497:Periplasmic binding protein	protein_coding	hypothetical protein - RAST_Product: Vitamin B12 ABC transporter, B12-binding component BtuF	similar to metal binding protein (ABC transporter)	Inorganic ion transport and metabolism	Peripla_BP_2
lmo1075	0	Operon_174	gnl|BL_ORD_ID|463815 sp|Q8Y843|TAGH_LISMO Teichoic acids export ATP-binding protein TagH OS=Listeria monocytogenes serovar 1/2a (strain ATCC BAA-679 / EGD-e) OX=169963 GN=tagH PE=3 SV=1//0 && PF00005:ABC transporter	protein_coding	hypothetical protein - RAST_Product: Teichoic acid export ATP-binding protein TagH (EC 3.6.3.40)	similar to teichoic acid translocation ATP-binding protein TagH (ABC transporter)	Carbohydrate transport and metabolism	ABC_tran
lmo1079	0	0	gnl|BL_ORD_ID|543431 sp|O31582|YFHO_BACSU Uncharacterized protein YfhO OS=Bacillus subtilis (strain 168) OX=224308 GN=yfhO PE=4 SV=2//1.02206e-11 && PF09586:Bacterial membrane protein YfhO	protein_coding	hypothetical protein - RAST_Product: FIG028455: hypothetical protein	similar to B. subtilis YfhO protein	Function unknown	-
lmo1080	0	Operon_175	gnl|BL_ORD_ID|545097 sp|P11290|YIBD_ECOLI Uncharacterized glycosyltransferase YibD OS=Escherichia coli (strain K12) OX=83333 GN=yibD PE=3 SV=2//2.06533e-11 && PF00535:Glycosyl transferase family 2	protein_coding	hypothetical protein - RAST_Product: glycosyl transferase	similar to B. subtilis minor teichoic acids biosynthesis protein GgaB	Cell wall/membrane biogenesis	Glycos_transf_2
lmo1081	0	Operon_175	gnl|BL_ORD_ID|386105 sp|P95778|RMLA_STRMU Glucose-1-phosphate thymidylyltransferase OS=Streptococcus mutans serotype c (strain ATCC 700610 / UA159) OX=210007 GN=rmlA PE=3 SV=1//2.60574e-160 && PF00483:Nucleotidyl transferase	protein_coding	hypothetical protein - RAST_Product: Glucose-1-phosphate thymidylyltransferase (EC 2.7.7.24)	similar to glucose-1-phosphate thymidyl transferase	Cell wall/membrane biogenesis	-
lmo1085	0	0	gnl|BL_ORD_ID|464649 sp|Q8RKJ2|TARL_BACPZ Teichoic acid poly(ribitol-phosphate) polymerase OS=Bacillus subtilis subsp. spizizenii (strain ATCC 23059 / NRRL B-14472 / W23) OX=655816 GN=tarL PE=1 SV=1//2.60268e-74 && PF04464:CDP-Glycerol:Poly(glycerophosphate) glycerophosphotransferase	protein_coding	hypothetical protein	similar to teichoic acid biosynthesis protein B	Cell wall/membrane biogenesis	-
lmo1086	0	Operon_176	gnl|BL_ORD_ID|464624 sp|Q8Y832|TARI_LISMO Ribitol-5-phosphate cytidylyltransferase OS=Listeria monocytogenes serovar 1/2a (strain ATCC BAA-679 / EGD-e) OX=169963 GN=tarI PE=3 SV=1//6.28508e-174 && PF01128:2-C-methyl-D-erythritol 4-phosphate cytidylyltransferase	protein_coding	2-C-methyl-D-erythritol 4-phosphate cytidylyltransferase	similar to CDP-ribitol pyrophosphorylase 4-diphosphocytidyl-2C-methyl-D-erythritol synthase MEP cytidylyltransferase MCT catalyzes the formation of 4-diphosphocytidyl-2-C-methyl-D-erythritol from CTP and 2-C-methyl-D-erythritol 4-phosphate involved in isoprenoid and isopentenyl-PP biosynthesis forms homodimers	Lipid transport and metabolism	-
lmo1088	tagB	Operon_177	gnl|BL_ORD_ID|463794 sp|P27621|TAGB_BACSU Teichoic acid glycerol-phosphate primase OS=Bacillus subtilis (strain 168) OX=224308 GN=tagB PE=1 SV=1//4.83116e-80 && PF04464:CDP-Glycerol:Poly(glycerophosphate) glycerophosphotransferase	protein_coding	hypothetical protein	similar to teichoic acid biosynthesis protein B precursor	Cell wall/membrane biogenesis	-
lmo1090	0	Operon_177	gnl|BL_ORD_ID|120647 sp|P71059|EPSJ_BACSU Uncharacterized glycosyltransferase EpsJ OS=Bacillus subtilis (strain 168) OX=224308 GN=epsJ PE=2 SV=1//1.11838e-24 && PF00535:Glycosyl transferase family 2	protein_coding	hypothetical protein - RAST_Product: Beta-1,3-glucosyltransferase	similar to glycosyltransferases	Cell wall/membrane biogenesis	Glycos_transf_2
lmo1118	0	Operon_181	-//- && -	protein_coding	hypothetical protein - RAST_Product: hypothetical protein	lmo1118	Not in COGs	-
lmo1120	0	Operon_182	-//- && -	protein_coding	hypothetical protein	lmo1120	Not in COGs	-
lmo1121	0	Operon_182	-//- && -	protein_coding	hypothetical protein - RAST_Product: FIG00774977: hypothetical protein	lmo1121	Not in COGs	-
lmo1122	0	Operon_182	-//- && -	protein_coding	hypothetical protein - RAST_Product: FIG00774231: hypothetical protein	lmo1122	General function prediction only	-
lmo1124	0	Operon_182	-//- && -	protein_coding	hypothetical protein - RAST_Product: FIG00774565: hypothetical protein	lmo1124	Not in COGs	-
lmo1125	0	Operon_182	-//- && -	protein_coding	hypothetical protein - RAST_Product: FIG00774164: hypothetical protein	lmo1125	Not in COGs	-
lmo1130	0	Operon_183	gnl|BL_ORD_ID|473989 sp|P0A4T9|TIPA_STRLI HTH-type transcriptional activator TipA OS=Streptomyces lividans OX=1916 GN=tipA PE=1 SV=1//3.35507e-08 && PF13411:MerR HTH family regulatory protein	protein_coding	hypothetical protein - RAST_Product: FIG00774033: hypothetical protein	similar to transcription regulators	Transcription	-
lmo1132	0	0	gnl|BL_ORD_ID|533619 sp|Q57538|Y664_HAEIN Probable ABC transporter ATP-binding protein HI_0664 OS=Haemophilus influenzae (strain ATCC 51907 / DSM 11121 / KW20 / Rd) OX=71421 GN=HI_0664 PE=1 SV=1//8.52771e-111 && PF00664:ABC transporter transmembrane region|PF00005:ABC transporter	protein_coding	hypothetical protein - RAST_Product: Transport ATP-binding protein CydD	similar to ABC transporters, ATP-binding proteins	Defense/virulence mechanisms	ABC_tran
lmo1134	0	Operon_184	gnl|BL_ORD_ID|10860 sp|O06008|ADHR_BACSU HTH-type transcriptional regulator AdhR OS=Bacillus subtilis (strain 168) OX=224308 GN=adhR PE=1 SV=2//2.39658e-14 && PF13411:MerR HTH family regulatory protein	protein_coding	hypothetical protein - RAST_Product: transcriptional regulator, MerR family	similar to regulatory proteins	Transcription	-
lmo1135	0	Operon_184	-//- && PF15428:Immunity protein 26	protein_coding	hypothetical protein	lmo1135	Not in COGs	-
lmo1137	0	0	-//- && -	protein_coding	hypothetical protein - RAST_Product: FIG00774175: hypothetical protein	lmo1137	Function unknown	-
lmo1219	0	0	-//- && -	protein_coding	hypothetical protein - RAST_Product: FIG00774663: hypothetical protein	lmo1219	Not in COGs	-
lmo1220	0	0	gnl|BL_ORD_ID|549773 sp|O34844|YODB_BACSU HTH-type transcriptional regulator YodB OS=Bacillus subtilis (strain 168) OX=224308 GN=yodB PE=1 SV=1//1.72552e-40 && PF01638:HxlR-like helix-turn-helix	protein_coding	hypothetical protein - RAST_Product: Transcriptional regulator, HxlR family	0	Transcription	DUF24
lmo1224	0	Operon_191	-//- && PF02687:FtsX-like permease family|PF12704:MacB-like periplasmic core domain	protein_coding	hypothetical protein - RAST_Product: ABC transporter permease protein	similar to different proteins	Defense/virulence mechanisms	-
lmo1232	0	Operon_193	gnl|BL_ORD_ID|258057 sp|Q8Y7P1|MUTS2_LISMO Endonuclease MutS2 OS=Listeria monocytogenes serovar 1/2a (strain ATCC BAA-679 / EGD-e) OX=169963 GN=mutS2 PE=3 SV=1//0 && PF00488:MutS domain V|PF01713:Smr domain	protein_coding	recombination and DNA strand exchange inhibitor protein	similar to MutS protein (MutS2) MutS2 MutS-II involved in blocking homologous and homeologous recombination has ATPase activity stimulated by recombination intermediates inhibits DNA strand exchange	Replication, recombination and repair	Smr
lmo1236	0	0	gnl|BL_ORD_ID|552895 sp|P42955|YSLB_BACSU Uncharacterized protein YslB OS=Bacillus subtilis (strain 168) OX=224308 GN=yslB PE=1 SV=1//1.04124e-39 && PF10702:Protein of unknown function (DUF2507)	protein_coding	hypothetical protein	similar to B. subtilis YslB protein	Not in COGs	-
lmo1245	0	0	-//- && -	protein_coding	hypothetical protein - RAST_Product: FIG00774287: hypothetical protein	lmo1245	Not in COGs	-
lmo1246	0	Operon_196	gnl|BL_ORD_ID|92018 sp|Q8Y7M8|DBPA_LISMO ATP-dependent RNA helicase DbpA OS=Listeria monocytogenes serovar 1/2a (strain ATCC BAA-679 / EGD-e) OX=169963 GN=dbpA PE=2 SV=1//0 && PF00270:DEAD/DEAH box helicase|PF00271:Helicase conserved C-terminal domain|PF03880:DbpA RNA binding domain	protein_coding	hypothetical protein - RAST_Product: ATP-dependent RNA helicase YxiN	similar to ATP-dependent RNA helicase (DEAD motif)	Replication, recombination and repair	DEAD
lmo1252	0	0	gnl|BL_ORD_ID|553960 sp|P94357|YXKD_BACSU UPF0750 membrane protein YxkD OS=Bacillus subtilis (strain 168) OX=224308 GN=yxkD PE=3 SV=1//7.9309e-96 && PF10035:Uncharacterized protein conserved in bacteria (DUF2179)|PF02588:Uncharacterised 5xTM membrane BCR, YitT family COG1284	protein_coding	hypothetical protein - RAST_Product: membrane protein	similar to B. subtilis YxkD protein	Function unknown	-
lmo1255	0	Operon_197	gnl|BL_ORD_ID|326144 sp|P36672|PTTBC_ECOLI PTS system trehalose-specific EIIBC component OS=Escherichia coli (strain K12) OX=83333 GN=treB PE=1 SV=4//6.13339e-149 && PF02378:Phosphotransferase system, EIIC|PF00367:phosphotransferase system, EIIB	protein_coding	hypothetical protein - RAST_Product: PTS system, trehalose-specific IIB component (EC 2.7.1.69) / PTS system, trehalose-specific IIC component (EC 2.7.1.69)	similar to PTS system trehalose specific enzyme IIBC	Carbohydrate transport and metabolism	-
lmo1265	0	0	-//- && -	protein_coding	hypothetical protein - RAST_Product: FIG00774764: hypothetical protein	weakly similar to oligopeptide ABC transporter AppA (binding protein)	Not in COGs	-
lmo1266	0	0	gnl|BL_ORD_ID|552916 sp|P94569|YSOA_BACSU TPR repeat-containing protein YsoA OS=Bacillus subtilis (strain 168) OX=224308 GN=ysoA PE=4 SV=2//4.06008e-09 && -	protein_coding	hypothetical protein - RAST_Product: FIG00774727: hypothetical protein	lmo1266	General function prediction only	-
lmo1278	clpQ	Operon_202	gnl|BL_ORD_ID|182084 sp|A0AI81|HSLV_LISW6 ATP-dependent protease subunit HslV OS=Listeria welshimeri serovar 6b (strain ATCC 35897 / DSM 20650 / SLCC5334) OX=386043 GN=hslV PE=3 SV=1//1.50906e-129 && PF00227:Proteasome subunit	protein_coding	ATP-dependent protease peptidase subunit	highly similar to beta-type subunit of the 20S proteasome heat shock protein involved in degradation of misfolded proteins	Posttranslational modification, protein turnover, chaperones	Proteasome
lmo1279	hslU	Operon_202	gnl|BL_ORD_ID|181654 sp|Q8Y7J8|HSLU_LISMO ATP-dependent protease ATPase subunit HslU OS=Listeria monocytogenes serovar 1/2a (strain ATCC BAA-679 / EGD-e) OX=169963 GN=hslU PE=3 SV=1//0 && PF07724:AAA domain (Cdc48 subfamily)|PF10431:C-terminal, D2-small domain, of ClpB protein	protein_coding	ATP-dependent protease ATP-binding subunit HslU	highly similar to ATP-dependent Clp protease-like proteins heat shock protein involved in degradation of misfolded proteins	Posttranslational modification, protein turnover, chaperones	-
lmo1285	0	Operon_204	gnl|BL_ORD_ID|549040 sp|Q45065|YNET_BACSU Uncharacterized protein YneT OS=Bacillus subtilis (strain 168) OX=224308 GN=yneT PE=4 SV=1//2.97309e-54 && PF13380:CoA binding domain	protein_coding	hypothetical protein - RAST_Product: Succinyl-CoA synthetase, alpha subunit-related enzymes	conserved hypothetical protein, similar to B. subtilis YneT protein	General function prediction only	-
lmo1296	0	Operon_205	gnl|BL_ORD_ID|171848 sp|D3FTV4|HFLX_BACPE GTPase HflX OS=Bacillus pseudofirmus (strain OF4) OX=398511 GN=hflX PE=3 SV=1//3.8316e-120 && PF13167:GTP-binding GTPase N-terminal|PF16360:GTP-binding GTPase Middle Region|PF01926:50S ribosome-binding GTPase	protein_coding	hypothetical protein - RAST_Product: GTP-binding protein HflX	conserved hypothetical protein similar to B. subtilis YnbA protein	General function prediction only	-
lmo1303	0	0	gnl|BL_ORD_ID|549022 sp|Q8Y7H6|YNEA_LISMO Cell division suppressor protein YneA OS=Listeria monocytogenes serovar 1/2a (strain ATCC BAA-679 / EGD-e) OX=169963 GN=yneA PE=3 SV=1//2.00258e-75 && -	protein_coding	cell division suppressor protein YneA	similar to B. subtilis YneA protein	Cell wall/membrane biogenesis	-
lmo1314	frr	Operon_208	gnl|BL_ORD_ID|399236 sp|B8DG13|RRF_LISMH Ribosome-recycling factor OS=Listeria monocytogenes serotype 4a (strain HCC23) OX=552536 GN=frr PE=3 SV=1//5.71077e-101 && PF01765:Ribosome recycling factor	protein_coding	ribosome recycling factor	highly similar to ribosome recycling factors Rrf Frr ribosome-recycling factor release factor 4 RF4 recycles ribosomes upon translation termination along with release factor RF-3 and elongation factor EF-G A GTPase-dependent process results in release of 50S from 70S inhibited by release factor RF-1 essential for viability structurally similar to tRNAs	Translation	-
lmo1322	nusA	Operon_209	gnl|BL_ORD_ID|282428 sp|Q9KA74|NUSA_BACHD Transcription termination/antitermination protein NusA OS=Bacillus halodurans (strain ATCC BAA-125 / DSM 18197 / FERM 7344 / JCM 9153 / C-125) OX=272558 GN=nusA PE=3 SV=1//0 && PF13184:NusA-like KH domain|PF00575:S1 RNA binding domain|PF08529:NusA N-terminal domain	protein_coding	transcription elongation factor NusA	highly similar to N utilization substance protein A (NusA protein) modifies transcription through interactions with RNA polymerase affecting elongation, readthrough, termination, and antitermination	Transcription	S1
lmo1324	0	Operon_209	gnl|BL_ORD_ID|548371 sp|P32729|YLXQ_BACSU Probable ribosomal protein YlxQ OS=Bacillus subtilis (strain 168) OX=224308 GN=rplGA PE=1 SV=1//9.97496e-30 && PF01248:Ribosomal protein L7Ae/L30e/S12e/Gadd45 family	protein_coding	hypothetical protein - RAST_Product: ribosomal protein L7Ae family protein	conserved hypothetical protein, similar to B. subtilis YlxQ protein	Translation	-
lmo1330	rpsO	0	gnl|BL_ORD_ID|404739 sp|A0AID1|RS15_LISW6 30S ribosomal protein S15 OS=Listeria welshimeri serovar 6b (strain ATCC 35897 / DSM 20650 / SLCC5334) OX=386043 GN=rpsO PE=3 SV=1//7.09255e-60 && PF00312:Ribosomal protein S15	protein_coding	30S ribosomal protein S15	primary rRNA binding protein helps nucleate assembly of 30S binds directly to the 16S rRNA and an intersubunit bridge to the 23S rRNA autoregulates translation through interactions with the mRNA leader sequence	Translation	-
lmo1333	0	Operon_211	gnl|BL_ORD_ID|552046 sp|O32023|YQZC_BACSU Uncharacterized protein YqzC OS=Bacillus subtilis (strain 168) OX=224308 GN=yqzC PE=3 SV=2//3.70232e-08 && PF02618:YceG-like family	protein_coding	hypothetical protein - RAST_Product: FIG00774161: hypothetical protein	similar to B. subtilis YqzC protein	General function prediction only	-
lmo1334	0	Operon_211	-//- && -	protein_coding	hypothetical protein - RAST_Product: FIG00774344: hypothetical protein	similar to B. subtilis YqzD protein	Not in COGs	-
lmo1364	cspL	0	gnl|BL_ORD_ID|79908 sp|P0A355|CSPA_LISMO Cold shock-like protein CspLA OS=Listeria monocytogenes serovar 1/2a (strain ATCC BAA-679 / EGD-e) OX=169963 GN=cspLA PE=1 SV=1//6.59266e-42 && PF00313:'Cold-shock' DNA-binding domain	protein_coding	hypothetical protein - RAST_Product: cold-shock protein	similar to cold shock protein	Transcription	CSD
lmo1368	recN	Operon_218	gnl|BL_ORD_ID|343728 sp|P17894|RECN_BACSU DNA repair protein RecN OS=Bacillus subtilis (strain 168) OX=224308 GN=recN PE=3 SV=2//0 && PF02463:RecF/RecN/SMC N terminal domain	protein_coding	DNA repair and genetic recombination	0	Replication, recombination and repair	SMC_N
lmo1378	lisK	Operon_220	gnl|BL_ORD_ID|23331 sp|Q49XM6|ARLS_STAS1 Signal transduction histidine-protein kinase ArlS OS=Staphylococcus saprophyticus subsp. saprophyticus (strain ATCC 15305 / DSM 20229) OX=342451 GN=arlS PE=3 SV=1//2.3145e-83 && PF00512:His Kinase A (phospho-acceptor) domain|PF00672:HAMP domain|PF02518:Histidine kinase-, DNA gyrase B-, and HSP90-like ATPase	protein_coding	two-component sensor histidine kinase	0	Signal transduction mechanisms	HATPase_c
lmo1393	0	Operon_225	gnl|BL_ORD_ID|548694 sp|O31766|YMFH_BACSU Uncharacterized zinc protease YmfH OS=Bacillus subtilis (strain 168) OX=224308 GN=ymfH PE=3 SV=2//1.78134e-167 && PF05193:Peptidase M16 inactive domain|PF00675:Insulinase (Peptidase family M16)	protein_coding	hypothetical protein - RAST_Product: FIG009210: peptidase, M16 family	similar to putative protease	General function prediction only	-
lmo1395	0	Operon_226	gnl|BL_ORD_ID|548701 sp|O31771|YMFM_BACSU Uncharacterized membrane protein YmfM OS=Bacillus subtilis (strain 168) OX=224308 GN=ymfM PE=4 SV=3//3.46256e-09 && PF13464:Domain of unknown function (DUF4115)|PF13413:Helix-turn-helix domain	protein_coding	hypothetical protein - RAST_Product: Transcriptional regulator in cluster with unspecified monosaccharide ABC transport system	0	Function unknown	-
lmo1398	recA	0	gnl|BL_ORD_ID|342787 sp|P0DJP0|RECA_LISMO Protein RecA OS=Listeria monocytogenes serovar 1/2a (strain ATCC BAA-679 / EGD-e) OX=169963 GN=recA PE=3 SV=1//0 && PF00154:recA bacterial DNA recombination protein	protein_coding	recombinase A	catalyzes the hydrolysis of ATP in the presence of single-stranded DNA, the ATP-dependent uptake of single-stranded DNA by duplex DNA, and the ATP-dependent hybridization of homologous single-stranded DNAs	Replication, recombination and repair	-
lmo1404	mutL	Operon_228	gnl|BL_ORD_ID|257746 sp|Q8Y788|MUTL_LISMO DNA mismatch repair protein MutL OS=Listeria monocytogenes serovar 1/2a (strain ATCC BAA-679 / EGD-e) OX=169963 GN=mutL PE=3 SV=1//0 && PF13589:Histidine kinase-, DNA gyrase B-, and HSP90-like ATPase|PF08676:MutL C terminal dimerisation domain|PF01119:DNA mismatch repair protein, C-terminal domain	protein_coding	DNA mismatch repair protein	This protein is involved in the repair of mismatches in DNA. It is required for dam-dependent methyl-directed DNA mismatch repair. Promotes the formation of a stable complex between two or more DNA-binding proteins in an ATP-dependent manner without itself being part of a final effector complex	Replication, recombination and repair	-
lmo1413	0	0	gnl|BL_ORD_ID|193440 sp|Q71VU0|INLJ_LISMF Internalin-J OS=Listeria monocytogenes serotype 4b (strain F2365) OX=265669 GN=inlJ PE=3 SV=1//8.98887e-08 && PF06458:MucBP domain	protein_coding	peptidoglycan binding protein	0	Not in COGs	-
lmo1419	0	Operon_231	gnl|BL_ORD_ID|541660 sp|P96604|YDBI_BACSU Putative transport protein YdbI OS=Bacillus subtilis (strain 168) OX=224308 GN=ydbI PE=3 SV=1//6.51046e-101 && PF01594:Domain of unknown function DUF20	protein_coding	hypothetical protein - RAST_Product: FIG00774844: hypothetical protein	0	General function prediction only	-
lmo1423	0	Operon_233	-//- && -	protein_coding	hypothetical protein - RAST_Product: hypothetical protein	lmo1423	Not in COGs	-
lmo1433	0	Operon_235	gnl|BL_ORD_ID|162794 sp|P48639|GSHR_BURCE Glutathione reductase OS=Burkholderia cepacia OX=292 GN=gor PE=3 SV=1//6.08429e-65 && PF02852:Pyridine nucleotide-disulphide oxidoreductase, dimerisation domain|PF07992:Pyridine nucleotide-disulphide oxidoreductase	protein_coding	hypothetical protein - RAST_Product: Glutathione reductase (EC 1.8.1.7)	similar to glutathione reductase	Energy production and conversion	Pyr_redox_2
lmo1458	glyS	Operon_241	gnl|BL_ORD_ID|454276 sp|Q8Y754|SYGB_LISMO Glycine--tRNA ligase beta subunit OS=Listeria monocytogenes serovar 1/2a (strain ATCC BAA-679 / EGD-e) OX=169963 GN=glyS PE=3 SV=1//0 && PF02092:Glycyl-tRNA synthetase beta subunit	protein_coding	glycyl-tRNA synthetase subunit beta	similar to glycyl-tRNA synthetase beta chain glycine--tRNA ligase beta chain glyS class II aminoacyl tRNA synthetase tetramer of alpha(2)beta(2) catalyzes a two-step reaction first charging a glycine molecule by linking the carboxyl group to the alpha-phosphate of ATP second by transfer of the aminoacyl-adenylate to its tRNA	Translation	-
lmo1466	0	Operon_242	gnl|BL_ORD_ID|302482 sp|A0A0H3GGY3|PGPH_LISM4 Cyclic-di-AMP phosphodiesterase PgpH OS=Listeria monocytogenes serotype 1/2a (strain 10403S) OX=393133 GN=pgpH PE=1 SV=1//0 && PF01966:HD domain|PF07698:7TM receptor with intracellular HD hydrolase|PF07697:7TM-HD extracellular	protein_coding	hypothetical protein - RAST_Product: Membrane protein containing HD superfamily hydrolase domain, YQFF ortholog	0	General function prediction only	HD
lmo1469	rpsU	Operon_243	gnl|BL_ORD_ID|409766 sp|A0AIS0|RS21_LISW6 30S ribosomal protein S21 OS=Listeria welshimeri serovar 6b (strain ATCC 35897 / DSM 20650 / SLCC5334) OX=386043 GN=rpsU PE=3 SV=1//1.90852e-23 && PF01165:Ribosomal protein S21	protein_coding	30S ribosomal protein S21	a small basic protein that is one of the last in the subunit assembly omission does not prevent assembly but the subunit is inactive binds central domain of 16S rRNA	Translation	-
lmo1473	dnaK	Operon_244	gnl|BL_ORD_ID|102706 sp|P0DJM2|DNAK_LISMO Chaperone protein DnaK OS=Listeria monocytogenes serovar 1/2a (strain ATCC BAA-679 / EGD-e) OX=169963 GN=dnaK PE=3 SV=1//0 && PF00012:Hsp70 protein|PF10712:NAD-specific glutamate dehydrogenase	protein_coding	molecular chaperone DnaK	heat shock protein 70 assists in folding of nascent polypeptide chains refolding of misfolded proteins utilizes ATPase activity to help fold co-chaperones are DnaJ and GrpE multiple copies in some bacteria	Posttranslational modification, protein turnover, chaperones	HSP70
lmo1480	rpsT	0	gnl|BL_ORD_ID|408987 sp|P66503|RS20_LISMO 30S ribosomal protein S20 OS=Listeria monocytogenes serovar 1/2a (strain ATCC BAA-679 / EGD-e) OX=169963 GN=rpsT PE=3 SV=1//4.3789e-38 && PF01649:Ribosomal protein S20	protein_coding	30S ribosomal protein S20	binds directly to the 16S rRNA and is involved in post-translational inhibition of arginine and ornithine decarboxylase	Translation	-
lmo1499	0	Operon_247	gnl|BL_ORD_ID|240865 sp|O34758|MLTG_BACSU Endolytic murein transglycosylase OS=Bacillus subtilis (strain 168) OX=224308 GN=mltG PE=3 SV=1//8.3813e-117 && PF02618:YceG-like family	protein_coding	hypothetical protein - RAST_Product: FIG004453: protein YceG like	0	General function prediction only	-
lmo1540	rpmA	Operon_259	gnl|BL_ORD_ID|368711 sp|A0AIY9|RL27_LISW6 50S ribosomal protein L27 OS=Listeria welshimeri serovar 6b (strain ATCC 35897 / DSM 20650 / SLCC5334) OX=386043 GN=rpmA PE=3 SV=1//2.90718e-65 && PF01016:Ribosomal L27 protein	protein_coding	50S ribosomal protein L27	involved in the peptidyltransferase reaction during translation	Translation	-
lmo1542	rplU	Operon_259	gnl|BL_ORD_ID|364767 sp|Q8Y6Y9|RL21_LISMO 50S ribosomal protein L21 OS=Listeria monocytogenes serovar 1/2a (strain ATCC BAA-679 / EGD-e) OX=169963 GN=rplU PE=3 SV=1//2.37159e-52 && PF00829:Ribosomal prokaryotic L21 protein	protein_coding	50S ribosomal protein L21	0	Translation	-
lmo1543	0	Operon_260	gnl|BL_ORD_ID|387274 sp|Q89AH3|RNE_BUCBP Putative ribonuclease E OS=Buchnera aphidicola subsp. Baizongia pistaciae (strain Bp) OX=224915 GN=rne PE=3 SV=1//1.95821e-39 && PF10150:Ribonuclease E/G family|PF00575:S1 RNA binding domain	protein_coding	hypothetical protein - RAST_Product: Cytoplasmic axial filament protein CafA and Ribonuclease G (EC 3.1.4.-)	similar to ribonuclease G	Translation	S1
lmo1551	folC	Operon_262	gnl|BL_ORD_ID|135948 sp|Q05865|FOLC_BACSU Dihydrofolate synthase/folylpolyglutamate synthase OS=Bacillus subtilis (strain 168) OX=224308 GN=folC PE=3 SV=2//6.45752e-127 && PF02875:Mur ligase family, glutamate ligase domain|PF08245:Mur ligase middle domain	protein_coding	hypothetical protein - RAST_Product: Dihydrofolate synthase (EC 6.3.2.12) / Folylpolyglutamate synthase (EC 6.3.2.17)	similar to Folyl-polyglutamate synthetase	Coenzyme transport and metabolism	-
lmo1552	valS	Operon_262	gnl|BL_ORD_ID|461580 sp|Q8Y6X9|SYV_LISMO Valine--tRNA ligase OS=Listeria monocytogenes serovar 1/2a (strain ATCC BAA-679 / EGD-e) OX=169963 GN=valS PE=3 SV=1//0 && PF00133:tRNA synthetases class I (I, L, M and V)|PF08264:Anticodon-binding domain of tRNA|PF10458:Valyl tRNA synthetase tRNA binding arm	protein_coding	valyl-tRNA synthetase	valine--tRNA ligase ValRS converts valine ATP and tRNA(Val) to AMP PPi and valyl-tRNA(Val) class-I aminoacyl-tRNA synthetase type 1 subfamily has a posttransfer editing process to hydrolyze mischarged Thr-tRNA(Val) which is done by the editing domain	Translation	-
lmo1555	hemD	Operon_263	gnl|BL_ORD_ID|170312 sp|Q58401|HEM4_METJA Putative uroporphyrinogen-III synthase OS=Methanocaldococcus jannaschii (strain ATCC 43067 / DSM 2661 / JAL-1 / JCM 10045 / NBRC 100440) OX=243232 GN=hemD PE=3 SV=1//2.3239e-13 && PF02602:Uroporphyrinogen-III synthase HemD	protein_coding	uroporphyrinogen-III synthase	similar to uroporphyrinogen III cosynthase (HemD) catalyzes the formation of uroporphyrinogen-III from hydroxymethylbilane functions in tetrapyrrole and heme biosynthesis	Coenzyme transport and metabolism	HEM4
lmo1556	hemC	Operon_263	gnl|BL_ORD_ID|170064 sp|Q8Y6X5|HEM3_LISMO Porphobilinogen deaminase OS=Listeria monocytogenes serovar 1/2a (strain ATCC BAA-679 / EGD-e) OX=169963 GN=hemC PE=3 SV=1//0 && PF01379:Porphobilinogen deaminase, dipyromethane cofactor binding domain|PF03900:Porphobilinogen deaminase, C-terminal domain	protein_coding	porphobilinogen deaminase	highly similar to porphobilinogen deaminases (hydroxymethylbilane synthase) transformation of porphobilinogen to hydroxymethylbilane in porphyrin biosynthesis	Coenzyme transport and metabolism	-
lmo1561	dnaB	Operon_264	gnl|BL_ORD_ID|101410 sp|P07908|DNAB_BACSU Replication initiation and membrane attachment protein OS=Bacillus subtilis (strain 168) OX=224308 GN=dnaB PE=1 SV=1//1.46736e-95 && PF07261:Replication initiation and membrane attachment	protein_coding	chromosome replication initiation / membrane attachment protein DnaB	0	Replication, recombination and repair	-
lmo1563	coaE	Operon_264	gnl|BL_ORD_ID|71159 sp|Q8Y6W8|COAE_LISMO Dephospho-CoA kinase OS=Listeria monocytogenes serovar 1/2a (strain ATCC BAA-679 / EGD-e) OX=169963 GN=coaE PE=3 SV=1//6.03329e-133 && PF01121:Dephospho-CoA kinase	protein_coding	dephospho-CoA kinase	'catalyzes the phosphorylation of the 3''-hydroxyl group of dephosphocoenzyme A to form coenzyme A involved in coenzyme A biosynthesis'	Coenzyme transport and metabolism	-
lmo1568	0	Operon_265	gnl|BL_ORD_ID|519220 sp|Q8Y6W3|Y1568_LISMO UPF0756 membrane protein lmo1568 OS=Listeria monocytogenes serovar 1/2a (strain ATCC BAA-679 / EGD-e) OX=169963 GN=lmo1568 PE=3 SV=1//1.50735e-70 && PF04284:Protein of unknown function (DUF441)	protein_coding	hypothetical protein - RAST_Product: membrane protein	0	Function unknown	-
lmo1589	argB	Operon_270	gnl|BL_ORD_ID|21473 sp|Q8Y6U3|ARGB_LISMO Acetylglutamate kinase OS=Listeria monocytogenes serovar 1/2a (strain ATCC BAA-679 / EGD-e) OX=169963 GN=argB PE=3 SV=1//1.03938e-168 && PF00696:Amino acid kinase family	protein_coding	acetylglutamate kinase	highly similar to N-acetylglutamate 5-phosphotransferase catalyzes the phosphorylation of N-acetyl-L-glutamate to form N-acetyl-L-glutamate 5-phosphate	Amino acid transport and metabolism	AA_kinase
lmo1600	aroA	0	gnl|BL_ORD_ID|27159 sp|P39912|AROG_BACSU Protein AroA(G) OS=Bacillus subtilis (strain 168) OX=224308 GN=aroA PE=1 SV=1//0 && PF00793:DAHP synthetase I family|PF01817:Chorismate mutase type II	protein_coding	bifunctional 3-deoxy-7-phosphoheptulonate synthase/chorismate mutase	catalyzes the formation of 3-deoxy-D-aribino-hept-2-ulosonate 7-phosphate from phosphoenolpyruvate and D-erythrose 4-phosphate and the formation of prephenate from chorismate	Amino acid transport and metabolism	-
lmo1601	0	Operon_272	gnl|BL_ORD_ID|553295 sp|P40780|YTXH_BACSU Uncharacterized protein YtxH OS=Bacillus subtilis (strain 168) OX=224308 GN=ytxH PE=4 SV=2//1.2977e-10 && PF12732:YtxH-like protein	protein_coding	hypothetical protein - RAST_Product: general stress protein	similar to general stress protein	General function prediction only	-
lmo1602	0	Operon_272	gnl|BL_ORD_ID|521282 sp|Q2G247|Y1855_STAA8 UPF0478 protein SAOUHSC_01855 OS=Staphylococcus aureus (strain NCTC 8325) OX=93061 GN=SAOUHSC_01855 PE=3 SV=1//7.51385e-17 && PF06103:Bacterial protein of unknown function (DUF948)	protein_coding	hypothetical protein - RAST_Product: hypothetical protein	0	General function prediction only	-
lmo1617	0	Operon_276	gnl|BL_ORD_ID|541186 sp|P94422|YCNB_BACSU Uncharacterized MFS-type transporter YcnB OS=Bacillus subtilis (strain 168) OX=224308 GN=ycnB PE=3 SV=1//3.44648e-131 && PF07690:Major Facilitator Superfamily	protein_coding	hypothetical protein	similar to multidrug-efflux transporter	Carbohydrate transport and metabolism	MFS_1
lmo1623	0	Operon_278	gnl|BL_ORD_ID|302474 sp|O34349|PGPB_BACSU Phosphatidylglycerophosphatase B OS=Bacillus subtilis (strain 168) OX=224308 GN=pgpB PE=1 SV=1//1.64302e-09 && PF01569:PAP2 superfamily	protein_coding	hypothetical protein - RAST_Product: FIG00775051: hypothetical protein	0	Lipid transport and metabolism	-
lmo1634	0	0	gnl|BL_ORD_ID|10773 sp|Q24803|ADH2_ENTHI Aldehyde-alcohol dehydrogenase 2 OS=Entamoeba histolytica OX=5759 GN=ADH2 PE=1 SV=1//0 && PF00465:Iron-containing alcohol dehydrogenase|PF00171:Aldehyde dehydrogenase family	protein_coding	bifunctional acetaldehyde-CoA/alcohol dehydrogenase	similar to Alcohol-acetaldehyde dehydrogenase	Energy production and conversion	Aldedh
lmo1640	0	Operon_282	-//- && -	protein_coding	hypothetical protein - RAST_Product: FIG00774240: hypothetical protein	lmo1640	Not in COGs	-
lmo1641	citB	0	gnl|BL_ORD_ID|7032 sp|P09339|ACNA_BACSU Aconitate hydratase A OS=Bacillus subtilis (strain 168) OX=224308 GN=citB PE=1 SV=4//0 && PF00330:Aconitase family (aconitate hydratase)|PF00694:Aconitase C-terminal domain	protein_coding	aconitate hydratase	highly similar to aconitate hydratases Catalyzes the conversion of citrate to isocitrate	Energy production and conversion	Aconitase
lmo1643	0	Operon_283	-//- && PF11181:Heat induced stress protein YflT	protein_coding	hypothetical protein - RAST_Product: STAS domain protein	lmo1643	Not in COGs	-
lmo1644	0	Operon_283	gnl|BL_ORD_ID|513015 sp|P47264|Y018_MYCGE Uncharacterized ATP-dependent helicase MG018 OS=Mycoplasma genitalium (strain ATCC 33530 / G-37 / NCTC 10195) OX=243273 GN=MG018 PE=3 SV=3//4.48127e-93 && PF08455:Bacterial SNF2 helicase associated|PF00271:Helicase conserved C-terminal domain|PF00176:SNF2 family N-terminal domain	protein_coding	hypothetical protein - RAST_Product: COG0553: Superfamily II DNA/RNA helicases, SNF2 family	similar to SNF2-type helicase	Transcription	SNF2_N
lmo1645	0	0	gnl|BL_ORD_ID|427263 sp|Q9KM67|SBCC_VIBCH Nuclease SbcCD subunit C OS=Vibrio cholerae serotype O1 (strain ATCC 39315 / El Tor Inaba N16961) OX=243277 GN=sbcC PE=3 SV=1//8.67168e-46 && PF13558:Putative exonuclease SbcCD, C subunit|PF13476:AAA domain	protein_coding	hypothetical protein - RAST_Product: Exonuclease SbcC	similar to ATP-dependent dsDNA exonuclease SbcC	Replication, recombination and repair	-
lmo1661	0	Operon_287	gnl|BL_ORD_ID|553256 sp|O35008|YTQA_BACSU Uncharacterized protein YtqA OS=Bacillus subtilis (strain 168) OX=224308 GN=ytqA PE=3 SV=1//8.34606e-172 && PF16199:Radical_SAM C-terminal domain|PF04055:Radical SAM superfamily	protein_coding	hypothetical protein - RAST_Product: COG1242: Predicted Fe-S oxidoreductase	0	General function prediction only	Radical_SAM
lmo1666	0	Operon_288	gnl|BL_ORD_ID|193439 sp|Q8YA32|INLI_LISMO Internalin-I OS=Listeria monocytogenes serovar 1/2a (strain ATCC BAA-679 / EGD-e) OX=169963 GN=inlI PE=3 SV=1//2.28551e-56 && PF13754:Bacterial Ig-like domain (group 3)	protein_coding	peptidoglycan linked protein (LPXTG)	0	Not in COGs	-
lmo1670	0	0	gnl|BL_ORD_ID|545898 sp|Q8Y6L4|YIDD_LISMO Putative membrane protein insertion efficiency factor OS=Listeria monocytogenes serovar 1/2a (strain ATCC BAA-679 / EGD-e) OX=169963 GN=lmo1670 PE=3 SV=1//4.52551e-61 && PF01809:Haemolytic domain	protein_coding	hypothetical protein - RAST_Product: Protein YidD	0	Function unknown	-
lmo1683	0	0	gnl|BL_ORD_ID|299494 sp|P71086|PERR_BACSU Peroxide operon regulator OS=Bacillus subtilis (strain 168) OX=224308 GN=perR PE=1 SV=1//4.2831e-81 && PF01475:Ferric uptake regulator family	protein_coding	hypothetical protein - RAST_Product: Peroxide stress regulator PerR, FUR family	similar to transcription regulators (Fur family), PerR in B. subtilis	Inorganic ion transport and metabolism	FUR
lmo1693	recX	0	gnl|BL_ORD_ID|345143 sp|Q8Y6J1|RECX_LISMO Regulatory protein RecX OS=Listeria monocytogenes serovar 1/2a (strain ATCC BAA-679 / EGD-e) OX=169963 GN=recX PE=3 SV=1//0 && PF02631:RecX family	protein_coding	recombination regulator RecX	Regulatory protein recX binds RecA and inhibits RecA-mediated DNA strand exchange and ATP hydrolysis and coprotease activities	General function prediction only	-
lmo1699	0	Operon_295	gnl|BL_ORD_ID|41972 sp|Q9I3S1|BDLA_PSEAE Biofilm dispersion protein BdlA OS=Pseudomonas aeruginosa (strain ATCC 15692 / DSM 22644 / CIP 104116 / JCM 14847 / LMG 12228 / 1C / PRS 101 / PAO1) OX=208964 GN=bdlA PE=1 SV=1//1.05175e-12 && PF08448:PAS fold|PF00015:Methyl-accepting chemotaxis protein (MCP) signalling domain	protein_coding	hypothetical protein - RAST_Product: methyl-accepting chemotaxis protein	some similarities to methyl-accepting chemotaxis proteins	Cell motility	-
lmo1717	0	0	-//- && PF04313:Type I restriction enzyme R protein N terminus (HSDR_N)	protein_coding	hypothetical protein	0	Function unknown	-
lmo1722	0	0	gnl|BL_ORD_ID|543559 sp|O34750|YFML_BACSU Probable ATP-dependent RNA helicase YfmL OS=Bacillus subtilis (strain 168) OX=224308 GN=yfmL PE=1 SV=1//4.29408e-102 && PF00270:DEAD/DEAH box helicase|PF00271:Helicase conserved C-terminal domain	protein_coding	hypothetical protein - RAST_Product: ATP-dependent RNA helicase YfmL	similar to ATP-dependent RNA helicases	Replication, recombination and repair	DEAD
lmo1732	0	Operon_302	gnl|BL_ORD_ID|20470 sp|P94530|ARAQ_BACSU L-arabinose transport system permease protein AraQ OS=Bacillus subtilis (strain 168) OX=224308 GN=araQ PE=2 SV=2//3.10848e-46 && PF00528:Binding-protein-dependent transport system inner membrane component	protein_coding	hypothetical protein - RAST_Product: N-Acetyl-D-glucosamine ABC transport system, permease protein 2	similar to sugar ABC transporter, permease protein	Carbohydrate transport and metabolism	BPD_transp_1
lmo1738	0	Operon_305	gnl|BL_ORD_ID|134558 sp|P0AEM9|FLIY_ECOLI L-cystine-binding protein FliY OS=Escherichia coli (strain K12) OX=83333 GN=fliY PE=1 SV=1//2.01206e-29 && PF00497:Bacterial extracellular solute-binding proteins, family 3	protein_coding	hypothetical protein - RAST_Product: Amino acid ABC transporter, amino acid-binding protein	similar to amino acid ABC transporter (binding protein)	Amino acid transport and metabolism	-
lmo1739	0	Operon_305	gnl|BL_ORD_ID|153522 sp|P10346|GLNQ_ECOLI Glutamine transport ATP-binding protein GlnQ OS=Escherichia coli (strain K12) OX=83333 GN=glnQ PE=1 SV=1//1.35719e-66 && PF07673:Protein of unknown function (DUF1602)|PF00005:ABC transporter	protein_coding	hypothetical protein - RAST_Product: amino acid ABC transporter, ATP-binding protein	similar to amino acid (glutamine) ABC transporter (ATP-binding protein)	Amino acid transport and metabolism	ABC_tran
lmo1752	0	Operon_307	-//- && -	protein_coding	hypothetical protein - RAST_Product: FIG00774698: hypothetical protein	lmo1752	Not in COGs	-
lmo1757	0	Operon_308	gnl|BL_ORD_ID|542915 sp|O34629|YERH_BACSU Uncharacterized lipoprotein YerH OS=Bacillus subtilis (strain 168) OX=224308 GN=yerH PE=3 SV=1//6.02159e-107 && PF07537:CamS sex pheromone cAM373 precursor	protein_coding	hypothetical protein - RAST_Product: Putative pheromone cAM373 precursor lipoprotein CamS	0	General function prediction only	-
lmo1781	0	0	-//- && PF08002:Protein of unknown function (DUF1697)	protein_coding	hypothetical protein - RAST_Product: FIG00775101: hypothetical protein	lmo1781	Function unknown	-
lmo1793	rimM	Operon_314	gnl|BL_ORD_ID|351015 sp|Q8Y6A2|RIMM_LISMO Ribosome maturation factor RimM OS=Listeria monocytogenes serovar 1/2a (strain ATCC BAA-679 / EGD-e) OX=169963 GN=rimM PE=3 SV=1//8.49523e-123 && PF05239:PRC-barrel domain|PF01782:RimM N-terminal domain	protein_coding	16S rRNA-processing protein RimM	similar to putative 16S rRNA processing protein RimM Essential for efficient processing of 16S rRNA	Translation	RimM
lmo1802	0	Operon_317	gnl|BL_ORD_ID|520934 sp|Q8Y694|Y1802_LISMO UPF0122 protein lmo1802 OS=Listeria monocytogenes serovar 1/2a (strain ATCC BAA-679 / EGD-e) OX=169963 GN=lmo1802 PE=3 SV=1//1.67053e-72 && PF04297:Putative helix-turn-helix protein, YlxM / p13 like	protein_coding	putative DNA-binding protein	0	Function unknown	-
lmo1804	smc	Operon_318	gnl|BL_ORD_ID|437465 sp|P51834|SMC_BACSU Chromosome partition protein Smc OS=Bacillus subtilis (strain 168) OX=224308 GN=smc PE=1 SV=3//0 && PF02463:RecF/RecN/SMC N terminal domain|PF06470:SMC proteins Flexible Hinge Domain	protein_coding	hypothetical protein - RAST_Product: Chromosome partition protein smc	similar to Smc protein essential for chromosome condensation and partition	Cell cycle control, mitosis and meiosis	SMC_N
lmo1816	rpmB	0	gnl|BL_ORD_ID|369504 sp|A0AJS1|RL28_LISW6 50S ribosomal protein L28 OS=Listeria welshimeri serovar 6b (strain ATCC 35897 / DSM 20650 / SLCC5334) OX=386043 GN=rpmB PE=3 SV=1//1.59383e-37 && PF00830:Ribosomal L28 family	protein_coding	50S ribosomal protein L28	required for 70S ribosome assembly	Translation	-
lmo1819	0	Operon_322	gnl|BL_ORD_ID|417656 sp|Q8Y680|RSGA2_LISMO Small ribosomal subunit biogenesis GTPase RsgA 2 OS=Listeria monocytogenes serovar 1/2a (strain ATCC BAA-679 / EGD-e) OX=169963 GN=rsgA2 PE=3 SV=1//0 && PF16745:RsgA N-terminal domain|PF03193:Protein of unknown function, DUF258	protein_coding	ribosome-associated GTPase	EngC RsgA CpgA circularly permuted GTPase ribosome small subunit-dependent GTPase A has the pattern G4-G1-G3 as opposed to other GTPases interacts strongly with 30S ribosome which stimulates GTPase activity	General function prediction only	-
lmo1820	0	Operon_322	gnl|BL_ORD_ID|314857 sp|Q81WH6|PRKC_BACAN Serine/threonine-protein kinase PrkC OS=Bacillus anthracis OX=1392 GN=prkC PE=1 SV=1//1.39255e-167 && PF03793:PASTA domain|PF00069:Protein kinase domain	protein_coding	hypothetical protein - RAST_Product: Serine/threonine protein kinase PrkC, regulator of stationary phase	similar to putative serine/threonine-specific protein kinase	General function prediction only	Pkinase
lmo1861	0	Operon_330	gnl|BL_ORD_ID|550772 sp|P54179|YPMS_BACSU Uncharacterized protein YpmS OS=Bacillus subtilis (strain 168) OX=224308 GN=ypmS PE=4 SV=1//2.38063e-24 && PF09911:Uncharacterized protein conserved in bacteria (DUF2140)	protein_coding	hypothetical protein - RAST_Product: YfaA	0	Function unknown	-
lmo1862	0	Operon_330	gnl|BL_ORD_ID|550771 sp|P40766|YPMR_BACSU Uncharacterized protein YpmR OS=Bacillus subtilis (strain 168) OX=224308 GN=ypmR PE=4 SV=2//2.3374e-38 && PF13472:GDSL-like Lipase/Acylhydrolase family	protein_coding	hypothetical protein - RAST_Product: FIG006988: Lipase/Acylhydrolase with GDSL-like motif	0	Amino acid transport and metabolism	-
lmo1870	0	0	gnl|BL_ORD_ID|18926 sp|Q48630|APL_LACLM Alkaline phosphatase-like protein OS=Lactococcus lactis subsp. cremoris (strain MG1363) OX=416870 GN=apl PE=3 SV=2//7.4378e-69 && PF09335:SNARE associated Golgi protein	protein_coding	hypothetical protein - RAST_Product: FIG00774911: hypothetical protein	similar to alkaline phosphatase	Function unknown	-
lmo1879	cspD	0	gnl|BL_ORD_ID|79978 sp|P51777|CSPD_BACSU Cold shock protein CspD OS=Bacillus subtilis (strain 168) OX=224308 GN=cspD PE=1 SV=1//6.03322e-34 && PF00313:'Cold-shock' DNA-binding domain	protein_coding	hypothetical protein - RAST_Product: Cold shock protein CspB	similar to cold shock protein	Transcription	CSD
lmo1882	rpsN	0	gnl|BL_ORD_ID|404012 sp|Q8Y620|RS14_LISMO 30S ribosomal protein S14 OS=Listeria monocytogenes serovar 1/2a (strain ATCC BAA-679 / EGD-e) OX=169963 GN=rpsN PE=3 SV=1//3.49986e-61 && PF00253:Ribosomal protein S14p/S29e	protein_coding	30S ribosomal protein S14	similar to ribosomal protein S14 located in the peptidyl transferase center and involved in assembly of 30S ribosome subunit similar to what is observed with proteins L31 and L33, some proteins in this family contain CXXC motifs that are involved in zinc binding if two copies are present in a genome, then the duplicated copy appears to have lost the zinc-binding motif and is instead regulated by …	Translation	Ribosomal_S14
lmo1884	0	Operon_335	gnl|BL_ORD_ID|294431 sp|P42086|PBUX_BACSU Xanthine permease OS=Bacillus subtilis (strain 168) OX=224308 GN=pbuX PE=3 SV=1//1.25605e-180 && PF00860:Permease family	protein_coding	hypothetical protein - RAST_Product: Xanthine permease	similar to xanthine permeases	Nucleotide transport and metabolism	-
lmo1885	0	Operon_335	gnl|BL_ORD_ID|511928 sp|Q8Y617|XPT_LISMO Xanthine phosphoribosyltransferase OS=Listeria monocytogenes serovar 1/2a (strain ATCC BAA-679 / EGD-e) OX=169963 GN=xpt PE=3 SV=1//1.63853e-127 && PF00156:Phosphoribosyl transferase domain	protein_coding	xanthine phosphoribosyltransferase	similar to xanthine phosphoribosyltransferase Catalyzes the transfer of the phosphoribosyl moiety from 5-phospho--D-ribosyl-1-pyrophosphate (PRib-PP) to the 6-oxo-guanine and -xanthine	Nucleotide transport and metabolism	Pribosyltran
lmo1938	rpsA	0	gnl|BL_ORD_ID|408555 sp|P38494|RS1H_BACSU 30S ribosomal protein S1 homolog OS=Bacillus subtilis (strain 168) OX=224308 GN=ypfD PE=1 SV=1//5.21296e-152 && PF00575:S1 RNA binding domain	protein_coding	30S ribosomal protein S1	similar to similar to ribosomal protein S1 like protein in Escherichia coli this protein is involved in binding to the leader sequence of mRNAs and is itself bound to the 30S subunit autoregulates expression via a C-terminal domain in most gram negative organisms this protein is composed of 6 repeats of the S1 domain while in gram positive there are 4 repeats the S1 nucleic acid-binding domain is…	Translation	S1
lmo1944	0	0	gnl|BL_ORD_ID|131271 sp|P00212|FER_GEOSE Ferredoxin OS=Geobacillus stearothermophilus OX=1422 GN=fer PE=1 SV=1//1.96578e-15 && PF13370:4Fe-4S single cluster domain of Ferredoxin I	protein_coding	hypothetical protein - RAST_Product: Ferredoxin	similar to ferredoxin	Energy production and conversion	-
lmo1947	resE	Operon_351	gnl|BL_ORD_ID|345922 sp|P35164|RESE_BACSU Sensor histidine kinase ResE OS=Bacillus subtilis (strain 168) OX=224308 GN=resE PE=1 SV=1//1.73782e-148 && PF00672:HAMP domain|PF00512:His Kinase A (phospho-acceptor) domain|PF02518:Histidine kinase-, DNA gyrase B-, and HSP90-like ATPase	protein_coding	hypothetical protein - RAST_Product: Sensor histidine kinase ResE (EC 2.7.3.-)	similar to two-component sensor histidine kinase (ResE)	Signal transduction mechanisms	HATPase_c
lmo1950	0	Operon_351	gnl|BL_ORD_ID|428610 sp|Q8Y5V5|SCPB_LISMO Segregation and condensation protein B OS=Listeria monocytogenes serovar 1/2a (strain ATCC BAA-679 / EGD-e) OX=169963 GN=scpB PE=3 SV=1//6.88931e-141 && PF04079:Putative transcriptional regulators (Ypuh-like)	protein_coding	hypothetical protein - RAST_Product: Segregation and condensation protein B	0	Transcription	DUF387
lmo1951	scpA	Operon_351	gnl|BL_ORD_ID|428473 sp|Q8Y5V4|SCPA_LISMO Segregation and condensation protein A OS=Listeria monocytogenes serovar 1/2a (strain ATCC BAA-679 / EGD-e) OX=169963 GN=scpA PE=3 SV=1//8.34633e-169 && PF02616:ScpA/B protein	protein_coding	segregation and condensation protein A	functions during chromosome segregation may form a condensin-like structure with SMC and ScpB	Function unknown	-
lmo1960	fhuC	Operon_354	gnl|BL_ORD_ID|132085 sp|P49938|FHUC_BACSU Iron(3+)-hydroxamate import ATP-binding protein FhuC OS=Bacillus subtilis (strain 168) OX=224308 GN=fhuC PE=3 SV=1//2.60238e-115 && PF07673:Protein of unknown function (DUF1602)|PF00005:ABC transporter	protein_coding	hypothetical protein - RAST_Product: ABC-type Fe3+-siderophore transport system, ATPase component	similar to ferrichrome ABC transporter (ATP-binding protein)	Inorganic ion transport and metabolism	ABC_tran
lmo1961	0	Operon_354	gnl|BL_ORD_ID|130692 sp|Q8Y5U4|FENR1_LISMO Ferredoxin--NADP reductase 1 OS=Listeria monocytogenes serovar 1/2a (strain ATCC BAA-679 / EGD-e) OX=169963 GN=lmo1961 PE=3 SV=1//0 && PF07992:Pyridine nucleotide-disulphide oxidoreductase	protein_coding	hypothetical protein - RAST_Product: Thioredoxin reductase (EC 1.8.1.9)	similar to oxidoreductases	Posttranslational modification, protein turnover, chaperones	Pyr_redox_2
lmo1964	0	Operon_355	gnl|BL_ORD_ID|537215 sp|P36879|YADG_ECOLI Uncharacterized ABC transporter ATP-binding protein YadG OS=Escherichia coli (strain K12) OX=83333 GN=yadG PE=1 SV=1//2.2389e-37 && PF00005:ABC transporter	protein_coding	hypothetical protein - RAST_Product: ABC transporter, ATP-binding protein	similar to ABC transporter, ATP-binding protein	Defense/virulence mechanisms	ABC_tran
lmo1980	0	Operon_358	-//- && -	protein_coding	hypothetical protein - RAST_Product: hypothetical protein	lmo1980	Not in COGs	-
lmo2007	0	Operon_362	-//- && PF13416:Bacterial extracellular solute-binding protein|PF12010:Domain of unknown function (DUF3502)	protein_coding	hypothetical protein - RAST_Product: Multiple sugar ABC transporter, substrate-binding protein	weakly similar to putative sugar-binding lipoproteins	Carbohydrate transport and metabolism	-
lmo2034	divIB	Operon_367	gnl|BL_ORD_ID|99803 sp|Q8Y5M3|DIVIB_LISMO Cell division protein DivIB OS=Listeria monocytogenes serovar 1/2a (strain ATCC BAA-679 / EGD-e) OX=169963 GN=divIB PE=3 SV=1//5.18849e-169 && PF03799:Cell division protein FtsQ|PF08478:POTRA domain, FtsQ-type	protein_coding	hypothetical protein - RAST_Product: Cell division protein FtsQ	similar to cell-division initiation protein divIB	Cell wall/membrane biogenesis	-
lmo2040	ftsL	Operon_368	gnl|BL_ORD_ID|139434 sp|Q929X7|FTSL_LISMO Cell division protein FtsL OS=Listeria monocytogenes serovar 1/2a (strain ATCC BAA-679 / EGD-e) OX=169963 GN=ftsL PE=3 SV=1//7.06879e-69 && PF04977:Septum formation initiator	protein_coding	hypothetical protein - RAST_Product: Cell division protein FtsL	similar to cell-division protein FtsL	Cell cycle control, mitosis and meiosis	-
lmo2047	0	0	gnl|BL_ORD_ID|373147 sp|P66207|RL322_LISMO 50S ribosomal protein L32-2 OS=Listeria monocytogenes serovar 1/2a (strain ATCC BAA-679 / EGD-e) OX=169963 GN=rpmF2 PE=3 SV=1//2.11926e-27 && PF01783:Ribosomal L32p protein family	protein_coding	50S ribosomal protein L32	some L32 proteins have zinc finger motifs consisting of CXXC while others do not	Translation	-
lmo2048	0	0	gnl|BL_ORD_ID|548247 sp|O34445|YLBN_BACSU Uncharacterized protein YlbN OS=Bacillus subtilis (strain 168) OX=224308 GN=ylbN PE=4 SV=1//1.8659e-30 && PF02620:Uncharacterized ACR, COG1399	protein_coding	hypothetical protein - RAST_Product: COG1399 protein in cluster with ribosomal protein L32p, Firmicutes subfamily	0	General function prediction only	-
lmo2055	0	Operon_372	gnl|BL_ORD_ID|548233 sp|O34412|YLBF_BACSU Regulatory protein YlbF OS=Bacillus subtilis (strain 168) OX=224308 GN=ylbF PE=4 SV=1//4.11369e-38 && PF06133:Control of competence regulator ComK, YlbF/YmcA	protein_coding	hypothetical protein - RAST_Product: ComK regulator	0	Function unknown	-
lmo2056	0	0	gnl|BL_ORD_ID|548229 sp|O34586|YLBC_BACSU Uncharacterized membrane protein YlbC OS=Bacillus subtilis (strain 168) OX=224308 GN=ylbC PE=4 SV=1//4.29259e-100 && PF14504:CAP-associated N-terminal|PF00188:Cysteine-rich secretory protein family	protein_coding	hypothetical protein - RAST_Product: Allergen V5/Tpx-1 related	0	Function unknown	SCP
lmo2059	0	0	gnl|BL_ORD_ID|209901 sp|Q9YDF8|KVAP_AERPE Voltage-gated potassium channel OS=Aeropyrum pernix (strain ATCC 700893 / DSM 11879 / JCM 9820 / NBRC 100138 / K1) OX=272557 GN=APE_0955 PE=1 SV=1//3.99406e-14 && PF07885:Ion channel	protein_coding	hypothetical protein - RAST_Product: Potassium voltage-gated channel subfamily KQT possible potassium channel, VIC family	similar to potassium channel subunit	Inorganic ion transport and metabolism	Ion_trans_2
lmo2074	0	Operon_377	gnl|BL_ORD_ID|551999 sp|P54567|YQKD_BACSU Uncharacterized protein YqkD OS=Bacillus subtilis (strain 168) OX=224308 GN=yqkD PE=4 SV=1//1.75327e-33 && PF12695:Alpha/beta hydrolase family	protein_coding	hypothetical protein - RAST_Product: FIG00774466: hypothetical protein	0	General function prediction only	-
lmo2079	0	0	-//- && -	protein_coding	hypothetical protein	lmo2079	Not in COGs	-
lmo2084	0	0	-//- && PF01636:Phosphotransferase enzyme family	protein_coding	hypothetical protein - RAST_Product: Aminoglycoside phosphotransferase	lmo2084	General function prediction only	APH
lmo2111	0	Operon_385	gnl|BL_ORD_ID|268440 sp|P94424|NFRA2_BACSU FMN reductase [NAD(P)H] OS=Bacillus subtilis (strain 168) OX=224308 GN=nfrA2 PE=1 SV=1//3.04162e-59 && PF00881:Nitroreductase family	protein_coding	hypothetical protein - RAST_Product: Oxygen-insensitive NADPH nitroreductase (EC 1.-.-.-)	similar to FMN-containing NADPH-linked nitro/flavin reductase	Energy production and conversion	Nitroreductase
lmo2150	0	0	-//- && -	protein_coding	hypothetical protein - RAST_Product: FIG00774336: hypothetical protein	lmo2150	Not in COGs	-
lmo2166	0	Operon_394	-//- && -	protein_coding	hypothetical protein - RAST_Product: cyclic nucleotide-binding protein	lmo2166	Signal transduction mechanisms	-
lmo2169	0	Operon_395	-//- && -	protein_coding	hypothetical protein - RAST_Product: FIG00774182: hypothetical protein	lmo2169	Not in COGs	-
lmo2177	0	0	gnl|BL_ORD_ID|553689 sp|O34322|YVLA_BACSU Uncharacterized protein YvlA OS=Bacillus subtilis (strain 168) OX=224308 GN=yvlA PE=4 SV=1//1.59483e-10 && PF09685:Domain of unknown function (DUF4870)	protein_coding	hypothetical protein - RAST_Product: FIG01225675: hypothetical protein	0	Not in COGs	-
lmo2178	0	0	gnl|BL_ORD_ID|193441 sp|Q8Y3L4|INLJ_LISMO Internalin-J OS=Listeria monocytogenes serovar 1/2a (strain ATCC BAA-679 / EGD-e) OX=169963 GN=inlJ PE=1 SV=1//7.39072e-09 && PF05737:Collagen binding domain|PF06458:MucBP domain|PF05738:Cna protein B-type domain	protein_coding	peptidoglycan binding protein	0	Cell wall/membrane biogenesis	-
lmo2179	0	0	gnl|BL_ORD_ID|193440 sp|Q71VU0|INLJ_LISMF Internalin-J OS=Listeria monocytogenes serotype 4b (strain F2365) OX=265669 GN=inlJ PE=3 SV=1//5.34263e-09 && PF00746:Gram positive anchor|PF06458:MucBP domain	protein_coding	peptidoglycan binding protein	0	Not in COGs	Gram_pos_anchor
lmo2185	0	Operon_396	gnl|BL_ORD_ID|195865 sp|Q2YX95|ISDA_STAAB Iron-regulated surface determinant protein A OS=Staphylococcus aureus (strain bovine RF122 / ET3-1) OX=273036 GN=isdA PE=3 SV=1//2.86617e-09 && PF05031:Iron Transport-associated domain	protein_coding	hypothetical protein - RAST_Product: Cell surface protein IsdA, transfers heme from hemoglobin to apo-IsdC	lmo2185	Cell wall/membrane biogenesis	-
lmo2186	0	Operon_396	gnl|BL_ORD_ID|195902 sp|Q7A151|ISDC_STAAW Iron-regulated surface determinant protein C OS=Staphylococcus aureus (strain MW2) OX=196620 GN=isdC PE=1 SV=1//1.54022e-24 && PF05031:Iron Transport-associated domain	protein_coding	hypothetical protein - RAST_Product: NPQTN cell wall anchored protein IsdC	lmo2186	Cell wall/membrane biogenesis	-
lmo2203	0	0	gnl|BL_ORD_ID|225969 sp|O32083|LYTG_BACSU Exo-glucosaminidase LytG OS=Bacillus subtilis (strain 168) OX=224308 GN=lytG PE=1 SV=1//8.29536e-60 && PF13457:SH3-like domain|PF01832:Mannosyl-glycoprotein endo-beta-N-acetylglucosaminidase	protein_coding	hypothetical protein	similar to N-acetylmuramoyl-L-alanine amidase and to internalin B	Cell motility	-
lmo2204	0	0	-//- && PF11151:Protein of unknown function (DUF2929)	protein_coding	hypothetical protein	0	Not in COGs	-
lmo2206	clpB	Operon_400	gnl|BL_ORD_ID|66190 sp|Q8Y570|CLPB_LISMO Chaperone protein ClpB OS=Listeria monocytogenes serovar 1/2a (strain ATCC BAA-679 / EGD-e) OX=169963 GN=clpB PE=1 SV=1//0 && PF00004:ATPase family associated with various cellular activities (AAA)|PF10431:C-terminal, D2-small domain, of ClpB protein|PF07724:AAA domain (Cdc48 subfamily)|PF02861:Clp amino terminal domain, pathogenicity island component	protein_coding	hypothetical protein - RAST_Product: ClpB protein	similar to endopeptidase Clp ATP-binding chain B (ClpB)	Posttranslational modification, protein turnover, chaperones	AAA
lmo2207	0	0	gnl|BL_ORD_ID|542953 sp|O31539|YETJ_BACSU Uncharacterized protein YetJ OS=Bacillus subtilis (strain 168) OX=224308 GN=yetJ PE=1 SV=1//1.81095e-15 && PF01027:Inhibitor of apoptosis-promoting Bax1	protein_coding	hypothetical protein - RAST_Product: FIG01231219: hypothetical protein	0	General function prediction only	-
lmo2219	0	0	gnl|BL_ORD_ID|317768 sp|Q8Y557|PRSA2_LISMO Foldase protein PrsA 2 OS=Listeria monocytogenes serovar 1/2a (strain ATCC BAA-679 / EGD-e) OX=169963 GN=prsA2 PE=3 SV=1//0 && PF13616:PPIC-type PPIASE domain	protein_coding	hypothetical protein - RAST_Product: Foldase protein PrsA precursor (EC 5.2.1.8) @ Foldase clustered with pyrimidine conversion	similar to post-translocation molecular chaperone	Posttranslational modification, protein turnover, chaperones	-
lmo2221	0	Operon_405	gnl|BL_ORD_ID|544427 sp|O08455|YHAN_BACSU Uncharacterized protein YhaN OS=Bacillus subtilis (strain 168) OX=224308 GN=yhaN PE=2 SV=1//3.64021e-41 && PF13514:AAA domain	protein_coding	hypothetical protein - RAST_Product: DNA double-strand break repair Rad50 ATPase	0	Function unknown	-
lmo2224	0	0	gnl|BL_ORD_ID|523289 sp|Q8Y552|Y2224_LISMO UPF0754 membrane protein lmo2224 OS=Listeria monocytogenes serovar 1/2a (strain ATCC BAA-679 / EGD-e) OX=169963 GN=lmo2224 PE=3 SV=1//0 && PF04286:Protein of unknown function (DUF445)	protein_coding	hypothetical protein - RAST_Product: Hypothetical protein SAV1846	0	Function unknown	-
lmo2227	0	Operon_406	gnl|BL_ORD_ID|553968 sp|P94374|YXLF_BACSU Uncharacterized ABC transporter ATP-binding protein YxlF OS=Bacillus subtilis (strain 168) OX=224308 GN=yxlF PE=2 SV=1//1.76235e-76 && PF00005:ABC transporter	protein_coding	hypothetical protein - RAST_Product: ABC transporter, ATP-binding protein	similar to ABC transporter (ATP-binding protein)	Defense/virulence mechanisms	ABC_tran
lmo2258	0	0	-//- && -	protein_coding	hypothetical protein - RAST_Product: ribulose-phosphate 3-epimerase family protein	lmo2258	Not in COGs	-
lmo2260	0	0	-//- && PF13527:Acetyltransferase (GNAT) domain	protein_coding	hypothetical protein - RAST_Product: Acetyltransferase, GNAT family, potentially associated with YqeK	0	Transcription	-
lmo2261	0	0	gnl|BL_ORD_ID|447871 sp|P70949|SUFT_BACSU Fe-S protein maturation auxiliary factor YitW OS=Bacillus subtilis (strain 168) OX=224308 GN=yitW PE=3 SV=2//3.71328e-53 && PF01883:Domain of unknown function DUF59	protein_coding	hypothetical protein - RAST_Product: hypothetical protein	0	General function prediction only	-
lmo2266	0	Operon_413	gnl|BL_ORD_ID|546623 sp|O06724|YISK_BACSU Uncharacterized protein YisK OS=Bacillus subtilis (strain 168) OX=224308 GN=yisK PE=2 SV=1//1.41383e-83 && PF01557:Fumarylacetoacetate (FAA) hydrolase family	protein_coding	hypothetical protein - RAST_Product: Fumarylacetoacetate hydrolase family protein	0	Secondary metabolites biosynthesis, transport and catabolism	FAA_hydrolase
lmo2267	0	Operon_413	gnl|BL_ORD_ID|10086 sp|Q8Y511|ADDA_LISMO ATP-dependent helicase/nuclease subunit A OS=Listeria monocytogenes serovar 1/2a (strain ATCC BAA-679 / EGD-e) OX=169963 GN=addA PE=3 SV=1//0 && PF00580:UvrD/REP helicase N-terminal domain|PF12705:PD-(D/E)XK nuclease superfamily|PF13361:UvrD-like helicase C-terminal domain	protein_coding	hypothetical protein - RAST_Product: ATP-dependent nuclease, subunit A	similar to ATP-dependent deoxyribonuclease (subunit A)	Replication, recombination and repair	UvrD-helicase
lmo2268	addB	Operon_413	gnl|BL_ORD_ID|10228 sp|Q8Y510|ADDB_LISMO ATP-dependent helicase/deoxyribonuclease subunit B OS=Listeria monocytogenes serovar 1/2a (strain ATCC BAA-679 / EGD-e) OX=169963 GN=addB PE=3 SV=1//0 && PF12705:PD-(D/E)XK nuclease superfamily|PF13361:UvrD-like helicase C-terminal domain	protein_coding	hypothetical protein	similar to ATP-dependent deoxyribonuclease (subunit B)	Replication, recombination and repair	-
lmo2273	0	Operon_414	-//- && -	protein_coding	protein gp30	protein gp30 [Bacteriophage A118]	Not in COGs	-
lmo2274	0	Operon_414	-//- && -	protein_coding	protein gp29	protein gp29 [Bacteriophage A118]	Not in COGs	-
lmo2276	0	Operon_414	-//- && -	protein_coding	hypothetical protein - RAST_Product: Hypothetical protein, Lmo2276 homolog	similar to an unknown bacteriophage protein	Not in COGs	-
lmo2284	0	Operon_415	-//- && -	protein_coding	protein gp19	Protein gp19 [Bacteriophage A118]	Not in COGs	-
lmo2329	0	0	gnl|BL_ORD_ID|551014 sp|P45902|YQAE_BACSU Uncharacterized HTH-type transcriptional regulator YqaE OS=Bacillus subtilis (strain 168) OX=224308 GN=yqaE PE=4 SV=1//2.23731e-11 && PF01381:Helix-turn-helix	protein_coding	hypothetical protein	similar to a putative repressor protein [Bacteriophage A118]	Transcription	HTH_3
lmo2330	0	Operon_416	-//- && -	protein_coding	hypothetical protein - RAST_Product: Protein gp33 [Bacteriophage A118]	similar to protein gp33 [Bacteriophage A118]	Amino acid transport and metabolism	-
lmo2331	0	Operon_416	-//- && -	protein_coding	hypothetical protein - RAST_Product: FIG00775112: hypothetical protein	weakly similar to gp32_Bacteriophage A118 protein	Not in COGs	-
lmo2332	int	0	gnl|BL_ORD_ID|64599 sp|P17867|CISA_BACSU Putative DNA recombinase OS=Bacillus subtilis (strain 168) OX=224308 GN=cisA PE=3 SV=2//6.07772e-19 && PF00239:Resolvase, N terminal domain|PF07508:Recombinase|PF13408:Recombinase zinc beta ribbon domain	protein_coding	putative integrase	putative integrase [Bacteriophage A118]	Replication, recombination and repair	Resolvase
lmo2340	0	Operon_418	gnl|BL_ORD_ID|324160 sp|B1HV79|PSUG_LYSSC Pseudouridine-5&apos;-phosphate glycosidase OS=Lysinibacillus sphaericus (strain C3-41) OX=444177 GN=psuG PE=3 SV=1//9.42118e-154 && PF04227:Indigoidine synthase A like protein	protein_coding	'hypothetical protein - RAST_Product: Pseudouridine 5''-phosphate glycosidase'	similar to Erwinia chrysanthemi IndA protein	Secondary metabolites biosynthesis, transport and catabolism	-
lmo2371	0	Operon_424	gnl|BL_ORD_ID|180404 sp|Q4L8L8|HRTB_STAHJ Putative hemin transport system permease protein HrtB OS=Staphylococcus haemolyticus (strain JCSC1435) OX=279808 GN=hrtB PE=3 SV=1//3.6908e-21 && PF02687:FtsX-like permease family|PF12704:MacB-like periplasmic core domain	protein_coding	hypothetical protein - RAST_Product: ABC transporter, permease protein	similar to putative ABC-transporter transmembrane subunit	Defense/virulence mechanisms	-
lmo2374	0	0	gnl|BL_ORD_ID|13070 sp|P94417|AK3_BACSU Aspartokinase 3 OS=Bacillus subtilis (strain 168) OX=224308 GN=yclM PE=1 SV=1//0 && PF00696:Amino acid kinase family|PF13840:ACT domain	protein_coding	aspartate kinase	similar to aspartate kinase catalyzes the formation of 4-phospho-L-aspartate from L-aspartate and ATP lysine and threonine sensitive	Amino acid transport and metabolism	AA_kinase
lmo2379	0	Operon_425	gnl|BL_ORD_ID|248156 sp|O05259|MRPB_BACSU Na(+)/H(+) antiporter subunit B OS=Bacillus subtilis (strain 168) OX=224308 GN=mrpB PE=1 SV=1//1.99077e-23 && PF04039:Domain related to MnhB subunit of Na+/H+ antiporter	protein_coding	putative monovalent cation/H+ antiporter subunit B	similar to proteins involved in resistance to cholate and to NA(+) and in pH homeostasis subunit B of antiporter complex involved in resistance to high concentrations of Na+, K+, Li+ and/or alkali in the case of S. meliloti it was proved to be involved specifically with K+ transport	Inorganic ion transport and metabolism	-
lmo2381	0	Operon_425	gnl|BL_ORD_ID|241374 sp|Q6GID9|MNHD1_STAAR Na(+)/H(+) antiporter subunit D1 OS=Staphylococcus aureus (strain MRSA252) OX=282458 GN=mnhD1 PE=3 SV=1//3.75496e-155 && PF00361:Proton-conducting membrane transporter	protein_coding	putative monovalent cation/H+ antiporter subunit D	similar to proteins involved in resistance to cholate and to NA(+) and in pH homeostasis subunit D of antiporter complex involved in resistance to high concentrations of Na+, K+, Li+ and/or alkali contains an oxidoreductase domain catalyzes the transfer of electrons from NADH to ubiquinone	Energy production and conversion	-
lmo2408	0	0	gnl|BL_ORD_ID|525566 sp|Q57720|Y272_METJA Uncharacterized HTH-type transcriptional regulator MJ0272 OS=Methanocaldococcus jannaschii (strain ATCC 43067 / DSM 2661 / JAL-1 / JCM 10045 / NBRC 100440) OX=243232 GN=MJ0272 PE=4 SV=2//2.38091e-16 && PF01381:Helix-turn-helix	protein_coding	hypothetical protein - RAST_Product: DNA-binding protein	similar to repressor protein	Transcription	HTH_3
lmo2409	0	0	-//- && -	protein_coding	hypothetical protein - RAST_Product: FIG00775866: hypothetical protein	lmo2409	Not in COGs	-
lmo2439	0	0	gnl|BL_ORD_ID|553911 sp|P54940|YXEA_BACSU Uncharacterized protein YxeA OS=Bacillus subtilis (strain 168) OX=224308 GN=yxeA PE=1 SV=1//3.76766e-07 && PF06486:Protein of unknown function (DUF1093)	protein_coding	hypothetical protein - RAST_Product: FIG00774520: hypothetical protein	lmo2439	Function unknown	-
lmo2443	0	0	-//- && -	protein_coding	hypothetical protein - RAST_Product: FIG00774986: hypothetical protein	lmo2443	Not in COGs	-
lmo2448	smpB	Operon_434	gnl|BL_ORD_ID|444812 sp|A0ALD2|SSRP_LISW6 SsrA-binding protein OS=Listeria welshimeri serovar 6b (strain ATCC 35897 / DSM 20650 / SLCC5334) OX=386043 GN=smpB PE=3 SV=1//2.4581e-110 && PF01668:SmpB protein	protein_coding	SsrA-binding protein	binds to ssrA RNA (tmRNA) and is required for its successful binding to ribosomes also appears to function in the trans-translation step by promoting accommodation of tmRNA into the ribosomal A site SmpB protects the tmRNA from RNase R degradation in Caulobacter crescentus both the tmRNA and SmpB are regulated in cell cycle-dependent manner functions in release of stalled ribosomes from damaged m…	Posttranslational modification, protein turnover, chaperones	-
lmo2451	secG	Operon_434	gnl|BL_ORD_ID|431533 sp|O32233|SECG_BACSU Probable protein-export membrane protein SecG OS=Bacillus subtilis (strain 168) OX=224308 GN=secG PE=2 SV=1//7.85059e-13 && PF03840:Preprotein translocase SecG subunit	protein_coding	preprotein translocase subunit SecG	similar to preprotein translocase subunit SecG	Intracellular trafficking and secretion	-
lmo2468	clpP	0	gnl|BL_ORD_ID|66787 sp|Q9RQI6|CLPP_LISMO ATP-dependent Clp protease proteolytic subunit OS=Listeria monocytogenes serovar 1/2a (strain ATCC BAA-679 / EGD-e) OX=169963 GN=clpP PE=1 SV=1//3.14471e-144 && PF00574:Clp protease	protein_coding	ATP-dependent Clp protease proteolytic subunit	hydrolyzes proteins to small peptides with the ATPase subunits ClpA or ClpX, ClpP degrades specific substrates	Posttranslational modification, protein turnover, chaperones	-
lmo2504	0	0	gnl|BL_ORD_ID|82702 sp|Q65NQ9|CWLO_BACLD Peptidoglycan DL-endopeptidase CwlO OS=Bacillus licheniformis (strain ATCC 14580 / DSM 13 / JCM 2505 / NBRC 12200 / NCIMB 9375 / NRRL NRS-1264 / Gibson 46) OX=279010 GN=cwlO PE=3 SV=1//3.06541e-15 && PF01551:Peptidase family M23	protein_coding	hypothetical protein - RAST_Product: peptidoglycan lytic protein P45	similar to cell wall binding proteins	Cell wall/membrane biogenesis	Peptidase_M23
lmo2505	spl	Operon_446	gnl|BL_ORD_ID|289768 sp|Q01836|P60_LISIN Probable endopeptidase p60 OS=Listeria innocua serovar 6a (strain ATCC BAA-680 / CLIP 11262) OX=272626 GN=iap PE=3 SV=2//4.37993e-45 && PF00877:NlpC/P60 family	protein_coding	peptidoglycan lytic protein P45	0	Cell wall/membrane biogenesis	-
lmo2506	ftsX	Operon_446	gnl|BL_ORD_ID|139630 sp|Q81X30|FTSX_BACAN Cell division protein FtsX OS=Bacillus anthracis OX=1392 GN=ftsX PE=1 SV=1//1.45637e-109 && PF02687:FtsX-like permease family	protein_coding	hypothetical protein - RAST_Product: Cell division protein FtsX	highly similar to cell-division protein FtsX	Cell cycle control, mitosis and meiosis	-
lmo2512	comFC	0	gnl|BL_ORD_ID|73530 sp|P39147|COMFC_BACSU ComF operon protein 3 OS=Bacillus subtilis (strain 168) OX=224308 GN=comFC PE=3 SV=1//1.38249e-33 && PF00156:Phosphoribosyl transferase domain	protein_coding	hypothetical protein - RAST_Product: ComF operon protein C	similar to late competence protein comFC	General function prediction only	Pribosyltran
lmo2517	0	Operon_449	gnl|BL_ORD_ID|550419 sp|P05332|YP20_BACLI Uncharacterized N-acetyltransferase p20 OS=Bacillus licheniformis OX=1402 GN=p20 PE=4 SV=1//6.52058e-23 && PF13302:Acetyltransferase (GNAT) domain	protein_coding	hypothetical protein	lmo2517	Translation	-
lmo2522	0	0	gnl|BL_ORD_ID|549761 sp|O34669|YOCH_BACSU Cell wall-binding protein YocH OS=Bacillus subtilis (strain 168) OX=224308 GN=yocH PE=1 SV=1//6.51129e-60 && PF06725:3D domain|PF01476:LysM domain	protein_coding	hypothetical protein - RAST_Product: Cell wall-binding protein	similar to hypothetical cell wall binding protein from B. subtilis	Cell wall/membrane biogenesis	LysM
lmo2564	0	0	gnl|BL_ORD_ID|524859 sp|Q8Y491|Y2564_LISMO Probable tautomerase lmo2564 OS=Listeria monocytogenes serovar 1/2a (strain ATCC BAA-679 / EGD-e) OX=169963 GN=lmo2564 PE=3 SV=3//1.38665e-38 && PF01361:Tautomerase enzyme	protein_coding	hypothetical protein - RAST_Product: 4-oxalocrotonate tautomerase (EC 5.3.2.-) Xylose transport system permease protein xylH	similar to 4-oxalocrotonate isomerase	General function prediction only	-
lmo2567	0	0	-//- && -	protein_coding	hypothetical protein - RAST_Product: FIG00774296: hypothetical protein	lmo2567	Not in COGs	-
lmo2574	0	Operon_462	-//- && -	protein_coding	hypothetical protein - RAST_Product: FIG00774193: hypothetical protein	lmo2574	Not in COGs	-
lmo2575	0	Operon_462	gnl|BL_ORD_ID|88178 sp|O07084|CZCD_BACSU Cadmium, cobalt and zinc/H(+)-K(+) antiporter OS=Bacillus subtilis (strain 168) OX=224308 GN=czcD PE=1 SV=1//2.55535e-95 && PF01545:Cation efflux family	protein_coding	hypothetical protein - RAST_Product: Cobalt-zinc-cadmium resistance protein CzcD	similar to cation transport protein (efflux)	Inorganic ion transport and metabolism	-
lmo2597	rplM	Operon_467	gnl|BL_ORD_ID|357180 sp|A0ALT3|RL13_LISW6 50S ribosomal protein L13 OS=Listeria welshimeri serovar 6b (strain ATCC 35897 / DSM 20650 / SLCC5334) OX=386043 GN=rplM PE=3 SV=1//2.86876e-105 && PF00572:Ribosomal protein L13	protein_coding	50S ribosomal protein L13	in Escherichia coli this protein is one of the earliest assembly proteins in the large subunit	Translation	-
lmo2637	0	0	gnl|BL_ORD_ID|463338 sp|P16055|TA15_TREPA 15 kDa lipoprotein OS=Treponema pallidum (strain Nichols) OX=243276 GN=tpp15 PE=4 SV=1//2.19501e-13 && PF04205:FMN-binding domain	protein_coding	hypothetical protein - RAST_Product: Putative pheromone precursor lipoprotein, related to Cad	conserved lipoprotein	Function unknown	-
lmo2656	rpsL	Operon_475	gnl|BL_ORD_ID|402159 sp|A0ALZ1|RS12_LISW6 30S ribosomal protein S12 OS=Listeria welshimeri serovar 6b (strain ATCC 35897 / DSM 20650 / SLCC5334) OX=386043 GN=rpsL PE=3 SV=1//1.37685e-96 && PF00164:Ribosomal protein S12/S23	protein_coding	30S ribosomal protein S12	interacts with and stabilizes bases of the 16S rRNA that are involved in tRNA selection in the A site and with the mRNA backbone located at the interface of the 30S and 50S subunits, it traverses the body of the 30S subunit contacting proteins on the other side mutations in the S12 gene confer streptomycin resistance	Translation	Ribosomal_S12
lmo2698	0	Operon_486	gnl|BL_ORD_ID|522797 sp|Q8RD36|Y211_CALS4 Uncharacterized HTH-type transcriptional regulator TTE0211 OS=Caldanaerobacter subterraneus subsp. tengcongensis (strain DSM 15242 / JCM 11007 / NBRC 100824 / MB4) OX=273068 GN=TTE0211 PE=4 SV=1//8.86907e-27 && PF01418:Helix-turn-helix domain, rpiR family|PF01380:SIS domain	protein_coding	hypothetical protein - RAST_Product: Sialic acid utilization regulator, RpiR family	similar to putative transcription regulator	Transcription	SIS
lmo2699	0	Operon_486	gnl|BL_ORD_ID|553918 sp|P54947|YXEH_BACSU Putative phosphatase YxeH OS=Bacillus subtilis (strain 168) OX=224308 GN=yxeH PE=3 SV=1//1.13829e-34 && PF08282:haloacid dehalogenase-like hydrolase	protein_coding	hypothetical protein - RAST_Product: Cof-like hydrolase	similar to conserved hypothetical protein	General function prediction only	Hydrolase_3
lmo2706	0	Operon_488	-//- && PF11384:Protein of unknown function (DUF3188)	protein_coding	hypothetical protein - RAST_Product: FIG00774825: hypothetical protein	lmo2706	Not in COGs	-
lmo2731	0	Operon_493	-//- && -	protein_coding	hypothetical protein - RAST_Product: Transcription regulator, RpiR family	similar to transcription regulator (RpiR family)	Not in COGs	-
lmo2734	0	Operon_494	gnl|BL_ORD_ID|241248 sp|P54746|MNGB_ECOLI Mannosylglycerate hydrolase OS=Escherichia coli (strain K12) OX=83333 GN=mngB PE=1 SV=2//1.54498e-121 && PF01074:Glycosyl hydrolases family 38 N-terminal domain|PF07748:Glycosyl hydrolases family 38 C-terminal domain	protein_coding	hypothetical protein - RAST_Product: Alpha-mannosidase (EC 3.2.1.24)	weakly similar to sugar hydrolase	Carbohydrate transport and metabolism	-
lmo2753	0	0	-//- && -	protein_coding	hypothetical protein - RAST_Product: Lin2896 protein	lmo2753	Not in COGs	-
lmo2756	topB	Operon_502	gnl|BL_ORD_ID|476959 sp|Q63GK5|TOP3_BACCZ DNA topoisomerase 3 OS=Bacillus cereus (strain ZK / E33L) OX=288681 GN=topB PE=3 SV=1//0 && PF01751:Toprim domain|PF01131:DNA topoisomerase	protein_coding	DNA topoisomerase III	similar to DNA topoisomerase III decatenates replicating daughter chromosomes	Replication, recombination and repair	Topoisom_bac
lmo2784	0	0	gnl|BL_ORD_ID|217023 sp|P46321|LICR_BACSU Probable licABCH operon regulator OS=Bacillus subtilis (strain 168) OX=224308 GN=licR PE=1 SV=1//1.92669e-105 && PF00359:Phosphoenolpyruvate-dependent sugar phosphotransferase system, EIIA 2|PF05043:Mga helix-turn-helix domain|PF00874:PRD domain|PF08279:HTH domain|PF02302:PTS system, Lactose/Cellobiose specific IIB subunit	protein_coding	hypothetical protein - RAST_Product: Transcriptional antiterminator of lichenan operon, BglG family	similar to lichenan operon transcription antiterminator licR	Transcription	PTS_EIIA_2
lmo2803	0	Operon_508	-//- && -	protein_coding	hypothetical protein - RAST_Product: FIG00774592: hypothetical protein	lmo2803	Not in COGs	-
lmo2843	0	Operon_515	-//- && -	protein_coding	hypothetical protein - RAST_Product: FIG00774131: hypothetical protein	lmo2843	Transcription	-
lmo2844	0	Operon_515	gnl|BL_ORD_ID|550419 sp|P05332|YP20_BACLI Uncharacterized N-acetyltransferase p20 OS=Bacillus licheniformis OX=1402 GN=p20 PE=4 SV=1//6.05669e-59 && PF13302:Acetyltransferase (GNAT) domain	protein_coding	hypothetical protein - RAST_Product: spermidine N1-acetyltransferase	0	Translation	-
MogR-T1	#N/A	#N/A	gnl|BL_ORD_ID|134339 sp|P54700|FLIP_SALTY Flagellar biosynthetic protein FliP OS=Salmonella typhimurium (strain LT2 / SGSC1412 / ATCC 700720) OX=99287 GN=fliP PE=1 SV=1//3.91912e-43 && PF01313:Bacterial export proteins, family 3|PF00813:FliP family	protein_coding	#N/A	#N/A	#N/A	-
Novel00021	#N/A	#N/A	PF07724:AAA domain (Cdc48 subfamily)|PF10431:C-terminal, D2-small domain, of ClpB protein|PF18073:Rubredoxin metal binding domain	-	#N/A	#N/A	#N/A	-
Novel00033	#N/A	#N/A	PF13180:PDZ domain	-	#N/A	#N/A	#N/A	-
Novel00039	#N/A	#N/A	PF12799:Leucine Rich repeats (2 copies)|PF08191:LRR adjacent|PF09479:Listeria-Bacteroides repeat domain (List_Bact_rpt)|PF00746:LPXTG cell wall anchor motif|PF12354:Bacterial adhesion/invasion protein N terminal	-	#N/A	#N/A	#N/A	Gram_pos_anchor
Novel00052	#N/A	#N/A	PF00877:NlpC/P60 family	-	#N/A	#N/A	#N/A	-
Novel00053	#N/A	#N/A	PF08239:Bacterial SH3 domain|PF01476:LysM domain	-	#N/A	#N/A	#N/A	LysM
Novel00074	#N/A	#N/A	PF03610:PTS system fructose IIA component|PF03830:PTS system sorbose subfamily IIB component|PF03609:PTS system sorbose-specific iic component	-	#N/A	#N/A	#N/A	PTSIIB_sorb
Novel00081	#N/A	#N/A	PF01226:Formate/nitrite transporter	-	#N/A	#N/A	#N/A	-
Novel00082	#N/A	#N/A	PF00171:Aldehyde dehydrogenase family|PF02302:PTS system, Lactose/Cellobiose specific IIB subunit	-	#N/A	#N/A	#N/A	Aldedh
Novel00087	#N/A	#N/A	-	-	#N/A	#N/A	#N/A	-
Novel00120	#N/A	#N/A	-	-	#N/A	#N/A	#N/A	-
Novel00127	#N/A	#N/A	PF13561:Enoyl-(Acyl carrier protein) reductase	-	#N/A	#N/A	#N/A	-
Novel00132	#N/A	#N/A	PF00571:CBS domain|PF00005:ABC transporter|PF00528:Binding-protein-dependent transport system inner membrane component|PF04069:Substrate binding domain of ABC-type glycine betaine transport system	-	#N/A	#N/A	#N/A	ABC_tran
Novel00139	#N/A	#N/A	PF01025:GrpE|PF00012:Hsp70 protein|PF01628:HrcA protein C terminal domain|PF10712:NAD-specific glutamate dehydrogenase	-	#N/A	#N/A	#N/A	HSP70
Novel00167	#N/A	#N/A	PF12732:YtxH-like protein|PF06103:Bacterial protein of unknown function (DUF948)	-	#N/A	#N/A	#N/A	-
Novel00242	#N/A	#N/A	PF00496:Bacterial extracellular solute-binding proteins, family 5 Middle	-	#N/A	#N/A	#N/A	-
Novel00246	#N/A	#N/A	PF00300:Histidine phosphatase superfamily (branch 1)|PF17871:AAA lid domain|PF07724:AAA domain (Cdc48 subfamily)|PF10431:C-terminal, D2-small domain, of ClpB protein|PF02861:Clp amino terminal domain, pathogenicity island component|PF00004:ATPase family associated with various cellular activities (AAA)	-	#N/A	#N/A	#N/A	AAA
Novel00274	#N/A	#N/A	PF12344:Ultra-violet resistance protein B|PF00271:Helicase conserved C-terminal domain|PF02151:UvrB/uvrC motif|PF17757:UvrB interaction domain	-	#N/A	#N/A	#N/A	Helicase_C
Novel00277	#N/A	#N/A	PF00877:NlpC/P60 family	-	#N/A	#N/A	#N/A	-
Novel00278	#N/A	#N/A	PF16321:Sigma 54 modulation/S30EA ribosomal protein C terminus|PF02482:Sigma 54 modulation protein / S30EA ribosomal protein	-	#N/A	#N/A	#N/A	-
Novel00298	#N/A	#N/A	PF04205:FMN-binding domain	-	#N/A	#N/A	#N/A	-
Novel00300	#N/A	#N/A	PF01418:Helix-turn-helix domain, rpiR family|PF02733:Dak1 domain|PF03610:PTS system fructose IIA component|PF02734:DAK2 domain	-	#N/A	#N/A	#N/A	EIIA-man
PrfA	#N/A	#N/A	-//- && -	protein_coding	#N/A	#N/A	#N/A	-
PyrR-1	#N/A	#N/A	-//- && -	protein_coding	#N/A	#N/A	#N/A	-
rli102	#N/A	#N/A	-//- && -	protein_coding	#N/A	#N/A	#N/A	-
rli11-sbrA	#N/A	#N/A	-//- && -	protein_coding	#N/A	#N/A	#N/A	-
rli130	#N/A	#N/A	-//- && -	protein_coding	#N/A	#N/A	#N/A	-
rli131	#N/A	#N/A	-//- && -	protein_coding	#N/A	#N/A	#N/A	-
rli137	#N/A	#N/A	-//- && -	protein_coding	#N/A	#N/A	#N/A	-
rli29	#N/A	#N/A	-//- && -	protein_coding	#N/A	#N/A	#N/A	-
rli36	#N/A	#N/A	-//- && -	protein_coding	#N/A	#N/A	#N/A	-
rli37	#N/A	#N/A	-//- && -	protein_coding	#N/A	#N/A	#N/A	-
rli38	#N/A	#N/A	-//- && -	protein_coding	#N/A	#N/A	#N/A	-
rli40	#N/A	#N/A	-//- && -	protein_coding	#N/A	#N/A	#N/A	-
rli51	#N/A	#N/A	-//- && -	protein_coding	#N/A	#N/A	#N/A	-
rli60	#N/A	#N/A	-//- && -	protein_coding	#N/A	#N/A	#N/A	-
rli6-rliB	#N/A	#N/A	-//- && -	protein_coding	#N/A	#N/A	#N/A	-
rli72	#N/A	#N/A	-//- && -	protein_coding	#N/A	#N/A	#N/A	-
rli74	#N/A	#N/A	-//- && -	protein_coding	#N/A	#N/A	#N/A	-
rli98	#N/A	#N/A	-//- && -	protein_coding	#N/A	#N/A	#N/A	-
sRNA00013	#N/A	#N/A	-	-	#N/A	#N/A	#N/A	-
T-box-4	#N/A	#N/A	-//- && -	protein_coding	#N/A	#N/A	#N/A	-

## Sheet: Surface proteins
gene_id	log2FoldChange	pvalue	Gene Name	In operon	gene_description	gene_biotype	Product	Description	RAST info	COG	tf_family
lmo0171	0.925309	0.00240674	0	0	gnl|BL_ORD_ID|193439 sp|Q8YA32|INLI_LISMO Internalin-I OS=Listeria monocytogenes serovar 1/2a (strain ATCC BAA-679 / EGD-e) OX=169963 GN=inlI PE=3 SV=1//9.09484e-06 && PF06458:MucBP domain|PF08191:LRR adjacent	protein_coding	hypothetical protein	similar to internalin proteins, putative peptidoglycan bound protein (LPXTG motif)	Internalin-like protein (LPXTG motif) Lmo0171 homolog	Function unknown	-
lmo0171	0.925309	0.00240674	0	0	gnl|BL_ORD_ID|193439 sp|Q8YA32|INLI_LISMO Internalin-I OS=Listeria monocytogenes serovar 1/2a (strain ATCC BAA-679 / EGD-e) OX=169963 GN=inlI PE=3 SV=1//9.09484e-06 && PF06458:MucBP domain|PF08191:LRR adjacent	protein_coding	hypothetical protein	similar to internalin proteins, putative peptidoglycan bound protein (LPXTG motif)	Internalin-like protein (LPXTG motif) Lmo0171 homolog	Function unknown	-
lmo0196	-0.503079	0.034194	0	Operon_030	gnl|BL_ORD_ID|440002 sp|Q8YAD5|SP5G1_LISMO Putative septation protein SpoVG 1 OS=Listeria monocytogenes serovar 1/2a (strain ATCC BAA-679 / EGD-e) OX=169963 GN=spoVG1 PE=3 SV=1//6.7558e-69 && PF04026:SpoVG	protein_coding	regulatory protein SpoVG	similar to B. subtilis SpoVG protein stage V sporulation protein G essential for spore formation and a negative regulator of asymmetric septation in Bacillus involved in methicillin-resistance, biofilm formation and capsular polysaccharide synthesis in Staphylococcus	Protein of unknown function identified by role in sporulation (SpoVG)	Cell wall/membrane biogenesis	-
lmo0202	0.813936	0.0101779	hly	0	gnl|BL_ORD_ID|463506 sp|P13128|TACY_LISMO Listeriolysin O OS=Listeria monocytogenes serovar 1/2a (strain ATCC BAA-679 / EGD-e) OX=169963 GN=hly PE=1 SV=1//0 && PF01289:Thiol-activated cytolysin	protein_coding	listeriolysin O precursor	0	Thiol-activated cytolysin	Defense/virulence mechanisms
lmo0203	0.579485	0.0211365	mpl	Operon_033	gnl|BL_ORD_ID|317904 sp|P23224|PRTA_LISMO Zinc metalloproteinase OS=Listeria monocytogenes serovar 1/2a (strain ATCC BAA-679 / EGD-e) OX=169963 GN=mpl PE=2 SV=1//0 && PF03413:Peptidase propeptide and YPEB domain|PF02868:Thermolysin metallopeptidase, alpha-helical domain|PF01447:Thermolysin metallopeptidase, catalytic domain|PF07504:Fungalysin/Thermolysin Propeptide Motif	protein_coding	Zinc metalloproteinase precursor	0	Zinc metalloproteinase precursor (EC 3.4.24.29)	Amino acid transport and metabolism
lmo0204	1.05208	0.000313651	actA	Operon_033	gnl|BL_ORD_ID|8987 sp|P33379|ACTA_LISMO Actin assembly-inducing protein OS=Listeria monocytogenes serovar 1/2a (strain ATCC BAA-679 / EGD-e) OX=169963 GN=actA PE=1 SV=1//0 && PF05058:ActA Protein	protein_coding	actin-assembly inducing protein precursor	0	Actin-assembly inducing protein ActA precursor	Cell motility
lmo0205	0.91106	0.000713463	plcB	Operon_033	gnl|BL_ORD_ID|303289 sp|P33378|PHLC_LISMO Phospholipase C OS=Listeria monocytogenes serovar 1/2a (strain ATCC BAA-679 / EGD-e) OX=169963 GN=plcB PE=1 SV=1//0 && -	protein_coding	phospholipase C	0	Broad-substrate range phospholipase C (EC 3.1.4.3)	Defense/virulence mechanisms
lmo0206	0.998776	0.00166866	0	Operon_033	gnl|BL_ORD_ID|522483 sp|P33383|Y206_LISMO Uncharacterized protein Lmo0206 OS=Listeria monocytogenes serovar 1/2a (strain ATCC BAA-679 / EGD-e) OX=169963 GN=lmo0206 PE=3 SV=1//2.25588e-66 && -	protein_coding	hypothetical protein	lmo0206	Distant similarity with viral glycoprotein gp160 of HIV type 1	Not in COGs
lmo0207	1.17162	0.000110572	0	Operon_033	gnl|BL_ORD_ID|522553 sp|P33385|Y207_LISMO Uncharacterized lipoprotein Lmo0207 OS=Listeria monocytogenes serovar 1/2a (strain ATCC BAA-679 / EGD-e) OX=169963 GN=lmo0207 PE=3 SV=1//1.4058e-105 && PF06998:Protein of unknown function (DUF1307)	protein_coding	hypothetical protein - RAST_Product: hypothetical lipoprotein	Uncharacterized lipoprotein Lmo0207 precursor.	hypothetical lipoprotein	Function unknown
lmo0331	0.586762	0.0403976	0	0	gnl|BL_ORD_ID|193441 sp|Q8Y3L4|INLJ_LISMO Internalin-J OS=Listeria monocytogenes serovar 1/2a (strain ATCC BAA-679 / EGD-e) OX=169963 GN=inlJ PE=1 SV=1//1.77789e-70 && -	protein_coding	hypothetical protein - RAST_Product: Internalin-like protein (LPXTG motif) Lmo0331 homolog	similar to internalin, putative peptidoglycan bound protein (LPXTG motif)	Internalin-like protein (LPXTG motif) Lmo0331 homolog	Function unknown	-
lmo0333	0.83097	0.0174211	0	0	gnl|BL_ORD_ID|193439 sp|Q8YA32|INLI_LISMO Internalin-I OS=Listeria monocytogenes serovar 1/2a (strain ATCC BAA-679 / EGD-e) OX=169963 GN=inlI PE=3 SV=1//0 && PF06458:MucBP domain|PF13855:Leucine rich repeat|PF12799:Leucine Rich repeats (2 copies)|PF08191:LRR adjacent	protein_coding	hypothetical protein - RAST_Product: Internalin-like protein (LPXTG motif) Lmo0333 homolog	similar to internalin proteins, putative peptidoglycan bound protein (LPXTG motif)	Internalin-like protein (LPXTG motif) Lmo0333 homolog	Cell wall/membrane biogenesis	-
lmo0435	1.28363	0.000236135	0	0	gnl|BL_ORD_ID|193439 sp|Q8YA32|INLI_LISMO Internalin-I OS=Listeria monocytogenes serovar 1/2a (strain ATCC BAA-679 / EGD-e) OX=169963 GN=inlI PE=3 SV=1//1.91817e-20 && -	protein_coding	peptidoglycan binding protein	0	Putative peptidoglycan bound protein (LPXTG motif) Lmo0435 homolog	Not in COGs	-
lmo0582	0.726829	0.00568515	iap	0	gnl|BL_ORD_ID|289770 sp|P21171|P60_LISMO Probable endopeptidase p60 OS=Listeria monocytogenes serovar 1/2a (strain ATCC BAA-679 / EGD-e) OX=169963 GN=iap PE=1 SV=2//2.0064e-76 && PF00877:NlpC/P60 family|PF08239:Bacterial SH3 domain|PF01476:LysM domain	protein_coding	invasion associated secreted endopeptidase	iap p60 autolytic enzyme can cleave bacterial peptidoglycan secreted by SecA2 system	NLP/P60 family protein	Cell wall/membrane biogenesis	LysM
lmo0586	1.23106	0.00244713	0	0	-//- && PF06030:Bacterial protein of unknown function (DUF916)|PF11797:Protein of unknown function C-terminal (DUF3324)	protein_coding	hypothetical protein - RAST_Product: cell surface protein precursor	lmo0586	cell surface protein precursor	Not in COGs	-
lmo0627	1.15283	0.00131877	0	0	gnl|BL_ORD_ID|69172 sp|Q53654|CNA_STAAU Collagen adhesin OS=Staphylococcus aureus OX=1280 GN=cna PE=1 SV=1//1.96517e-24 && -	protein_coding	pepdidoglycan bound protein	0	Putative peptidoglycan bound protein (LPXTG motif) Lmo0627 homolog	Not in COGs	-
lmo0842	0.887566	0.00815031	0	0	-//- && PF07523:Bacterial Ig-like domain (group 3)	protein_coding	peptidoglycan binding protein	0	Putative peptidoglycan bound protein (LPXTG motif) Lmo0842 homolog	Not in COGs	-
lmo0884	0.584332	0.0278987	0	Operon_135	gnl|BL_ORD_ID|313417 sp|P32397|PPOX_BACSU Protoporphyrinogen oxidase OS=Bacillus subtilis (strain 168) OX=224308 GN=hemY PE=1 SV=1//1.37605e-119 && PF01593:Flavin containing amine oxidoreductase	protein_coding	protoporphyrinogen oxidase	similar to protoporphyrinogen IX and coproporphyrinogen III oxidase (HemY) catalyzes the formation of protoporphyrin IX from protoporphyrinogen IX	Protoporphyrinogen IX oxidase, aerobic, HemY (EC 1.3.3.4)	Coenzyme transport and metabolism	Amino_oxidase
lmo1413	0.886316	0.0137368	0	0	gnl|BL_ORD_ID|193440 sp|Q71VU0|INLJ_LISMF Internalin-J OS=Listeria monocytogenes serotype 4b (strain F2365) OX=265669 GN=inlJ PE=3 SV=1//8.98887e-08 && PF06458:MucBP domain	protein_coding	peptidoglycan binding protein	0	Putative peptidoglycan bound protein (LPXTG motif) Lmo1413 homolog	Not in COGs	-
lmo1666	0.600703	0.0234661	0	Operon_288	gnl|BL_ORD_ID|193439 sp|Q8YA32|INLI_LISMO Internalin-I OS=Listeria monocytogenes serovar 1/2a (strain ATCC BAA-679 / EGD-e) OX=169963 GN=inlI PE=3 SV=1//2.28551e-56 && PF13754:Bacterial Ig-like domain (group 3)	protein_coding	peptidoglycan linked protein (LPXTG)	0	Putative peptidoglycan bound protein (LPXTG motif) Lmo1666 homolog	Not in COGs	-
lmo2178	0.990548	0.002533	0	0	gnl|BL_ORD_ID|193441 sp|Q8Y3L4|INLJ_LISMO Internalin-J OS=Listeria monocytogenes serovar 1/2a (strain ATCC BAA-679 / EGD-e) OX=169963 GN=inlJ PE=1 SV=1//7.39072e-09 && PF05737:Collagen binding domain|PF06458:MucBP domain|PF05738:Cna protein B-type domain	protein_coding	peptidoglycan binding protein	0	Putative peptidoglycan bound protein (LPXTG motif) Lmo2178 homolog	Cell wall/membrane biogenesis	-
lmo2179	1.40949	0.0316066	0	0	gnl|BL_ORD_ID|193440 sp|Q71VU0|INLJ_LISMF Internalin-J OS=Listeria monocytogenes serotype 4b (strain F2365) OX=265669 GN=inlJ PE=3 SV=1//5.34263e-09 && PF00746:Gram positive anchor|PF06458:MucBP domain	protein_coding	peptidoglycan binding protein	0	Putative peptidoglycan bound protein (LPXTG motif) Lmo2179 homolog	Not in COGs	Gram_pos_anchor
lmo2185	-0.888545	0.00157038	0	Operon_396	gnl|BL_ORD_ID|195865 sp|Q2YX95|ISDA_STAAB Iron-regulated surface determinant protein A OS=Staphylococcus aureus (strain bovine RF122 / ET3-1) OX=273036 GN=isdA PE=3 SV=1//2.86617e-09 && PF05031:Iron Transport-associated domain	protein_coding	hypothetical protein - RAST_Product: Cell surface protein IsdA, transfers heme from hemoglobin to apo-IsdC	lmo2185	Cell surface protein IsdA, transfers heme from hemoglobin to apo-IsdC	Cell wall/membrane biogenesis	-
lmo2186	-1.74386	1.89e-05	0	Operon_396	gnl|BL_ORD_ID|195902 sp|Q7A151|ISDC_STAAW Iron-regulated surface determinant protein C OS=Staphylococcus aureus (strain MW2) OX=196620 GN=isdC PE=1 SV=1//1.54022e-24 && PF05031:Iron Transport-associated domain	protein_coding	hypothetical protein - RAST_Product: NPQTN cell wall anchored protein IsdC	lmo2186	NPQTN cell wall anchored protein IsdC	Cell wall/membrane biogenesis	-
lmo2505	0.632487	0.0237121	spl	Operon_446	gnl|BL_ORD_ID|289768 sp|Q01836|P60_LISIN Probable endopeptidase p60 OS=Listeria innocua serovar 6a (strain ATCC BAA-680 / CLIP 11262) OX=272626 GN=iap PE=3 SV=2//4.37993e-45 && PF00877:NlpC/P60 family	protein_coding	peptidoglycan lytic protein P45	0	NLP/P60 family protein	Cell wall/membrane biogenesis	-
lmo2522	0.778082	0.0326298	0	0	gnl|BL_ORD_ID|549761 sp|O34669|YOCH_BACSU Cell wall-binding protein YocH OS=Bacillus subtilis (strain 168) OX=224308 GN=yocH PE=1 SV=1//6.51129e-60 && PF06725:3D domain|PF01476:LysM domain	protein_coding	hypothetical protein - RAST_Product: Cell wall-binding protein	similar to hypothetical cell wall binding protein from B. subtilis	Cell wall-binding protein	Cell wall/membrane biogenesis	LysM

## Sheet: Response to Fe
gene_id	log2FoldChange	pvalue	Gene Name	In operon	gene_description	gene_biotype	Product	Description	RAST info	COG	tf_family
lmo0484	-0.83249	0.00149713	0	0	gnl|BL_ORD_ID|168932 sp|Q92EH3|HDOX_LISMO Heme-degrading monooxygenase OS=Listeria monocytogenes serovar 1/2a (strain ATCC BAA-679 / EGD-e) OX=169963 GN=isdG PE=3 SV=1//9.7781e-85 && PF03992:Antibiotic biosynthesis monooxygenase	protein_coding	heme-degrading monooxygenase IsdG	lmo0484 iron regulated catalyzes the release of heme from hemoglobin allowing bacterial pathogens to use the host heme as an iron source	conserved hypothetical protein	General function prediction only	ABM
lmo0485	-0.665835	0.00694863	0	0	gnl|BL_ORD_ID|543414 sp|O31571|YFHC_BACSU Putative NAD(P)H nitroreductase YfhC OS=Bacillus subtilis (strain 168) OX=224308 GN=yfhC PE=3 SV=1//9.93659e-24 && PF00881:Nitroreductase family	protein_coding	hypothetical protein - RAST_Product: Putative nitroreductase family protein SACOL0874	lmo0485	Putative nitroreductase family protein SACOL0874	Energy production and conversion	Nitroreductase
lmo0541	-0.821389	0.00173049	0	0	gnl|BL_ORD_ID|132087 sp|P37580|FHUD_BACSU Iron(3+)-hydroxamate-binding protein FhuD OS=Bacillus subtilis (strain 168) OX=224308 GN=fhuD PE=1 SV=1//1.6561e-13 && PF01497:Periplasmic binding protein	protein_coding	hypothetical protein - RAST_Product: ABC transporter, substrate-binding protein	similar to ABC transporter (binding protein)	ABC transporter, substrate-binding protein	Inorganic ion transport and metabolism	Peripla_BP_2
lmo1960	-0.834624	0.00401834	fhuC	Operon_354	gnl|BL_ORD_ID|132085 sp|P49938|FHUC_BACSU Iron(3+)-hydroxamate import ATP-binding protein FhuC OS=Bacillus subtilis (strain 168) OX=224308 GN=fhuC PE=3 SV=1//2.60238e-115 && PF07673:Protein of unknown function (DUF1602)|PF00005:ABC transporter	protein_coding	hypothetical protein - RAST_Product: ABC-type Fe3+-siderophore transport system, ATPase component	similar to ferrichrome ABC transporter (ATP-binding protein)	ABC-type Fe3+-siderophore transport system, ATPase component	Inorganic ion transport and metabolism	ABC_tran
lmo2185	-0.888545	0.00157038	0	Operon_396	gnl|BL_ORD_ID|195865 sp|Q2YX95|ISDA_STAAB Iron-regulated surface determinant protein A OS=Staphylococcus aureus (strain bovine RF122 / ET3-1) OX=273036 GN=isdA PE=3 SV=1//2.86617e-09 && PF05031:Iron Transport-associated domain	protein_coding	hypothetical protein - RAST_Product: Cell surface protein IsdA, transfers heme from hemoglobin to apo-IsdC	lmo2185	Cell surface protein IsdA, transfers heme from hemoglobin to apo-IsdC	Cell wall/membrane biogenesis
lmo2186	-1.74386	1.89e-05	0	Operon_396	gnl|BL_ORD_ID|195902 sp|Q7A151|ISDC_STAAW Iron-regulated surface determinant protein C OS=Staphylococcus aureus (strain MW2) OX=196620 GN=isdC PE=1 SV=1//1.54022e-24 && PF05031:Iron Transport-associated domain	protein_coding	hypothetical protein - RAST_Product: NPQTN cell wall anchored protein IsdC	lmo2186	NPQTN cell wall anchored protein IsdC	Cell wall/membrane biogenesis

## Sheet: FPKM and readcount
gene_id	rli51_int_1_fpkm	rli51_int_2_fpkm	EGDe_int_1_fpkm	EGDe_int_2_fpkm	rli51_int_1_readcount	rli51_int_2_readcount	EGDe_int_1_readcount	EGDe_int_2_readcount
rli51	0.498737	0.706817	24.2431	13.5746	2	3	91	49
rli38	8.74953	4.17195	28.3915	26.9802	107	54	325	297
lmo0937	615.951	367.792	1574.75	1240.89	3307	2090	7914	5997
lmo2177	897.751	843.944	1882.62	1959.81	10354	10302	20324	20346
lmo2186	2.70789	2.10157	7.28394	8.9174	56	46	141	166
rli29	70.7348	53.122	121.367	181.892	429	341	689	993
lmo2439	650.056	679.364	1212.97	1322.01	7368	8150	12869	13488
lmo0955	270.706	334.046	165.482	76.8681	7590	9913	4343	1940
lmo0647	1289.1	1388.4	2633.46	2449.37	12176	13880	23283	20825
lmo0207	542.733	494.884	296.188	165.282	8310	8020	4245	2278
rli40	54.5071	46.4409	91.2467	124.216	448	404	702	919
rli98	51.641	78.0879	129.451	149.32	433	693	1016	1127
lmo0604	657.872	647.427	1081.24	1392.43	7522	7835	11572	14331
rli102	90.5208	93.0048	168.039	189.343	606	659	1053	1141
lmo0435	13.6435	7.96458	5.7887	3.08467	2732	1688	1085	556
Novel00087	13.6055	15.6536	5.97819	3.04735	124	151	51	25
lmo0496	398.962	335.638	524.648	1216.28	2975	2649	3662	8164
lmo0204	3623.75	3844.64	2275.09	1336.75	230586	258932	135509	76566
Novel00033	16.5909	19.7663	9.4466	6.532	364	459	194	129
lmo2267	75.4503	51.3887	36.3473	15.7027	9272	6684	4181	1737
lmo1951	14.8052	16.1167	7.9084	6.48069	368	424	184	145
lmo1645	10.8436	8.76036	5.67686	3.29534	1104	944	541	302
lmo2221	32.9318	21.4649	15.7153	9.08163	2973	2051	1328	738
lmo0304	9.31902	7.02574	4.27767	2.75369	391	312	168	104
lmo2637	372.946	347.579	219.487	187.754	11124	10973	6128	5041
lmo0087	2.74662	1.1863	0.768505	0.392311	210	96	55	27
lmo0205	4554.79	4927.35	3009.33	2052.36	131329	150370	81219	53267
lmo0355	30.8084	21.5921	15.4713	9.54275	1553	1152	730	433
lmo2273	62.9016	77.3797	41.5307	18.9774	788	1026	487	214
Novel00053	39.9025	43.695	25.1054	18.3268	849	984	500	351
anti1967	41.0767	63.2453	24.1088	19.1548	162	264	89	68
lmo1007	166.906	138.689	210.691	431.241	1228	1080	1451	2856
lmo0627	3.62159	2.64733	1.8395	0.981132	570	441	271	139
lmo1122	10.92	5.63378	3.53053	1.27698	152	83	46	16
Novel00167	32.9196	41.4502	23.2981	10.677	1031	1374	683	301
lmo0484	63.1502	71.3486	130.174	110.637	766	916	1478	1208
lmo0821	434.9	464.646	297.605	189.345	9556	10806	6121	3745
lmo2185	7.14638	9.45275	14.685	16.2899	405	567	779	831
lmo0206	466.48	368.144	272.508	145.567	5009	4184	2739	1407
lmo0541	76.2039	76.4864	112.071	159.997	2326	2471	3202	4396
Novel00021	15.0193	20.7121	10.641	7.91811	668	975	443	317
lmo0674	232.543	206.77	145.566	68.0971	7098	6680	4159	1871
lmo0723	128.447	132.802	87.4066	46.996	7688	8413	4897	2532
lmo0486	158.455	161.547	254.678	298.355	898	969	1351	1522
Novel00246	24.9432	33.112	19.0148	10.6223	2580	3625	1841	989
lmo0171	16.0346	14.0773	9.89375	5.99592	1328	1234	767	447
lmo0586	5.52889	8.03011	3.73879	2.0583	188	289	119	63
lmo2274	77.5401	83.9817	52.5316	21.4877	902	1034	572	225
lmo2178	6.07961	4.66007	3.44403	1.96733	975	791	517	284
lmo0590	80.3775	114.259	63.9233	37.3908	4707	7082	3504	1971
lmo0815	41.6968	51.101	28.2504	22.5692	626	812	397	305
lmo1279	168.009	192.805	123.203	65.1635	7851	9536	5389	2741
lmo2219	2945.11	3120.53	2087	999.202	86088	96544	57103	26291
lmo0820	294.003	290.192	200.402	115.641	5437	5680	3469	1925
Novel00139	41.3302	74.0098	36.2625	21.4364	4890	9268	4016	2283
lmo0690	60.6266	83.9411	93.4973	200.582	1736	2544	2506	5170
lmo0362	51.1275	36.744	65.3661	112.481	305	232	365	604
lmo1303	123.437	76.1949	144.277	243.585	1350	882	1477	2398
lmo1333	251.509	257.644	174.474	121.234	4001	4338	2598	1736
Novel00277	67.8293	59.7979	41.408	22.211	553	516	316	163
lmo2203	24.0747	19.2835	14.0601	9.47974	900	763	492	319
Novel00082	31.9012	46.5015	25.2388	17.9656	1588	2450	1176	805
lmo1334	201.411	208.342	138.874	103.285	2383	2609	1538	1100
lmo1960	47.5828	69.0073	86.8986	123.072	1301	1997	2224	3029
lmo0991	152.95	203.196	297.379	298.981	3893	5474	7085	6850
PrfA	568.192	583.981	400.214	249.859	2448	2663	1614	969
lmo0650	156.306	154.142	110.003	55.731	13940	14550	9183	4474
lmo1601	1690.7	2124.93	1336.57	599.608	29417	39132	21768	9391
T-box-4	465.121	432.604	561.655	1090.96	3530	3475	3990	7453
lmo0836	158.812	168.433	240.908	291.405	2179	2446	3094	3599
rli72	510.208	410.001	770.717	736.544	1860	1582	2630	2417
lmo0546	5.9093	4.60326	6.75112	15.5948	245	202	262	582
lmo2408	26.6238	20.962	44.0865	45.3517	180	150	279	276
lmo2268	76.3373	53.6849	44.9568	26.7279	8789	6542	4845	2770
lmo2329	42.572	39.6845	24.6664	24.1041	673	664	365	343
Novel00039	13.2238	14.0095	8.99998	7.24016	1047	1174	667	516
lmo1661	33.2659	29.2461	49.3207	52.398	1065	991	1478	1510
lmo0292	638.544	724.714	476.881	355.147	31807	38208	22235	15924
lmo0582	1008.7	1046.82	729.911	516.901	48440	53207	32810	22344
Novel00278	19.4921	17.105	11.4113	7.57571	323	300	177	113
lmo1069	159.932	135.737	227.372	253.544	1288	1157	1714	1838
lmo1224	33.3935	31.9935	22.284	18.5834	3775	3828	2358	1891
anti0307	4.82006	3.36999	13.1825	7.60377	50	37	128	71
Novel00052	67.3369	64.0129	46.1349	24.8331	973	979	624	323
lmo1961	88.3763	104.987	134.524	187.099	2926	3679	4169	5576
lmo0312	3.86262	3.34137	2.06327	1.05885	154	141	77	38
lmo2512	10.9764	8.8085	5.93679	3.77556	239	203	121	74
lmo1563	47.9875	58.624	37.5277	14.3978	959	1240	702	259
lmo1820	137.268	139.369	101.391	46.534	8953	9621	6190	2732
lmo0485	176.222	207.527	284.074	329.389	3364	4193	5076	5660
lmo2261	1074.14	903.132	1355.24	1873.48	11000	9789	12991	17270
rli37	61.4283	47.5448	96.3909	86.5864	625	512	918	793
lmo2284	3.54811	2.71508	1.69165	0.684099	121	98	54	21
lmo0342	12.7158	11.1008	14.4397	30.5009	842	778	895	1818
lmo2204	146.557	147.067	202.793	288.918	918	975	1189	1629
lmo2698	80.1796	82.2792	58.9846	29.5471	2264	2459	1559	751
lmo0047	208.01	328.358	185.88	107.573	4219	7049	3529	1964
lmo0469	34.1829	31.0228	23.2257	12.6327	989	950	629	329
lmo0231	134.351	194.068	115.549	71.5963	4555	6964	3667	2185
lmo1738	24.0723	22.2546	16.1967	8.9964	651	637	410	219
lmo0932	195.979	136.708	233.573	326.192	3936	2906	4391	5897
lmo1266	273.362	265.136	197.943	120.197	8507	8733	5766	3367
lmo0842	12.153	9.40983	7.80268	3.85749	2471	2025	1485	706
lmo2266	93.8971	65.4784	55.9657	34.8632	2642	1950	1474	883
lmo2843	46.9317	38.4826	31.1042	17.2897	3103	2693	1925	1029
lmo2258	215.458	229.106	277.022	503.336	1371	1543	1650	2883
lmo0124	52.6026	41.337	32.4502	14.3022	523	435	302	128
lmo2699	78.0921	78.839	57.4479	33.2016	2174	2323	1497	832
lmo0676	8.09344	7.79524	4.40717	4.01552	206	210	105	92
lmo2260	29.0714	35.1472	50.1561	52.9216	844	1080	1363	1383
anti1279	12.5723	12.5436	6.98432	4.46944	125	132	65	40
lmo1542	2750.19	3356.6	4877.65	4655.16	28164	36382	46756	42912
lmo0948	45.6977	46.1917	55.0336	110.376	1045	1118	1178	2272
lmo1551	21.4724	17.6575	12.3194	11.8752	918	799	493	457
lmo0530	55.5094	52.8765	40.3884	21.4978	3775	3806	2571	1316
lmo2575	103.887	106.969	133.678	217.702	3140	3422	3782	5923
lmo1080	91.3106	77.0424	62.9209	30.5663	5665	5059	3654	1707
lmo2756	49.1547	48.4006	35.2134	26.0666	3509	3657	2353	1675
lmo0202	9979.91	9898.76	7529.07	3796.52	525892	552086	371370	180081
lmo2276	58.0448	46.3117	37.0253	22.6165	958	809	572	336
lmo2506	439.273	466.344	334.337	228.699	12884	14477	9179	6038
lmo0422	199.621	105.784	103.645	61.4549	2858	1603	1389	792
lmo1469	5107.83	5197.85	6957.45	9108.23	29455	31725	37555	47279
lmo2207	429.239	489.813	585.798	924.641	9645	11649	12321	18702
lmo0339	66.025	50.3493	39.9475	28.2945	814	657	461	314
lmo0648	73.5462	73.6539	54.6407	33.3798	2318	2457	1612	947
Novel00242	15.4704	13.9608	10.5175	6.77721	847	809	539	334
lmo0189	2754.8	3227.4	3760.41	6118.2	23555	29208	30097	47090
lmo2706	140.151	180.085	115.73	65.3931	850	1156	657	357
lmo1073	52.6026	46.4052	36.8915	12.4027	1569	1465	1030	333
lmo2166	95.0109	100.458	74.1124	33.8201	2116	2368	1545	678
lmo2332	16.8963	15.1876	10.5079	9.64433	761	724	443	391
lmo1861	121.872	142.959	99.3267	58.4843	2484	3084	1895	1073
lmo1947	49.6154	56.0456	38.8048	27.7375	2945	3521	2156	1482
lmo1002	4380.37	4836.69	6235.42	7933.01	38761	45299	51647	63188
lmo2330	24.0701	18.2745	13.9135	11.2214	560	450	303	235
lmo1124	10.4712	6.83418	5.00457	2.75514	152	105	68	36
lmo1879	114.389	59.7114	116.592	206.795	762	421	727	1240
lmo0242	21.5274	27.4524	17.4058	8.62524	366	494	277	132
lmo1884	122.494	95.42	150.752	189.003	5310	4378	6117	7375
lmo1413	7.10908	7.77499	5.17719	2.89498	311	360	212	114
lmo1368	111.296	110.714	83.1031	58.2058	6241	6571	4362	2938
lmo1466	103.013	114.734	84.0778	40.3276	7364	8681	5626	2595
Novel00298	5.66508	4.70709	2.70416	2.45492	141	124	63	55
lmo0743	1.45518	0.768309	0.320067	0.0950945	34	19	7	2
lmo0466	9.65695	6.76887	5.77293	3.21459	554	411	310	166
lmo0361	27.0947	15.9026	28.5951	48.3886	660	410	652	1061
lmo0671	25.9126	25.091	18.2614	11.5039	523	536	345	209
lmo1819	127.928	135.545	99.1346	66.8121	3714	4165	2694	1746
lmo1378	248.974	299.003	194.522	167.05	11981	15229	8762	7236
lmo1081	122.017	96.0141	81.8338	50.6872	3506	2920	2201	1311
lmo0990	15.6406	9.41904	12.5438	38.5908	706	450	530	1568
lmo0348	1.90857	1.17353	2.13607	5.14928	63	41	66	153
lmo1634	34.6863	26.4806	22.9031	14.3311	2990	2416	1848	1112
lmo0230	114.125	165.941	104.905	56.7077	1963	3021	1689	878
lmo1324	199.85	235.288	162.788	108.049	1987	2476	1515	967
PyrR-1	194.097	194.35	269.351	339.398	669	709	869	1053
lmo0989	75.7173	68.3931	93.3765	136.208	1069	1022	1234	1731
lmo0080	18.8301	14.79	9.53325	9.40936	249	207	118	112
lmo0628	65.0482	70.5477	43.6812	42.7512	595	683	374	352
lmo1499	87.5344	82.8897	64.7716	42.66	3107	3114	2152	1363
lmo1552	75.7184	77.7528	58.5268	39.5121	6655	7233	4815	3126
lmo2047	10490.4	8086.85	12032.5	17058.6	60494	49358	64949	88548
lmo1980	263.035	256.368	347.581	454.474	1203	1241	1488	1871
lmo0311	2.81815	1.2854	0.830539	0.323873	58	28	16	6
lmo0333	4.50597	2.44113	2.30123	1.60789	797	457	381	256
lmo1722	97.1881	104.487	73.6113	60.747	4271	4860	3028	2403
lmo1862	94.59	100.142	76.5281	31.9002	2464	2761	1866	748
lmo1555	26.0419	27.4042	20.2418	9.50452	624	695	454	205
lmo1120	13.8929	10.1181	8.0395	2.65273	192	148	104	33
lmo1255	46.6116	49.5104	57.1987	99.4564	2294	2579	2635	4406
lmo1885	127.156	107.485	157.335	201.183	2440	2183	2826	3475
L10	1738.75	2200.68	2718.06	3299.01	8298	11116	12142	14172
lmo2409	5.10182	5.23341	10.7451	9.23037	70	76	138	114
sRNA00013	10.529	13.4864	7.85122	4.31767	149	202	104	55
lmo1589	13.8646	18.8162	8.90431	10.8175	346	497	208	243
lmo1285	631.649	545.081	759.347	1035.53	8541	7801	9611	12604
lmo2056	53.1752	54.6139	40.9352	27.7436	1861	2023	1341	874
lmo0462	8.81615	6.56981	4.7756	2.48302	142	112	72	36
MogR-T1	208.798	172.51	141.148	111.835	11750	10275	7435	5665
lmo2371	241.99	262.514	364.136	377.868	8854	10166	12471	12445
lmo0229	79.3454	107.698	72.6172	29.2121	1207	1734	1034	400
lmo0859	2.19444	1.72778	2.2467	6.17088	96	80	92	243
lmo0467	6.70524	4.04747	2.58678	1.34497	72	46	26	13
lmo1085	40.2748	33.9209	29.2446	14.3157	2791	2488	1897	893
lmo1314	179.69	200.682	146.85	94.7955	3323	3928	2542	1578
rli60	83.6874	91.4781	136.905	127.576	943	1091	1444	1294
lmo0949	55.9955	62.7074	76.0162	107.254	1943	2303	2469	3350
Novel00300	27.4491	31.0824	21.2295	17.4603	1612	1932	1167	923
lmo1219	179.198	122.586	188.845	304.295	2138	1548	2109	3268
lmo2169	159.977	187.366	231.932	308.012	843	1045	1144	1461
lmo2331	27.6481	16.5775	15.1946	10.2384	624	396	321	208
lmo0887	156.816	136.308	221.488	216.384	1450	1334	1917	1801
lmo0203	1249.99	1388.05	992.65	781.256	63507	74641	47207	35729
Novel00127	13.5563	13.7721	7.47486	5.50584	93	100	48	34
lmo2753	16.344	16.2735	25.6539	30.8671	130	137	191	221
lmo1693	40.7157	49.0976	34.3047	21.0229	1093	1395	862	508
lmo0954	244.454	267.163	187.886	155.898	2552	2952	1836	1465
lmo2844	18.9423	14.8877	12.2972	6.02133	339	282	206	97
lmo2803	7.14857	5.49747	3.4633	1.93922	86	70	39	21
lmo2079	19.8524	16.3189	13.0798	9.65259	754	656	465	330
rli130	1114.39	649.462	1292.93	1523.65	4395	2711	4773	5409
rli6-rliB	16.0632	9.5226	17.6318	28.2023	255	160	262	403
lmo0125	40.6505	26.974	25.4637	12.1047	776	545	455	208
lmo1061	14.3356	13.5247	9.47442	8.76271	687	686	425	378
lmo2059	100.295	70.7343	111.784	156.521	2473	1846	2580	3474
lmo1752	105.288	121.236	90.3953	44.2954	2638	3215	2120	999
lmo1804	45.5104	42.7905	32.4526	28.0235	5371	5345	3585	2977
lmo1666	143.665	141.059	111.06	77.3603	24454	25413	17695	11853
lmo1793	87.8464	93.3248	71.9239	36.6856	1511	1699	1158	568
lmo0289	58.249	55.3143	44.6129	27.3893	2554	2567	1831	1081
lmo2505	515.028	550.215	420.77	268.667	20585	23276	15742	9666
lmo0086	1.19052	0.606044	0.526291	0.393357	232	125	96	69
lmo2784	28.6311	19.1394	16.5296	14.1462	1819	1287	983	809
lmo0909	31.4788	34.384	46.2614	55.9533	410	474	564	656
lmo1816	5672	4644.44	6057.85	10208.8	35528	30791	35518	57560
rli11-sbrA	8.26182	10.4078	4.22129	4.38963	69	92	33	33
lmo2055	108.558	68.6733	110.531	181.087	1619	1084	1543	2431
rli74	623.89	698.56	463.171	445.852	2750	3259	1911	1769
lmo1556	24.3011	24.9831	19.2025	10.2725	749	815	554	285
rli36	7.13194	7.51582	19.3412	15.2367	26	29	66	50
lmo2574	481.12	401.205	556.738	779.083	4353	3842	4715	6345
lmo0708	2.72888	1.69429	0.583068	0.60632	35	23	7	7
lmo2734	13.3839	9.78257	8.90761	5.08697	1175	909	732	402
lmo0081	34.0766	18.3436	18.6035	10.8401	681	388	348	195
lmo1433	232.793	259.912	194.998	125.359	10346	12226	8112	5015
lmo1802	67.2337	65.2352	49.3694	35.7354	742	762	510	355
lmo2443	9.91418	6.38043	12.8941	16.3614	138	94	168	205
lmo1699	12.8647	12.4073	15.7428	25.2427	385	393	441	680
lmo1398	2560.95	2897.01	3267.96	5115.66	88863	106396	106143	159784
lmo0591	67.4307	89.2225	62.5474	29.7383	1723	2413	1496	684
lmo2048	1132.89	994.446	1189.16	2208.88	20162	18732	19810	35386
lmo0641	57.6523	46.559	73.5534	79.2311	3594	3072	4292	4446
lmo1265	15.268	7.66214	5.17895	7.34841	337	179	107	146
lmo1423	484.702	573.94	423.869	251.789	13349	16730	10927	6242
lmo2084	7.62778	8.32289	5.44467	3.93701	226	261	151	105
lmo1739	25.1447	25.3407	18.207	14.3291	540	576	366	277
lmo1757	188.179	202.368	153.522	106.299	6960	7922	5315	3539
lmo0884	30.2829	33.4663	23.8027	18.9223	1385	1620	1019	779
lmo0724	149.088	147.391	114.393	86.0782	3602	3769	2587	1872
lmo1600	355.498	349.423	438.798	604.208	12795	13311	14783	19575
lmo1220	851.473	779.139	894.928	1717.94	9143	8855	8995	16605
lmo0473	24.0333	16.3542	14.6632	10.5563	865	623	494	342
Novel00120	4.82256	7.01932	3.34189	2.31677	74	114	48	32
lmo1393	136.473	133.105	111.959	43.8089	5821	6009	4470	1682
lmo0337	5.54	3.94017	3.31963	1.99853	271	204	152	88
lmo0489	14.323	12.0035	15.3017	26.8839	947	840	947	1600
lmo1882	208.421	194.384	245.227	365.749	1865	1841	2054	2946
lmo1717	11.5552	9.12906	7.48535	5.08462	409	342	248	162
lmo2451	3546.04	3148.1	3995.53	6115.4	27500	25840	29004	42690
lmo1125	8.47573	9.23583	6.39877	2.00874	150	173	106	32
lmo2224	89.4299	101.489	74.4766	53.2077	3361	4037	2620	1800
lmo0649	74.165	63.2778	56.2361	23.5481	1578	1425	1120	451
lmo0226	97.4356	103.224	76.4917	58.5916	1550	1738	1139	839
lmo0998	664.756	543.94	816.891	934.366	13483	11677	15509	17059
lmo1781	13.0127	11.8113	8.98461	4.92396	229	220	148	78
lmo1121	5.9693	2.24049	2.09661	0.454212	73	29	24	5
lmo1602	1734.25	2247.03	1600.81	935.643	26209	35942	22645	12728
lmo1643	171.483	199.828	148.984	88.2794	2404	2965	1955	1114
lmo0513	202.341	172.789	245.873	302.71	3078	2782	3501	4145
lmo0343	6.88895	6.50874	7.70311	16.7349	150	150	157	328
lmo2150	7.50078	5.47617	14.2054	13.0674	44	34	78	69
rli131	25.8111	18.891	35.7307	50.4832	71	55	92	125
lmo2179	0.575732	0.28022	0.167747	0.155054	66	34	18	16
lmo2034	169.054	182.13	139.924	93.6769	4555	5194	3529	2272
lmo2504	141.293	177.334	123.925	88.8008	6139	8155	5040	3473
lmo1568	170.004	213.812	265.697	297.407	2603	3465	3808	4099
lmo2040	223.185	208.668	178.227	85.5104	2685	2657	2007	926
lmo0248	5535.37	5996.51	7442.5	9195.02	78150	89606	98355	116855
L13	168.517	176.429	219.565	332.046	296	328	361	525
rli137	21.1377	14.6353	23.0991	42.6629	131	96	134	238
lmo0791	72.2127	80.0947	58.083	44.9004	1558	1829	1173	872
lmo0919	39.0222	45.5915	32.2558	25.0767	2033	2514	1573	1176
lmo0444	17.7613	19.1183	14.7209	9.22094	1637	1865	1270	765
lmo2522	164.182	330.546	188.426	101.447	4538	9670	4875	2524
lmo1075	167.4	133.864	115.204	89.6231	5559	4705	3581	2679
lmo0290	77.5174	66.8587	54.1093	44.8541	2158	1970	1410	1124
Novel00081	14.4309	17.8133	11.2924	9.32754	385	503	282	224
lmo2206	1175.08	1482.61	1086.92	598.439	101293	135268	87701	46435
lmo0962	436.165	524.593	607.676	810.868	8066	10268	10519	13498
lmo1086	277.079	260.344	222.474	116.121	6529	6493	4907	2463
lmo1236	85.7052	94.6245	129.071	131.781	1406	1643	1982	1946
lmo0952	391.139	291.729	414.494	624.481	5950	4697	5902	8551
lmo1561	58.4408	58.0932	46.211	32.0359	2667	2806	1974	1316
lmo1330	8830.47	7076.6	10056.5	13264.1	79017	67022	84232	106838
lmo1944	30.4418	23.6936	32.6651	59.8905	227	187	228	402
lmo0196	1273.35	1109.15	1749.05	1644.36	13040	12022	16766	15158
anti2270	373.046	379.35	591.733	493.315	3709	3992	5507	4415
lmo1252	45.9534	40.2272	55.548	71.5032	1293	1198	1463	1811
lmo1130	1.96967	2.53407	1.2536	0.512124	47	64	28	11
lmo0558	456.633	511.15	631.701	757.165	15754	18665	20400	23514
lmo2227	24.9448	27.0609	18.6082	16.6864	749	860	523	451
lmo0688	4.06729	3.02361	2.25681	2.01405	258	203	134	115
lmo2517	37.5427	33.7772	27.1287	19.7474	754	718	510	357
lmo1118	21.8848	16.7519	15.3532	8.76665	1101	892	723	397
lmo1419	54.0974	62.4271	78.0728	90.7452	1861	2273	2514	2810
lmo1245	241.967	226.209	300.492	377.591	2093	2071	2433	2940
lmo1640	158.218	139.008	184.182	258.569	1227	1141	1337	1805
lmo0629	123.437	121.16	95.3017	72.6285	2160	2244	1561	1144
lmo0371	70.1938	55.9785	68.1727	134.553	1661	1402	1510	2866
lmo0911	3096.92	2591.54	3494.4	4823.54	51729	45816	54635	72524
lmo2731	45.3013	38.7836	30.7502	24.2549	554	502	352	267
lmo0265	244.009	215.413	187.615	117.058	9219	8614	6635	3981
lmo1458	75.6311	79.0426	62.568	41.5321	5181	5731	4012	2561
lmo2111	25.392	25.4705	31.5307	45.6103	616	654	716	996
lmo1641	321.081	484.82	575.155	627.582	28763	45968	48228	50606
lmo1732	15.4681	10.1203	11.9476	35.2957	426	295	308	875
lmo1480	5213.76	3799.32	5296.7	8439.36	44062	33984	41900	64200
lmo0068	10.151	3.8715	4.17865	1.24151	109	44	42	12
lmo1135	17.4703	15.0213	12.6759	8.08923	667	607	453	278
lmo2567	573.899	762.632	770.921	1301.64	3823	5377	4807	7805
lmo0721	1160.19	1085.29	1323.29	1985.8	24916	24669	26601	38388
lmo1543	33.5631	41.4856	29.7975	19.7138	1515	1982	1259	801
lmo0592	231.887	260.302	199.17	131.614	4173	4958	3355	2132
lmo0382	6.65245	4.52691	5.9648	14.8688	168	121	141	338
lmo2379	233.597	237.101	273.092	430.656	3298	3543	3609	5473
lmo0656	210.145	228.825	281.373	347.095	3928	4527	4923	5840
lmo1395	585.335	689.165	500.895	383.868	18041	22482	14451	10650
lmo1617	44.193	40.9976	45.6557	88.3171	2153	2114	2082	3873
anti0469	17.3942	10.3971	26.5467	30.7603	49	31	70	78
Novel00132	15.5487	20.107	13.9058	10.0251	1885	2580	1578	1094
lmo0418	57.6316	38.5812	56.6267	99.3334	573	406	527	889
lmo0523	19.708	17.0793	24.7573	32.2374	290	266	341	427
lmo0423	238.531	135.22	145.206	88.2288	4340	2604	2473	1445
lmo0331	27.0325	17.3268	14.3889	15.28	1704	1156	849	867
lmo2374	124.416	124.394	154.692	201.839	5616	5943	6536	8201
lmo2656	7909.93	10115.1	11071.4	15520.9	108529	146892	142190	191691
lmo1132	4.78161	4.18883	5.79335	8.3853	261	242	296	412
lmo2597	10721.8	8050.08	11482.6	16185.9	155638	123681	156021	211493
lmo1964	36.7316	41.9598	32.3079	17.7419	1081	1307	890	470
lmo1232	163.204	231.186	161.983	90.4408	12754	19122	11849	6362
Novel00274	10.5798	14.6809	7.82827	8.94335	527	774	365	401
lmo0232	741.219	1036.85	688.42	521.131	60504	89580	52600	38291
lmo2564	85.6541	75.5623	108.838	129.398	528	493	628	718
lmo1137	166.475	241.665	346.807	266.818	1920	2950	3744	2770
lmo1683	1127.97	952.955	1190.47	1917.36	16710	14942	16508	25568
lmo1950	34.4191	38.6318	27.0517	22.628	681	809	501	403
lmo1404	81.0143	83.0624	64.3457	51.3949	4849	5262	3605	2769
lmo0947	119.505	105.607	122.192	223.885	4824	4512	4617	8135
lmo1938	441.151	441.779	549.913	702.212	16755	17759	19550	24007
lmo2468	5428.77	5497.37	7206.19	8031.58	107411	115122	133459	143041
lmo2340	45.1281	32.7908	40.1174	87.3673	1364	1049	1135	2377
lmo1246	67.0097	82.438	62.0068	35.1577	3138	4086	2718	1482
lmo0123	72.5281	53.2807	48.0269	37.8841	2733	2125	1694	1285
lmo2007	2.23508	1.79888	0.928589	1.21852	108	92	42	53
lmo1322	255.006	330.1	238.726	152.866	9457	12957	8287	5103
lmo1364	20291.2	18572.5	26134.2	27851.3	135169	130947	162957	167004
lmo1041	9.31429	8.76325	6.0206	5.39116	238	237	144	124
lmo1473	2718.08	4783.3	3009.66	1697.99	165930	309062	171979	93306
lmo1644	98.2821	120.144	88.1239	62.2307	10485	13566	8800	5976
lmo1079	45.6245	40.3344	32.8103	28.6082	4323	4045	2910	2440
lmo1870	1442.24	1211.92	1472.65	2509.6	29826	26527	28507	46717
lmo1088	36.6709	29.3186	27.9317	12.2708	1411	1194	1006	425
lmo1540	3750.44	4843.76	5743.98	6495.9	36170	49443	51853	56392
lmo2381	322.258	329.832	370.782	586.4	15860	17181	17081	25978
lmo2448	476.743	467.168	389.458	262.183	7347	7620	5618	3637
lmo1623	113.497	87.4865	133.574	153.406	2460	2007	2710	2993
lmo1090	43.4819	33.0279	31.0232	19.1791	1418	1140	947	563
lmo0575	242.506	251.491	284.944	435.265	5859	6431	6444	9466
lmo2074	31.588	34.299	24.0422	22.452	1005	1155	716	643
lmo0979	6.3897	5.99978	7.24768	13.5398	162	161	172	309
Novel00074	17.6407	24.7	15.0106	14.1589	1081	1602	861	781
lmo1134	12.9192	10.6496	8.52198	4.33459	149	130	92	45
lmo1296	43.4608	47.6769	36.9758	25.5788	1763	2047	1404	934
lmo0046	1447.45	1584.47	1833.79	2481.8	11513	13339	13653	17769
lmo0965	43.1715	37.8649	33.9986	16.7318	837	777	617	292
lmo1278	98.1201	88.9564	77.0066	49.4743	1756	1685	1290	797
lmo1670	254.385	228.173	280.942	423.718	2251	2137	2327	3375
