# Supplementary material for: Rli51 Attenuates Transcription of the Listeria Pathogenicity Island 1 Gene mpl and Functions as a Trans-Acting sRNA in Intracellular Bacteria
Source: Int J Mol Sci. 2024 Aug 29;25(17):9380. doi: 10.3390/ijms25179380 (PMC11394854; doi:10.3390/ijms25179380)
Supplement: Supplementary file 1 [file ijms-25-09380-s001.zip › Supp Table S3_Functional enrichment analysis.xlsx]

## Sheet: GOterms_all
Supplementary Table S3. Functional enrichment analysis in DEGs in RNAseq intracellular Δrli51 vs. intracellular EGD-e using Gene Ontology (GO) terms.
Cluster	ID	Description	GeneRatio	BgRatio	pvalue	p.adjust	qvalue	geneID	Count
1	pval05.neg	GO:0006412	translation	14/54	103/1440	1.12171e-05	0.00181534	0.00162558	14	lmo0486/lmo1542/lmo1469/lmo2047/lmo1816/lmo1882/lmo0248/lmo1330/lmo1480/lmo2656/lmo2597/lmo1938/lmo1540/lmo0046
2	pval05.neg	GO:0043043	peptide biosynthetic process	14/54	104/1440	1.26066e-05	0.00181534	0.00162558	14	lmo0486/lmo1542/lmo1469/lmo2047/lmo1816/lmo1882/lmo0248/lmo1330/lmo1480/lmo2656/lmo2597/lmo1938/lmo1540/lmo0046
9	pval05.neg	GO:0010039	response to iron ion	1954-04-01	14/1440	0.00133878	0.0321307	0.028772	4	lmo2186/lmo2185/lmo1960/lmo0485
10	pval05.neg	GO:0071241	cellular response to inorganic substance	1954-04-01	14/1440	0.00133878	0.0321307	0.028772	4	lmo2186/lmo2185/lmo1960/lmo0485
11	pval05.neg	GO:0071248	cellular response to metal ion	1954-04-01	14/1440	0.00133878	0.0321307	0.028772	4	lmo2186/lmo2185/lmo1960/lmo0485
12	pval05.neg	GO:0071281	cellular response to iron ion	1954-04-01	14/1440	0.00133878	0.0321307	0.028772	4	lmo2186/lmo2185/lmo1960/lmo0485
13	pval05.pos	GO:0032553	ribonucleotide binding	31/95	346/1818	0.000827418	0.0180894	0.01504	31	lmo2267/lmo2637/lmo1279/lmo2268/lmo1563/lmo1820/lmo0231/lmo1551/lmo1947/lmo1368/lmo1819/lmo1378/lmo1552/lmo1722/lmo1589/lmo1061/lmo1804/lmo1739/lmo0919/lmo1075/lmo2206/lmo2227/lmo1458/lmo1964/lmo1232/lmo0232/lmo1404/lmo1246/lmo1473/lmo1644/lmo1296
21	pval05.pos	GO:0097367	carbohydrate derivative binding	32/95	362/1818	0.000838786	0.0180894	0.01504	32	lmo2267/lmo2637/lmo1279/lmo2268/lmo1563/lmo1820/lmo2698/lmo0231/lmo1551/lmo1947/lmo1368/lmo1819/lmo1378/lmo1552/lmo1722/lmo1589/lmo1061/lmo1804/lmo1739/lmo0919/lmo1075/lmo2206/lmo2227/lmo1458/lmo1964/lmo1232/lmo0232/lmo1404/lmo1246/lmo1473/lmo1644/lmo1296
3	pval05.pos	GO:0035639	purine ribonucleoside triphosphate binding	30/95	331/1818	0.000853623	0.0180894	0.01504	30	lmo2267/lmo1279/lmo2268/lmo1563/lmo1820/lmo0231/lmo1551/lmo1947/lmo1368/lmo1819/lmo1378/lmo1552/lmo1722/lmo1589/lmo1061/lmo1804/lmo1739/lmo0919/lmo1075/lmo2206/lmo2227/lmo1458/lmo1964/lmo1232/lmo0232/lmo1404/lmo1246/lmo1473/lmo1644/lmo1296
4	pval05.pos	GO:0005524	ATP binding	28/95	301/1818	0.000889772	0.0180894	0.01504	28	lmo2267/lmo1279/lmo2268/lmo1563/lmo1820/lmo0231/lmo1551/lmo1947/lmo1368/lmo1378/lmo1552/lmo1722/lmo1589/lmo1061/lmo1804/lmo1739/lmo0919/lmo1075/lmo2206/lmo2227/lmo1458/lmo1964/lmo1232/lmo0232/lmo1404/lmo1246/lmo1473/lmo1644
5	pval05.pos	GO:0032555	purine ribonucleotide binding	30/95	333/1818	0.000948544	0.0180894	0.01504	30	lmo2267/lmo1279/lmo2268/lmo1563/lmo1820/lmo0231/lmo1551/lmo1947/lmo1368/lmo1819/lmo1378/lmo1552/lmo1722/lmo1589/lmo1061/lmo1804/lmo1739/lmo0919/lmo1075/lmo2206/lmo2227/lmo1458/lmo1964/lmo1232/lmo0232/lmo1404/lmo1246/lmo1473/lmo1644/lmo1296
6	pval05.pos	GO:0032559	adenyl ribonucleotide binding	28/95	303/1818	0.000993124	0.0180894	0.01504	28	lmo2267/lmo1279/lmo2268/lmo1563/lmo1820/lmo0231/lmo1551/lmo1947/lmo1368/lmo1378/lmo1552/lmo1722/lmo1589/lmo1061/lmo1804/lmo1739/lmo0919/lmo1075/lmo2206/lmo2227/lmo1458/lmo1964/lmo1232/lmo0232/lmo1404/lmo1246/lmo1473/lmo1644
7	pval05.pos	GO:0017076	purine nucleotide binding	30/95	334/1818	0.000999417	0.0180894	0.01504	30	lmo2267/lmo1279/lmo2268/lmo1563/lmo1820/lmo0231/lmo1551/lmo1947/lmo1368/lmo1819/lmo1378/lmo1552/lmo1722/lmo1589/lmo1061/lmo1804/lmo1739/lmo0919/lmo1075/lmo2206/lmo2227/lmo1458/lmo1964/lmo1232/lmo0232/lmo1404/lmo1246/lmo1473/lmo1644/lmo1296
8	pval05.pos	GO:0030554	adenyl nucleotide binding	28/95	304/1818	0.00104866	0.0180894	0.01504	28	lmo2267/lmo1279/lmo2268/lmo1563/lmo1820/lmo0231/lmo1551/lmo1947/lmo1368/lmo1378/lmo1552/lmo1722/lmo1589/lmo1061/lmo1804/lmo1739/lmo0919/lmo1075/lmo2206/lmo2227/lmo1458/lmo1964/lmo1232/lmo0232/lmo1404/lmo1246/lmo1473/lmo1644
91	pval05.pos	GO:0140096	catalytic activity, acting on a protein	13/95	104/1818	0.00222036	0.0340456	0.0283064	13	lmo1279/lmo2219/lmo0292/lmo0582/lmo1820/lmo0231/lmo1947/lmo1378/lmo0203/lmo1061/lmo2504/lmo0265/lmo1278
101	pval05.neg	GO:0005198	structural molecule activity	15/66	68/1818	4.99059e-09	4.18997e-07	4.07123e-07	15	lmo0486/lmo0690/lmo1542/lmo1469/lmo2047/lmo1816/lmo1882/lmo0248/lmo1330/lmo1480/lmo2656/lmo2597/lmo1938/lmo1540/lmo0046
111	pval05.neg	GO:0003735	structural constituent of ribosome	14/66	60/1818	8.05764e-09	4.18997e-07	4.07123e-07	14	lmo0486/lmo1542/lmo1469/lmo2047/lmo1816/lmo1882/lmo0248/lmo1330/lmo1480/lmo2656/lmo2597/lmo1938/lmo1540/lmo0046
121	pval05.neg	GO:0019843	rRNA binding	1966-07-01	43/1818	0.000688417	0.0238651	0.0231888	7	lmo1542/lmo1882/lmo0248/lmo1330/lmo1480/lmo2656/lmo0046
14	pval05.pos	GO:0005576	extracellular region	1995-10-01	46/1437	0.000551599	0.0148932	0.0139351	10	lmo0627/lmo0171/lmo2178/lmo0582/lmo0202/lmo1413/lmo0333/lmo0203/lmo2179/lmo0331
22	pval05.pos	GO:0005618	cell wall	1995-07-01	31/1437	0.00312948	0.0281653	0.0263535	7	lmo0627/lmo0171/lmo2178/lmo1413/lmo0333/lmo2179/lmo0331
31	pval05.pos	GO:0030312	external encapsulating structure	1995-07-01	31/1437	0.00312948	0.0281653	0.0263535	7	lmo0627/lmo0171/lmo2178/lmo1413/lmo0333/lmo2179/lmo0331
41	pval05.neg	GO:0005840	ribosome	14/81	60/1437	2.27445e-06	8.11729e-05	5.17168e-05	14	lmo0486/lmo1542/lmo1469/lmo2047/lmo1816/lmo1882/lmo0248/lmo1330/lmo1480/lmo2656/lmo2597/lmo1938/lmo1540/lmo0046
51	pval05.neg	GO:1990904	ribonucleoprotein complex	14/81	63/1437	4.27226e-06	8.11729e-05	5.17168e-05	14	lmo0486/lmo1542/lmo1469/lmo2047/lmo1816/lmo1882/lmo0248/lmo1330/lmo1480/lmo2656/lmo2597/lmo1938/lmo1540/lmo0046
