# Supplementary material for: Rli51 Attenuates Transcription of the Listeria Pathogenicity Island 1 Gene mpl and Functions as a Trans-Acting sRNA in Intracellular Bacteria
Source: Int J Mol Sci. 2024 Aug 29;25(17):9380. doi: 10.3390/ijms25179380 (PMC11394854; doi:10.3390/ijms25179380)
Supplement: Supplementary file 1 [file ijms-25-09380-s001.zip › Supp Table S4_StringNetworks.xlsx]

## Sheet: string_interactions_network
Supplementary Table S4: Protein-protein interaction networks analysis of DEGs in RNAseq intra-cellular Δrli51 vs. intracellular EGD-e using STRING database
COG	Description	Gene Name	log2fc	name	node1_protNAME	node1_string_id	node2_protNAME	node2_string_id	Operon	Product	RAST info	selected	shared name	up_or_down
Translation	binds the two ribosomal protein L7/L12 dimers and anchors them to the large ribosomal subunit	rplJ	0.599258	rplJ	L10	169963.gene:17592901			Operon_043	50S ribosomal protein L10	LSU ribosomal protein L10p (P0)	false	rplJ	-0.599258
Translation	binds as a heterodimer with protein S6 to the central domain of the 16S rRNA helps stabilize the platform of the 30S subunit	rpsR	0.497346	rpsR	lmo0046	169963.gene:17592681	lmo0046	169963.gene:17592681	Operon_009	30S ribosomal protein S18	SSU ribosomal protein S18p	false	rpsR	-0.497346
Translation	binds directly to 23S ribosomal RNA	rplK	0.517752	rplK	lmo0248	169963.gene:17592899	lmo0248	169963.gene:17592899	Operon_042	50S ribosomal protein L11	LSU ribosomal protein L11p (L12e)	false	rplK	-0.517752
Function unknown	0	0	0.53361	lmo1395	lmo1395	169963.gene:17594052	lmo1395	169963.gene:17594052	Operon_226	hypothetical protein - RAST_Product: Transcriptional regulator in cluster with unspecified monosaccharide ABC transport system	Transcriptional regulator in cluster with unspecified monosaccharide ABC transport system	false	lmo1395	0.53361
Replication, recombination and repair	similar to ATP-dependent RNA helicase (DEAD motif)	0	0.625701	lmo1246	lmo1246	169963.gene:17593903	lmo1246	169963.gene:17593903	Operon_196	hypothetical protein - RAST_Product: ATP-dependent RNA helicase YxiN	ATP-dependent RNA helicase YxiN	false	lmo1246	0.625701
Replication, recombination and repair	similar to ATP-dependent RNA helicases	0	0.593147	lmo1722	lmo1722	169963.gene:17594404	lmo1722	169963.gene:17594404	0	hypothetical protein - RAST_Product: ATP-dependent RNA helicase YfmL	ATP-dependent RNA helicase YfmL	false	lmo1722	0.593147
Intracellular trafficking and secretion	similar to preprotein translocase subunit SecG	secG	0.583072	secG	lmo2451	169963.gene:17595161	lmo2451	169963.gene:17595161	Operon_434	preprotein translocase subunit SecG	Preprotein translocase subunit SecG (TC 3.A.5.1.1)	false	secG	-0.583072
Posttranslational modification, protein turnover, chaperones	binds to ssrA RNA (tmRNA) and is required for its successful binding to ribosomes also appears to function in the trans-translation step by promoting accommodation of tmRNA into the ribosomal A site SmpB protects the tmRNA from RNase R degradation in Caulobacter crescentus both the tmRNA and SmpB are regulated in cell cycle-dependent manner functions in release of stalled ribosomes from damaged m…	smpB	0.53933	smpB	lmo2448	169963.gene:17595158	lmo2448	169963.gene:17595158	Operon_434	SsrA-binding protein	tmRNA-binding protein SmpB	false	smpB	0.53933
General function prediction only	0	0	0.662131	lmo2048	lmo2048	169963.gene:17594733	lmo2048	169963.gene:17594733	0	hypothetical protein - RAST_Product: COG1399 protein in cluster with ribosomal protein L32p, Firmicutes subfamily	COG1399 protein in cluster with ribosomal protein L32p, Firmicutes subfamily	false	lmo2048	-0.662131
Translation	similar to putative 16S rRNA processing protein RimM Essential for efficient processing of 16S rRNA	rimM	0.740951	rimM	lmo1793	169963.gene:17594478	lmo1793	169963.gene:17594478	Operon_314	16S rRNA-processing protein RimM	16S rRNA processing protein RimM	false	rimM	0.740951
Posttranslational modification, protein turnover, chaperones	heat shock protein 70 assists in folding of nascent polypeptide chains refolding of misfolded proteins utilizes ATPase activity to help fold co-chaperones are DnaJ and GrpE multiple copies in some bacteria	dnaK	0.678695	dnaK	lmo1473	169963.gene:17594130	lmo1473	169963.gene:17594130	Operon_244	molecular chaperone DnaK	Chaperone protein DnaK	false	dnaK	0.678695
Translation	highly similar to ribosome recycling factors Rrf Frr ribosome-recycling factor release factor 4 RF4 recycles ribosomes upon translation termination along with release factor RF-3 and elongation factor EF-G A GTPase-dependent process results in release of 50S from 70S inhibited by release factor RF-1 essential for viability structurally similar to tRNAs	frr	0.659664	frr	lmo1314	169963.gene:17593971	lmo1314	169963.gene:17593971	Operon_208	ribosome recycling factor	Ribosome recycling factor	false	frr	0.659664
Translation	a small basic protein that is one of the last in the subunit assembly omission does not prevent assembly but the subunit is inactive binds central domain of 16S rRNA	rpsU	0.629307	rpsU	lmo1469	169963.gene:17594126	lmo1469	169963.gene:17594126	Operon_243	30S ribosomal protein S21	SSU ribosomal protein S21p	false	rpsU	-0.629307
Translation	binds directly to the 16S rRNA and is involved in post-translational inhibition of arginine and ornithine decarboxylase	rpsT	0.596789	rpsT	lmo1480	169963.gene:17594137	lmo1480	169963.gene:17594137	0	30S ribosomal protein S20	SSU ribosomal protein S20p	false	rpsT	-0.596789
Translation	some L32 proteins have zinc finger motifs consisting of CXXC while others do not	rpmF	0.779048	rpmF	lmo0486	169963.gene:17593137	lmo0486	169963.gene:17593137	0	50S ribosomal protein L32	LSU ribosomal protein L32p	false	rpmF	-0.779048
Translation	similar to ribosomal protein S14 located in the peptidyl transferase center and involved in assembly of 30S ribosome subunit similar to what is observed with proteins L31 and L33, some proteins in this family contain CXXC motifs that are involved in zinc binding if two copies are present in a genome, then the duplicated copy appears to have lost the zinc-binding motif and is instead regulated by …	rpsN	0.589099	rpsN	lmo1882	169963.gene:17594567	lmo1882	169963.gene:17594567	0	30S ribosomal protein S14	SSU ribosomal protein S14p (S29e)	false	rpsN	-0.589099
Translation	required for 70S ribosome assembly	rpmB	0.644705	rpmB	lmo1816	169963.gene:17594501	lmo1816	169963.gene:17594501	0	50S ribosomal protein L28	LSU ribosomal protein L28p	false	rpmB	-0.644705
Translation	some L32 proteins have zinc finger motifs consisting of CXXC while others do not	0	0.636698	lmo2047	lmo2047	169963.gene:17594732	lmo2047	169963.gene:17594732	0	50S ribosomal protein L32	LSU ribosomal protein L32p	false	lmo2047	-0.636698
Translation	involved in the peptidyltransferase reaction during translation	rpmA	0.498899	rpmA	lmo1540	169963.gene:17594197	lmo1540	169963.gene:17594197	Operon_259	50S ribosomal protein L27	LSU ribosomal protein L27p	false	rpmA	-0.498899
Translation	similar to similar to ribosomal protein S1 like protein in Escherichia coli this protein is involved in binding to the leader sequence of mRNAs and is itself bound to the 30S subunit autoregulates expression via a C-terminal domain in most gram negative organisms this protein is composed of 6 repeats of the S1 domain while in gram positive there are 4 repeats the S1 nucleic acid-binding domain is…	rpsA	0.493099	rpsA	lmo1938	169963.gene:17594623	lmo1938	169963.gene:17594623	0	30S ribosomal protein S1	SSU ribosomal protein S1p	false	rpsA	-0.493099
Translation	primary rRNA binding protein helps nucleate assembly of 30S binds directly to the 16S rRNA and an intersubunit bridge to the 23S rRNA autoregulates translation through interactions with the mRNA leader sequence	rpsO	0.542029	rpsO	lmo1330	169963.gene:17593987	lmo1330	169963.gene:17593987	0	30S ribosomal protein S15	SSU ribosomal protein S15p (S13e)	false	rpsO	-0.542029
Translation	interacts with and stabilizes bases of the 16S rRNA that are involved in tRNA selection in the A site and with the mRNA backbone located at the interface of the 30S and 50S subunits, it traverses the body of the 30S subunit contacting proteins on the other side mutations in the S12 gene confer streptomycin resistance	rpsL	0.547799	rpsL			lmo2656	169963.gene:17595373	Operon_475	30S ribosomal protein S12	SSU ribosomal protein S12p (S23e)	false	rpsL	-0.547799
Translation	in Escherichia coli this protein is one of the earliest assembly proteins in the large subunit	rplM	0.549528	rplM	lmo2597	169963.gene:17595315	lmo2597	169963.gene:17595315	Operon_467	50S ribosomal protein L13	LSU ribosomal protein L13p (L13Ae)	false	rplM	-0.549528
Translation	0	rplU	0.633171	rplU	lmo1542	169963.gene:17594199	lmo1542	169963.gene:17594199	Operon_259	50S ribosomal protein L21	LSU ribosomal protein L21p	false	rplU	-0.633171
Translation	conserved hypothetical protein, similar to B. subtilis YlxQ protein	0	0.689755	lmo1324	lmo1324	169963.gene:17593981	lmo1324	169963.gene:17593981	Operon_209	hypothetical protein - RAST_Product: ribosomal protein L7Ae family protein	ribosomal protein L7Ae family protein	false	lmo1324	0.689755
Transcription	0	prfA	0.830017	prfA	PrfA	169963.gene:17592836			0	listeriolysin positive regulatory protein	Virulence regulatory factor PrfA / Transcriptional regulator, CrP/Fnr family	false	prfA	0.830017
Not in COGs	lmo0206	0	0.998776	lmo0206	lmo0206	169963.gene:17592842	lmo0206	169963.gene:17592842	Operon_033	hypothetical protein	Distant similarity with viral glycoprotein gp160 of HIV type 1	false	lmo0206	0.998776
Amino acid transport and metabolism	0	mpl	0.579485	mpl	lmo0203	169963.gene:17592839	lmo0203	169963.gene:17592839	Operon_033	Zinc metalloproteinase precursor	Zinc metalloproteinase precursor (EC 3.4.24.29)	false	mpl	0.579485
Defense/virulence mechanisms	0	plcB	0.91106	plcB	lmo0205	169963.gene:17592841	lmo0205	169963.gene:17592841	Operon_033	phospholipase C	Broad-substrate range phospholipase C (EC 3.1.4.3)	false	plcB	0.91106
Cell motility	0	actA	1.05208	actA	lmo0204	169963.gene:17592840	lmo0204	169963.gene:17592840	Operon_033	actin-assembly inducing protein precursor	Actin-assembly inducing protein ActA precursor	false	actA	1.05208
Defense/virulence mechanisms	0	hly	0.813936	hly	lmo0202	169963.gene:17592838	lmo0202	169963.gene:17592838	0	listeriolysin O precursor	Thiol-activated cytolysin	false	hly	0.813936
Cell wall/membrane biogenesis	similar to cell-division initiation protein divIB	divIB	0.593446	divIB	lmo2034	169963.gene:17594719	lmo2034	169963.gene:17594719	Operon_367	hypothetical protein - RAST_Product: Cell division protein FtsQ	Cell division protein FtsQ	false	divIB	0.593446
General function prediction only	EngC RsgA CpgA circularly permuted GTPase ribosome small subunit-dependent GTPase A has the pattern G4-G1-G3 as opposed to other GTPases interacts strongly with 30S ribosome which stimulates GTPase activity	0	0.672154	lmo1819	lmo1819	169963.gene:17594504	lmo1819	169963.gene:17594504	Operon_322	ribosome-associated GTPase	Ribosome small subunit-stimulated GTPase EngC	false	lmo1819	0.672154
General function prediction only	similar to ABC transporter ATP-binding protein (antibiotic resistance)	0	0.568673	lmo0919	lmo0919	169963.gene:17593574	lmo0919	169963.gene:17593574	0	hypothetical protein - RAST_Product: ABC transporter, ATP-binding protein	ABC transporter, ATP-binding protein	false	lmo0919	0.568673
Not in COGs	lmo0086	0	0.967305	lmo0086	lmo0086	169963.gene:17592722			0	hypothetical protein - RAST_Product: FIG00774455: hypothetical protein	FIG00774455: hypothetical protein	false	lmo0086	0.967305
Not in COGs	lmo0087	0	1.75705	lmo0087			lmo0087	169963.gene:17592723	0	hypothetical protein - RAST_Product: FIG00774343: hypothetical protein	FIG00774343: hypothetical protein	false	lmo0087	1.75705
Not in COGs	similar to protein gp18 from Bacteriophage A118	0	0.554797	lmo0123	lmo0123	169963.gene:17592759			Operon_020	hypothetical protein - RAST_Product: Putative tail or base plate protein gp18 [Bacteriophage A118]	Putative tail or base plate protein gp18 [Bacteriophage A118]	false	lmo0123	0.554797
Amino acid transport and metabolism	0	0	0.845841	lmo1862			lmo1862	169963.gene:17594547	Operon_330	hypothetical protein - RAST_Product: FIG006988: Lipase/Acylhydrolase with GDSL-like motif	FIG006988: Lipase/Acylhydrolase with GDSL-like motif	false	lmo1862	0.845841
Not in COGs	lmo0125	0	0.847222	lmo0125			lmo0125	169963.gene:17592761	Operon_020	hypothetical protein - RAST_Product: FIG00774093: hypothetical protein	FIG00774093: hypothetical protein	false	lmo0125	0.847222
Not in COGs	lmo0124	0	1.00619	lmo0124	lmo0124	169963.gene:17592760	lmo0124	169963.gene:17592760	Operon_020	hypothetical protein - RAST_Product: FIG00774673: hypothetical protein	FIG00774673: hypothetical protein	false	lmo0124	1.00619
Cell wall/membrane biogenesis	similar to B. subtilis SpoVG protein stage V sporulation protein G essential for spore formation and a negative regulator of asymmetric septation in Bacillus involved in methicillin-resistance, biofilm formation and capsular polysaccharide synthesis in Staphylococcus	0	0.503079	lmo0196	lmo0196	169963.gene:17592832			Operon_030	regulatory protein SpoVG	Protein of unknown function identified by role in sporulation (SpoVG)	false	lmo0196	-0.503079
Posttranslational modification, protein turnover, chaperones	similar to post-translocation molecular chaperone	0	0.977083	lmo2219			lmo2219	169963.gene:17594910	0	hypothetical protein - RAST_Product: Foldase protein PrsA precursor (EC 5.2.1.8) @ Foldase clustered with pyrimidine conversion	Foldase protein PrsA precursor (EC 5.2.1.8) @ Foldase clustered with pyrimidine conversion	false	lmo2219	0.977083
Function unknown	Uncharacterized lipoprotein Lmo0207 precursor.	0	1.17162	lmo0207			lmo0207	169963.gene:17592843	Operon_033	hypothetical protein - RAST_Product: hypothetical lipoprotein	hypothetical lipoprotein	false	lmo0207	1.17162
Transcription	highly similar to transcription repressor of class III stress genes (CtsR)	0	0.879491	lmo0229	lmo0229	169963.gene:17592880			Operon_038	hypothetical protein - RAST_Product: Transcriptional regulator CtsR	Transcriptional regulator CtsR	false	lmo0229	0.879491
Function unknown	similar to B. subtilis YacH protein	0	0.798349	lmo0230	lmo0230	169963.gene:17592881	lmo0230	169963.gene:17592881	Operon_038	hypothetical protein - RAST_Product: Nucleotide excision repair protein, with UvrB/UvrC motif	Nucleotide excision repair protein, with UvrB/UvrC motif	false	lmo0230	0.798349
Amino acid transport and metabolism	similar to arginine kinase	0	0.817657	lmo0231	lmo0231	169963.gene:17592882	lmo0231	169963.gene:17592882	Operon_038	ATP:guanido phosphotransferase	Putative ATP:guanido phosphotransferase YacI (EC 2.7.3.-)	false	lmo0231	0.817657
Posttranslational modification, protein turnover, chaperones	similar to endopeptidase Clp ATP-binding chain B (ClpB)	clpB	0.661577	clpB	lmo2206	169963.gene:17594897	lmo2206	169963.gene:17594897	Operon_400	hypothetical protein - RAST_Product: ClpB protein	ClpB protein	false	clpB	0.661577
General function prediction only	conserved hypothetical protein similar to B. subtilis YnbA protein	0	0.548594	lmo1296	lmo1296	169963.gene:17593953	lmo1296	169963.gene:17593953	Operon_205	hypothetical protein - RAST_Product: GTP-binding protein HflX	GTP-binding protein HflX	false	lmo1296	0.548594
Function unknown	similar to B. subtilis YycH protein	0	0.661094	lmo0289	lmo0289	169963.gene:17592940			Operon_051	hypothetical protein - RAST_Product: FIG011501: YycH protein	FIG011501: YycH protein	false	lmo0289	0.661094
General function prediction only	0	0	0.593542	lmo1757			lmo1757	169963.gene:17594439	Operon_308	hypothetical protein - RAST_Product: Putative pheromone cAM373 precursor lipoprotein CamS	Putative pheromone cAM373 precursor lipoprotein CamS	false	lmo1757	0.593542
Cell cycle control, mitosis and meiosis	similar to cell-division protein FtsL	ftsL	0.712932	ftsL			lmo2040	169963.gene:17594725	Operon_368	hypothetical protein - RAST_Product: Cell division protein FtsL	Cell division protein FtsL	false	ftsL	0.712932
Function unknown	similar to B. subtilis YycI protein	0	0.550761	lmo0290	lmo0290	169963.gene:17592941	lmo0290	169963.gene:17592941	Operon_051	hypothetical protein - RAST_Product: hypothetical protein SA_21	hypothetical protein SA_21	false	lmo0290	0.550761
General function prediction only	0	0	0.655558	lmo1602	lmo1602	169963.gene:17594259	lmo1602	169963.gene:17594259	Operon_272	hypothetical protein - RAST_Product: hypothetical protein	hypothetical protein	false	lmo1602	0.655558
Not in COGs	lmo0311	0	1.8234	lmo0311	lmo0311	169963.gene:17592962			0	hypothetical protein - RAST_Product: hypothetical protein	hypothetical protein	false	lmo0311	1.8234
Not in COGs	0	0	1.20724	lmo0312			lmo0312	169963.gene:17592963	0	hypothetical protein - RAST_Product: FIG014574: hypothetical protein	FIG014574: hypothetical protein	false	lmo0312	1.20724
Energy production and conversion	weakly similar to inorganic pyrophosphatase	0	0.773598	lmo0339	lmo0339	169963.gene:17592990			Operon_057	hypothetical protein - RAST_Product: Inorganic pyrophosphatase	Inorganic pyrophosphatase	false	lmo0339	0.773598
Carbohydrate transport and metabolism	similar to transketolase	0	0.901461	lmo0342	lmo0342	169963.gene:17592993			Operon_058	hypothetical protein - RAST_Product: Transketolase (EC 2.2.1.1)	Transketolase (EC 2.2.1.1)	false	lmo0342	-0.901461
Carbohydrate transport and metabolism	similar to dihydroxyacetone kinase	0	1.22814	lmo0348			lmo0348	169963.gene:17592999	Operon_058	hypothetical protein - RAST_Product: Phosphoenolpyruvate-dihydroxyacetone phosphotransferase (EC 2.7.1.121), dihydroxyacetone binding subunit DhaK	Phosphoenolpyruvate-dihydroxyacetone phosphotransferase (EC 2.7.1.121), dihydroxyacetone binding subunit DhaK	false	lmo0348	-1.22814
Carbohydrate transport and metabolism	similar to transaldolase similar to novel fructose-6-phosphate aldolase from Escherichia coli enzyme from Methanocaldococcus janaschii shows transaldolase activity	0	0.851726	lmo0343	lmo0343	169963.gene:17592994	lmo0343	169963.gene:17592994	Operon_058	putative translaldolase	Transaldolase (EC 2.2.1.2)	false	lmo0343	-0.851726
Energy production and conversion	similar to Flavocytochrome C Fumarate Reductase chain A Reduces fumarate to succinate in anaerobic bacterial respiration	0	1.06872	lmo0355	lmo0355	169963.gene:17593006			0	fumarate reductase flavoprotein subunit	Fumarate reductase flavoprotein subunit (EC 1.3.99.1)	false	lmo0355	1.06872
Energy production and conversion	similar to Alcohol-acetaldehyde dehydrogenase	0	0.718708	lmo1634			lmo1634	169963.gene:17594291	0	bifunctional acetaldehyde-CoA/alcohol dehydrogenase	Alcohol dehydrogenase (EC 1.1.1.1) Acetaldehyde dehydrogenase (EC 1.2.1.10)	false	lmo1634	0.718708
Energy production and conversion	similar to NADH:flavin oxidoreductase	0	0.667478	lmo0489	lmo0489	169963.gene:17593140	lmo0489	169963.gene:17593140	0	hypothetical protein - RAST_Product: 2,4-dienoyl-CoA reductase [NADPH] (EC 1.3.1.34)	2,4-dienoyl-CoA reductase [NADPH] (EC 1.3.1.34)	false	lmo0489	-0.667478
Intracellular trafficking and secretion	similar to conserved hypothetical integral membrane protein	0	0.830096	lmo0361	lmo0361	169963.gene:17593012			Operon_061	hypothetical protein	Twin-arginine translocation protein TatC	false	lmo0361	-0.830096
Intracellular trafficking and secretion	similar to conserved hypothetical protein	0	1.00568	lmo0362			lmo0362	169963.gene:17593013	Operon_061	hypothetical protein - RAST_Product: Twin-arginine translocation protein TatA	Twin-arginine translocation protein TatA	false	lmo0362	-1.00568
Replication, recombination and repair	lmo0418	0	0.685559	lmo0418	lmo0418	169963.gene:17593069			Operon_073	hypothetical protein - RAST_Product: FIG00774772: hypothetical protein	FIG00774772: hypothetical protein	false	lmo0418	-0.685559
Replication, recombination and repair	catalyzes the hydrolysis of ATP in the presence of single-stranded DNA, the ATP-dependent uptake of single-stranded DNA by duplex DNA, and the ATP-dependent hybridization of homologous single-stranded DNAs	recA	0.605709	recA	lmo1398	169963.gene:17594055	lmo1398	169963.gene:17594055	0	recombinase A	RecA protein	false	recA	-0.605709
Transcription	part of sigC operon that is induced by temperature upshift	lstR	0.887405	lstR	lmo0422	169963.gene:17593073			Operon_074	lineage-specific thermal regulator protein	Transcriptional regulator, PadR family	false	lstR	0.887405
Transcription	similar to RNA polymerase ECF-type sigma factor part of sigC operon induced by temperature upshift	0	0.679704	lmo0423			lmo0423	169963.gene:17593074	Operon_074	RNA polymerase factor sigma C	RNA polymerase sigma-70 factor, ECF subfamily	false	lmo0423	0.679704
Not in COGs	0	0	1.28363	lmo0435	lmo0435	169963.gene:17593086			0	peptidoglycan binding protein	Putative peptidoglycan bound protein (LPXTG motif) Lmo0435 homolog	false	lmo0435	1.28363
Not in COGs	0	0	0.887566	lmo0842	lmo0842	169963.gene:17593493	lmo0842	169963.gene:17593493	0	peptidoglycan binding protein	Putative peptidoglycan bound protein (LPXTG motif) Lmo0842 homolog	false	lmo0842	0.887566
General function prediction only	lmo0484 iron regulated catalyzes the release of heme from hemoglobin allowing bacterial pathogens to use the host heme as an iron source	0	0.83249	lmo0484	lmo0484	169963.gene:17593135			0	heme-degrading monooxygenase IsdG	conserved hypothetical protein	false	lmo0484	-0.83249
Energy production and conversion	lmo0485	0	0.665835	lmo0485			lmo0485	169963.gene:17593136	0	hypothetical protein - RAST_Product: Putative nitroreductase family protein SACOL0874	Putative nitroreductase family protein SACOL0874	false	lmo0485	-0.665835
Posttranslational modification, protein turnover, chaperones	similar to oxidoreductases	0	0.721319	lmo1961			lmo1961	169963.gene:17594646	Operon_354	hypothetical protein - RAST_Product: Thioredoxin reductase (EC 1.8.1.9)	Thioredoxin reductase (EC 1.8.1.9)	false	lmo1961	-0.721319
Not in COGs	lmo0530	0	0.810978	lmo0530	lmo0530	169963.gene:17593181			Operon_086	hypothetical protein - RAST_Product: FIG00774209: hypothetical protein	FIG00774209: hypothetical protein	false	lmo0530	0.810978
Transcription	similar to transcription regulator GntR family	0	0.531135	lmo0575	lmo0575	169963.gene:17593226			Operon_092	hypothetical protein - RAST_Product: Transcriptional regulator, GntR family	Transcriptional regulator, GntR family	false	lmo0575	-0.531135
Transcription	similar to transcription regulator	0	0.833015	lmo0948			lmo0948	169963.gene:17593604	Operon_147	hypothetical protein - RAST_Product: transcriptional regulator, GntR family	transcriptional regulator, GntR family	false	lmo0948	-0.833015
General function prediction only	similar to a fusion of two types of conserved hypothetical proteinconserved hypothetical	0	0.947622	lmo0590	lmo0590	169963.gene:17593241			Operon_095	hypothetical protein	Dihydroxyacetone kinase family protein	false	lmo0590	0.947622
Function unknown	similar to unknown membrane proteins	0	0.766873	lmo0591			lmo0591	169963.gene:17593242	Operon_095	hypothetical protein - RAST_Product: FIG00775146: hypothetical protein	FIG00775146: hypothetical protein	false	lmo0591	0.766873
Not in COGs	similar to B. subtilis YvlA protein	0	0.911382	lmo0604	lmo0604	169963.gene:17593254			0	hypothetical protein - RAST_Product: FIG00775072: hypothetical protein	FIG00775072: hypothetical protein	false	lmo0604	-0.911382
Not in COGs	0	0	1.13292	lmo2177			lmo2177	169963.gene:17594868	0	hypothetical protein - RAST_Product: FIG01225675: hypothetical protein	FIG01225675: hypothetical protein	false	lmo2177	-1.13292
Not in COGs	lmo0628	0	0.658577	lmo0628	lmo0628	169963.gene:17593278			Operon_103	hypothetical protein	FIG00774122: hypothetical protein	false	lmo0628	0.658577
Secondary metabolites biosynthesis, transport and catabolism	lmo0629	0	0.548439	lmo0629			lmo0629	169963.gene:17593279	Operon_103	hypothetical protein - RAST_Product: Isochorismatase (EC 3.3.2.1)	Isochorismatase (EC 3.3.2.1)	false	lmo0629	0.548439
Inorganic ion transport and metabolism	similar to membrane proteins	0	0.745847	lmo0648	lmo0648	169963.gene:17593299			Operon_105	hypothetical protein - RAST_Product: Magnesium and cobalt transport protein CorA	Magnesium and cobalt transport protein CorA	false	lmo0648	0.745847
Function unknown	0	0	0.907784	lmo0650			lmo0650	169963.gene:17593301	Operon_105	hypothetical protein - RAST_Product: phage infection protein	phage infection protein	false	lmo0650	0.907784
Transcription	similar to transcription regulators	0	0.784462	lmo0649	lmo0649	169963.gene:17593300	lmo0649	169963.gene:17593300	Operon_105	hypothetical protein - RAST_Product: transcriptional regulator, GntR family	transcriptional regulator, GntR family	false	lmo0649	0.784462
Transcription	lmo0674	0	1.04092	lmo0674	lmo0674	169963.gene:17593325			Operon_110	hypothetical protein - RAST_Product: Motility gene repressor MogR frameshift	Motility gene repressor MogR frameshift	false	lmo0674	1.04092
Cell wall/membrane biogenesis	0	0	0.736827	lmo0688	lmo0688	169963.gene:17593339	lmo0688	169963.gene:17593339	Operon_111	hypothetical protein - RAST_Product: glycosyl transferase, group 2 family protein	glycosyl transferase, group 2 family protein	false	lmo0688	0.736827
Cell motility	similar to flagellar biosynthesic protein FliP FliP, with proteins FliQ and FliR, forms the core of the central channel in the flagella export apparatus	fliP	0.923017	fliP	lmo0676	169963.gene:17593327			Operon_111	flagellar biosynthesis protein FliP	Flagellar biosynthesis protein FliP	false	fliP	0.923017
Cell motility	similar to metyl-accepting chemotaxis protein	0	0.961939	lmo0723	lmo0723	169963.gene:17593374	lmo0723	169963.gene:17593374	Operon_114	hypothetical protein - RAST_Product: methyl-accepting chemotaxis protein	methyl-accepting chemotaxis protein	false	lmo0723	0.961939
Cell motility	some similarities to methyl-accepting chemotaxis proteins	0	0.684732	lmo1699			lmo1699	169963.gene:17594380	Operon_295	hypothetical protein - RAST_Product: methyl-accepting chemotaxis protein	methyl-accepting chemotaxis protein	false	lmo1699	-0.684732
Cell motility	similar to hypothetical flagellar protein	0	1.90031	lmo0708	lmo0708	169963.gene:17593359	lmo0708	169963.gene:17593359	Operon_112	hypothetical protein - RAST_Product: Flagellar biosynthesis protein FliS	Flagellar biosynthesis protein FliS	false	lmo0708	1.90031
Cell motility	structural flagella protein	flaA	1.00699	flaA	lmo0690	169963.gene:17593341	lmo0690	169963.gene:17593341	0	flagellin	Flagellin protein FlaA	false	flaA	-1.00699
Defense/virulence mechanisms	similar to different proteins	0	0.684655	lmo1224	lmo1224	169963.gene:17593880	lmo1224	169963.gene:17593880	Operon_191	hypothetical protein - RAST_Product: ABC transporter permease protein	ABC transporter permease protein	false	lmo1224	0.684655
Function unknown	similar to B. subtilis YvpB protein	0	0.570358	lmo0724			lmo0724	169963.gene:17593375	Operon_114	hypothetical protein - RAST_Product: FIG00774329: hypothetical protein	FIG00774329: hypothetical protein	false	lmo0724	0.570358
Transcription	some similarity to acatyltransferases	0	0.889742	lmo0820	lmo0820	169963.gene:17593471			Operon_128	hypothetical protein - RAST_Product: Acetyltransferase (GNAT family) SAS0976	Acetyltransferase (GNAT family) SAS0976	false	lmo0820	0.889742
Not in COGs	lmo0821	0	0.890183	lmo0821	lmo0821	169963.gene:17593472	lmo0821	169963.gene:17593472	Operon_128	hypothetical protein - RAST_Product: FIG00774116: hypothetical protein	FIG00774116: hypothetical protein	false	lmo0821	0.890183
Function unknown	0	0	0.707986	lmo2055	lmo2055	169963.gene:17594740	lmo2055	169963.gene:17594740	Operon_372	hypothetical protein - RAST_Product: ComK regulator	ComK regulator	false	lmo2055	-0.707986
Not in COGs	0	0	0.600703	lmo1666			lmo1666	169963.gene:17594323	Operon_288	peptidoglycan linked protein (LPXTG)	Putative peptidoglycan bound protein (LPXTG motif) Lmo1666 homolog	false	lmo1666	0.600703
Carbohydrate transport and metabolism	similar to putative sugar ABC transporter, periplasmic sugar-binding protein	0	1.08577	lmo0859	lmo0859	169963.gene:17593510			0	hypothetical protein - RAST_Product: Multiple sugar ABC transporter, substrate-binding protein	Multiple sugar ABC transporter, substrate-binding protein	false	lmo0859	-1.08577
Carbohydrate transport and metabolism	similar to sugar ABC transporter, permease protein	0	0.869191	lmo1732	lmo1732	169963.gene:17594414	lmo1732	169963.gene:17594414	Operon_302	hypothetical protein - RAST_Product: N-Acetyl-D-glucosamine ABC transport system, permease protein 2	N-Acetyl-D-glucosamine ABC transport system, permease protein 2	false	lmo1732	-0.869191
Coenzyme transport and metabolism	similar to protoporphyrinogen IX and coproporphyrinogen III oxidase (HemY) catalyzes the formation of protoporphyrin IX from protoporphyrinogen IX	0	0.584332	lmo0884	lmo0884	169963.gene:17593535			Operon_135	protoporphyrinogen oxidase	Protoporphyrinogen IX oxidase, aerobic, HemY (EC 1.3.3.4)	false	lmo0884	0.584332
Coenzyme transport and metabolism	highly similar to porphobilinogen deaminases (hydroxymethylbilane synthase) transformation of porphobilinogen to hydroxymethylbilane in porphyrin biosynthesis	hemC	0.744531	hemC			lmo1556	169963.gene:17594213	Operon_263	porphobilinogen deaminase	Porphobilinogen deaminase (EC 2.5.1.61)	false	hemC	0.744531
Coenzyme transport and metabolism	similar to uroporphyrinogen III cosynthase (HemD) catalyzes the formation of uroporphyrinogen-III from hydroxymethylbilane functions in tetrapyrrole and heme biosynthesis	hemD	0.847288	hemD	lmo1555	169963.gene:17594212	lmo1555	169963.gene:17594212	Operon_263	uroporphyrinogen-III synthase	Uroporphyrinogen-III synthase (EC 4.2.1.75)	false	hemD	0.847288
Not in COGs	lmo0937	0	1.51381	lmo0937	lmo0937	169963.gene:17593593			0	hypothetical protein - RAST_Product: hypothetical protein	hypothetical protein	false	lmo0937	-1.51381
Inorganic ion transport and metabolism	hypothetical transport protein	0	0.607	lmo0947	lmo0947	169963.gene:17593603			Operon_147	hypothetical protein - RAST_Product: Cyanate permease	Cyanate permease	false	lmo0947	-0.607
Not in COGs	lmo0954	0	0.580908	lmo0954	lmo0954	169963.gene:17593610			Operon_149	hypothetical protein - RAST_Product: FIG00774399: hypothetical protein	FIG00774399: hypothetical protein	false	lmo0954	0.580908
Function unknown	0	0	0.586545	lmo2224			lmo2224	169963.gene:17594915	0	hypothetical protein - RAST_Product: Hypothetical protein SAV1846	Hypothetical protein SAV1846	false	lmo2224	0.586545
Transcription	lmo0955	0	1.32214	lmo0955	lmo0955	169963.gene:17593611	lmo0955	169963.gene:17593611	Operon_149	hypothetical protein - RAST_Product: FIG00774456: hypothetical protein	FIG00774456: hypothetical protein	false	lmo0955	1.32214
General function prediction only	lmo1266	0	0.763047	lmo1266	lmo1266	169963.gene:17593923	lmo1266	169963.gene:17593923	0	hypothetical protein - RAST_Product: FIG00774727: hypothetical protein	FIG00774727: hypothetical protein	false	lmo1266	0.763047
Not in COGs	lmo2258	0	0.79724	lmo2258			lmo2258	169963.gene:17594949	0	hypothetical protein - RAST_Product: ribulose-phosphate 3-epimerase family protein	ribulose-phosphate 3-epimerase family protein	false	lmo2258	-0.79724
Transcription	similar to regulatory proteins (MarR family)	0	0.660317	lmo0989	lmo0989	169963.gene:17593645			0	hypothetical protein - RAST_Product: Transcriptional regulator, MarR family	Transcriptional regulator, MarR family	false	lmo0989	-0.660317
Defense/virulence mechanisms	0	0	1.01366	lmo0990			lmo0990	169963.gene:17593646	0	hypothetical protein - RAST_Product: Multi antimicrobial extrusion protein (Na(+)/drug antiporter), MATE family of MDR efflux pumps	Multi antimicrobial extrusion protein (Na(+)/drug antiporter), MATE family of MDR efflux pumps	false	lmo0990	-1.01366
Carbohydrate transport and metabolism	0	ptsH	0.608853	ptsH	lmo1002	169963.gene:17593658			Operon_159	phosphocarrier protein HPr	Phosphotransferase system, phosphocarrier protein HPr	false	ptsH	-0.608853
Carbohydrate transport and metabolism	similar to PTS system trehalose specific enzyme IIBC	0	0.690556	lmo1255	lmo1255	169963.gene:17593912	lmo1255	169963.gene:17593912	Operon_197	hypothetical protein - RAST_Product: PTS system, trehalose-specific IIB component (EC 2.7.1.69) / PTS system, trehalose-specific IIC component (EC 2.7.1.69)	PTS system, trehalose-specific IIB component (EC 2.7.1.69) / PTS system, trehalose-specific IIC component (EC 2.7.1.69)	false	lmo1255	-0.690556
Transcription	similar to lichenan operon transcription antiterminator licR	0	0.643675	lmo2784			lmo2784	169963.gene:17595501	0	hypothetical protein - RAST_Product: Transcriptional antiterminator of lichenan operon, BglG family	Transcriptional antiterminator of lichenan operon, BglG family	false	lmo2784	0.643675
Carbohydrate transport and metabolism	similar to teichoic acid translocation ATP-binding protein TagH (ABC transporter)	0	0.561503	lmo1075	lmo1075	169963.gene:17593731			Operon_174	hypothetical protein - RAST_Product: Teichoic acid export ATP-binding protein TagH (EC 3.6.3.40)	Teichoic acid export ATP-binding protein TagH (EC 3.6.3.40)	false	lmo1075	0.561503
Lipid transport and metabolism	similar to CDP-ribitol pyrophosphorylase 4-diphosphocytidyl-2C-methyl-D-erythritol synthase MEP cytidylyltransferase MCT catalyzes the formation of 4-diphosphocytidyl-2-C-methyl-D-erythritol from CTP and 2-C-methyl-D-erythritol 4-phosphate involved in isoprenoid and isopentenyl-PP biosynthesis forms homodimers	0	0.668758	lmo1086			lmo1086	169963.gene:17593742	Operon_176	2-C-methyl-D-erythritol 4-phosphate cytidylyltransferase	ribitol-5-phosphate cytidylyltransferase (EC 2.7.7.40)	false	lmo1086	0.668758
Cell wall/membrane biogenesis	similar to teichoic acid biosynthesis protein B	0	0.769357	lmo1085	lmo1085	169963.gene:17593741	lmo1085	169963.gene:17593741	0	hypothetical protein	CDP-ribitol:poly(ribitol phosphate) ribitol phosphotransferase	false	lmo1085	0.769357
Function unknown	similar to B. subtilis YfhO protein	0	0.491519	lmo1079	lmo1079	169963.gene:17593735			0	hypothetical protein - RAST_Product: FIG028455: hypothetical protein	FIG028455: hypothetical protein	false	lmo1079	0.491519
Cell wall/membrane biogenesis	similar to glucose-1-phosphate thymidyl transferase	0	0.720991	lmo1081	lmo1081	169963.gene:17593737	lmo1081	169963.gene:17593737	Operon_175	hypothetical protein - RAST_Product: Glucose-1-phosphate thymidylyltransferase (EC 2.7.7.24)	Glucose-1-phosphate thymidylyltransferase (EC 2.7.7.24)	false	lmo1081	0.720991
Cell wall/membrane biogenesis	similar to B. subtilis minor teichoic acids biosynthesis protein GgaB	0	0.84966	lmo1080	lmo1080	169963.gene:17593736	lmo1080	169963.gene:17593736	Operon_175	hypothetical protein - RAST_Product: glycosyl transferase	glycosyl transferase	false	lmo1080	0.84966
Cell wall/membrane biogenesis	similar to glycosyltransferases	0	0.610273	lmo1090			lmo1090	169963.gene:17593746	Operon_177	hypothetical protein - RAST_Product: Beta-1,3-glucosyltransferase	Beta-1,3-glucosyltransferase	false	lmo1090	0.610273
Not in COGs	lmo1120	0	1.16353	lmo1120	lmo1120	169963.gene:17593776			Operon_182	hypothetical protein	hypothetical protein	false	lmo1120	1.16353
Not in COGs	lmo1121	0	1.67517	lmo1121			lmo1121	169963.gene:17593777	Operon_182	hypothetical protein - RAST_Product: FIG00774977: hypothetical protein	FIG00774977: hypothetical protein	false	lmo1121	1.67517
Transcription	similar to regulatory proteins	0	0.874999	lmo1134	lmo1134	169963.gene:17593790			Operon_184	hypothetical protein - RAST_Product: transcriptional regulator, MerR family	transcriptional regulator, MerR family	false	lmo1134	0.874999
Not in COGs	lmo1135	0	0.649235	lmo1135			lmo1135	169963.gene:17593791	Operon_184	hypothetical protein	FIG00774886: hypothetical protein	false	lmo1135	0.649235
General function prediction only	similar to putative serine/threonine-specific protein kinase	0	0.904781	lmo1820			lmo1820	169963.gene:17594505	Operon_322	hypothetical protein - RAST_Product: Serine/threonine protein kinase PrkC, regulator of stationary phase	Serine/threonine protein kinase PrkC, regulator of stationary phase	false	lmo1820	0.904781
Function unknown	functions during chromosome segregation may form a condensin-like structure with SMC and ScpB	scpA	1.11081	scpA			lmo1951	169963.gene:17594636	Operon_351	segregation and condensation protein A	Segregation and condensation protein A	false	scpA	1.11081
Replication, recombination and repair	similar to MutS protein (MutS2) MutS2 MutS-II involved in blocking homologous and homeologous recombination has ATPase activity stimulated by recombination intermediates inhibits DNA strand exchange	0	0.649019	lmo1232	lmo1232	169963.gene:17593888			Operon_193	recombination and DNA strand exchange inhibitor protein	Recombination inhibitory protein MutS2	false	lmo1232	0.649019
Replication, recombination and repair	This protein is involved in the repair of mismatches in DNA. It is required for dam-dependent methyl-directed DNA mismatch repair. Promotes the formation of a stable complex between two or more DNA-binding proteins in an ATP-dependent manner without itself being part of a final effector complex	mutL	0.510082	mutL			lmo1404	169963.gene:17594061	Operon_228	DNA mismatch repair protein	DNA mismatch repair protein MutL	false	mutL	0.510082
Not in COGs	similar to B. subtilis YslB protein	0	0.523191	lmo1236	lmo1236	169963.gene:17593892			0	hypothetical protein	FIG00774424: hypothetical protein	false	lmo1236	-0.523191
Transcription	similar to SNF2-type helicase	0	0.54528	lmo1644	lmo1644	169963.gene:17594301	lmo1644	169963.gene:17594301	Operon_283	hypothetical protein - RAST_Product: COG0553: Superfamily II DNA/RNA helicases, SNF2 family	COG0553: Superfamily II DNA/RNA helicases, SNF2 family	false	lmo1644	0.54528
Posttranslational modification, protein turnover, chaperones	highly similar to beta-type subunit of the 20S proteasome heat shock protein involved in degradation of misfolded proteins	clpQ	0.568531	clpQ	lmo1278	169963.gene:17593935			Operon_202	ATP-dependent protease peptidase subunit	ATP-dependent protease HslV (EC 3.4.25.-)	false	clpQ	0.568531
Posttranslational modification, protein turnover, chaperones	hydrolyzes proteins to small peptides with the ATPase subunits ClpA or ClpX, ClpP degrades specific substrates	clpP	0.470176	clpP			lmo2468	169963.gene:17595179	0	ATP-dependent Clp protease proteolytic subunit	ATP-dependent Clp protease proteolytic subunit (EC 3.4.21.92)	false	clpP	-0.470176
Posttranslational modification, protein turnover, chaperones	highly similar to ATP-dependent Clp protease-like proteins heat shock protein involved in degradation of misfolded proteins	hslU	0.941267	hslU	lmo1279	169963.gene:17593936	lmo1279	169963.gene:17593936	Operon_202	ATP-dependent protease ATP-binding subunit HslU	ATP-dependent hsl protease ATP-binding subunit HslU	false	hslU	0.941267
Cell wall/membrane biogenesis	similar to B. subtilis YneA protein	0	0.947625	lmo1303	lmo1303	169963.gene:17593960			0	cell division suppressor protein YneA	ABC transport protein, sugar-binding component yneA	false	lmo1303	-0.947625
General function prediction only	similar to B. subtilis YqzC protein	0	0.78923	lmo1333	lmo1333	169963.gene:17593990			Operon_211	hypothetical protein - RAST_Product: FIG00774161: hypothetical protein	FIG00774161: hypothetical protein	false	lmo1333	0.78923
Not in COGs	similar to B. subtilis YqzD protein	0	0.764777	lmo1334			lmo1334	169963.gene:17593991	Operon_211	hypothetical protein - RAST_Product: FIG00774344: hypothetical protein	FIG00774344: hypothetical protein	false	lmo1334	0.764777
Replication, recombination and repair	similar to ATP-dependent dsDNA exonuclease SbcC	0	1.12975	lmo1645			lmo1645	169963.gene:17594302	0	hypothetical protein - RAST_Product: Exonuclease SbcC	Exonuclease SbcC	false	lmo1645	1.12975
General function prediction only	Regulatory protein recX binds RecA and inhibits RecA-mediated DNA strand exchange and ATP hydrolysis and coprotease activities	recX	0.704046	recX			lmo1693	169963.gene:17594374	0	recombination regulator RecX	Regulatory protein recX	false	recX	0.704046
Translation	similar to glycyl-tRNA synthetase beta chain glycine--tRNA ligase beta chain glyS class II aminoacyl tRNA synthetase tetramer of alpha(2)beta(2) catalyzes a two-step reaction first charging a glycine molecule by linking the carboxyl group to the alpha-phosphate of ATP second by transfer of the aminoacyl-adenylate to its tRNA	glyS	0.576264	glyS	lmo1458	169963.gene:17594115			Operon_241	glycyl-tRNA synthetase subunit beta	Glycyl-tRNA synthetase beta chain (EC 6.1.1.14)	false	glyS	0.576264
Translation	valine--tRNA ligase ValRS converts valine ATP and tRNA(Val) to AMP PPi and valyl-tRNA(Val) class-I aminoacyl-tRNA synthetase type 1 subfamily has a posttransfer editing process to hydrolyze mischarged Thr-tRNA(Val) which is done by the editing domain	valS	0.651602	valS	lmo1552	169963.gene:17594209	lmo1552	169963.gene:17594209	Operon_262	valyl-tRNA synthetase	Valyl-tRNA synthetase (EC 6.1.1.9)	false	valS	0.651602
General function prediction only	similar to general stress protein	0	0.98143	lmo1601	lmo1601	169963.gene:17594258			Operon_272	hypothetical protein - RAST_Product: general stress protein	general stress protein	false	lmo1601	0.98143
Not in COGs	lmo1643	0	0.650765	lmo1643	lmo1643	169963.gene:17594300			Operon_283	hypothetical protein - RAST_Product: STAS domain protein	STAS domain protein	false	lmo1643	0.650765
Not in COGs	similar to an unknown bacteriophage protein	0	0.809635	lmo2276			lmo2276	169963.gene:17594967	Operon_414	hypothetical protein - RAST_Product: Hypothetical protein, Lmo2276 homolog	Hypothetical protein, Lmo2276 homolog	false	lmo2276	0.809635
Inorganic ion transport and metabolism	similar to transcription regulators (Fur family), PerR in B. subtilis	0	0.566644	lmo1683	lmo1683	169963.gene:17594364			0	hypothetical protein - RAST_Product: Peroxide stress regulator PerR, FUR family	Peroxide stress regulator PerR, FUR family	false	lmo1683	-0.566644
Carbohydrate transport and metabolism	weakly similar to putative sugar-binding lipoproteins	0	0.919596	lmo2007			lmo2007	169963.gene:17594692	Operon_362	hypothetical protein - RAST_Product: Multiple sugar ABC transporter, substrate-binding protein	Multiple sugar ABC transporter, substrate-binding protein	false	lmo2007	0.919596
Amino acid transport and metabolism	similar to amino acid ABC transporter (binding protein)	0	0.881351	lmo1738	lmo1738	169963.gene:17594420			Operon_305	hypothetical protein - RAST_Product: Amino acid ABC transporter, amino acid-binding protein	Amino acid ABC transporter, amino acid-binding protein	false	lmo1738	0.881351
Amino acid transport and metabolism	similar to amino acid (glutamine) ABC transporter (ATP-binding protein)	0	0.640123	lmo1739			lmo1739	169963.gene:17594421	Operon_305	hypothetical protein - RAST_Product: amino acid ABC transporter, ATP-binding protein	amino acid ABC transporter, ATP-binding protein	false	lmo1739	0.640123
Function unknown	0	0	0.751478	lmo1861	lmo1861	169963.gene:17594546			Operon_330	hypothetical protein - RAST_Product: YfaA	YfaA	false	lmo1861	0.751478
Nucleotide transport and metabolism	similar to xanthine permeases	0	0.631491	lmo1884	lmo1884	169963.gene:17594569			Operon_335	hypothetical protein - RAST_Product: Xanthine permease	Xanthine permease	false	lmo1884	-0.631491
Nucleotide transport and metabolism	similar to xanthine phosphoribosyltransferase Catalyzes the transfer of the phosphoribosyl moiety from 5-phospho--D-ribosyl-1-pyrophosphate (PRib-PP) to the 6-oxo-guanine and -xanthine	0	0.601685	lmo1885			lmo1885	169963.gene:17594570	Operon_335	xanthine phosphoribosyltransferase	Xanthine phosphoribosyltransferase (EC 2.4.2.22)	false	lmo1885	-0.601685
Transcription	0	0	0.56384	lmo1950	lmo1950	169963.gene:17594635			Operon_351	hypothetical protein - RAST_Product: Segregation and condensation protein B	Segregation and condensation protein B	false	lmo1950	0.56384
Function unknown	0	0	0.655347	lmo2056			lmo2056	169963.gene:17594741	0	hypothetical protein - RAST_Product: Allergen V5/Tpx-1 related	Allergen V5/Tpx-1 related	false	lmo2056	0.655347
Cell wall/membrane biogenesis	lmo2185	0	0.888545	lmo2185	lmo2185	169963.gene:17594876			Operon_396	hypothetical protein - RAST_Product: Cell surface protein IsdA, transfers heme from hemoglobin to apo-IsdC	Cell surface protein IsdA, transfers heme from hemoglobin to apo-IsdC	false	lmo2185	-0.888545
Cell wall/membrane biogenesis	lmo2186	0	1.74386	lmo2186			lmo2186	169963.gene:17594877	Operon_396	hypothetical protein - RAST_Product: NPQTN cell wall anchored protein IsdC	NPQTN cell wall anchored protein IsdC	false	lmo2186	-1.74386
Secondary metabolites biosynthesis, transport and catabolism	0	0	0.813207	lmo2266	lmo2266	169963.gene:17594957			Operon_413	hypothetical protein - RAST_Product: Fumarylacetoacetate hydrolase family protein	Fumarylacetoacetate hydrolase family protein	false	lmo2266	0.813207
Replication, recombination and repair	similar to ATP-dependent deoxyribonuclease (subunit B)	addB	0.860714	addB			lmo2268	169963.gene:17594959	Operon_413	hypothetical protein	ATP-dependent nuclease, subunit B	false	addB	0.860714
Replication, recombination and repair	similar to ATP-dependent deoxyribonuclease (subunit A)	0	1.28385	lmo2267	lmo2267	169963.gene:17594958	lmo2267	169963.gene:17594958	Operon_413	hypothetical protein - RAST_Product: ATP-dependent nuclease, subunit A	ATP-dependent nuclease, subunit A	false	lmo2267	1.28385
Not in COGs	protein gp30 [Bacteriophage A118]	0	1.21577	lmo2273	lmo2273	169963.gene:17594964			Operon_414	protein gp30	Protein gp30 [Bacteriophage A118]	false	lmo2273	1.21577
Not in COGs	weakly similar to gp32_Bacteriophage A118 protein	0	0.799762	lmo2331			lmo2331	169963.gene:17595022	Operon_416	hypothetical protein - RAST_Product: FIG00775112: hypothetical protein	FIG00775112: hypothetical protein	false	lmo2331	0.799762
Not in COGs	protein gp29 [Bacteriophage A118]	0	1.12675	lmo2274			lmo2274	169963.gene:17594965	Operon_414	protein gp29	Protein gp29 [Bacteriophage A118]	false	lmo2274	1.12675
Amino acid transport and metabolism	similar to protein gp33 [Bacteriophage A118]	0	0.757178	lmo2330	lmo2330	169963.gene:17595021			Operon_416	hypothetical protein - RAST_Product: Protein gp33 [Bacteriophage A118]	Protein gp33 [Bacteriophage A118]	false	lmo2330	0.757178
Inorganic ion transport and metabolism	similar to proteins involved in resistance to cholate and to NA(+) and in pH homeostasis subunit B of antiporter complex involved in resistance to high concentrations of Na+, K+, Li+ and/or alkali in the case of S. meliloti it was proved to be involved specifically with K+ transport	0	0.567311	lmo2379	lmo2379	169963.gene:17595089			Operon_425	putative monovalent cation/H+ antiporter subunit B	Na(+) H(+) antiporter subunit B	false	lmo2379	-0.567311
Energy production and conversion	similar to proteins involved in resistance to cholate and to NA(+) and in pH homeostasis subunit D of antiporter complex involved in resistance to high concentrations of Na+, K+, Li+ and/or alkali contains an oxidoreductase domain catalyzes the transfer of electrons from NADH to ubiquinone	0	0.540712	lmo2381			lmo2381	169963.gene:17595091	Operon_425	putative monovalent cation/H+ antiporter subunit D	Na(+) H(+) antiporter subunit D	false	lmo2381	-0.540712
Transcription	similar to repressor protein	0	0.903285	lmo2408	lmo2408	169963.gene:17595118			0	hypothetical protein - RAST_Product: DNA-binding protein	DNA-binding protein	false	lmo2408	-0.903285
Not in COGs	lmo2409	0	0.943343	lmo2409			lmo2409	169963.gene:17595119	0	hypothetical protein - RAST_Product: FIG00775866: hypothetical protein	FIG00775866: hypothetical protein	false	lmo2409	-0.943343
Cell wall/membrane biogenesis	similar to cell wall binding proteins	0	0.589668	lmo2504	lmo2504	169963.gene:17595215			0	hypothetical protein - RAST_Product: peptidoglycan lytic protein P45	peptidoglycan lytic protein P45	false	lmo2504	0.589668
Cell wall/membrane biogenesis	similar to hypothetical cell wall binding protein from B. subtilis	0	0.778082	lmo2522			lmo2522	169963.gene:17595233	0	hypothetical protein - RAST_Product: Cell wall-binding protein	Cell wall-binding protein	false	lmo2522	0.778082
