# Supplementary material for: Rli51 Attenuates Transcription of the Listeria Pathogenicity Island 1 Gene mpl and Functions as a Trans-Acting sRNA in Intracellular Bacteria
Source: Int J Mol Sci. 2024 Aug 29;25(17):9380. doi: 10.3390/ijms25179380 (PMC11394854; doi:10.3390/ijms25179380)
Supplement: Supplementary file 1 [file ijms-25-09380-s001.zip › Supp Table S5_Interaction energy targets Rli51.xlsx]

## Sheet: Interactions
Supplementary Table S5: Prediction of the interaction between Rli51 and Rli51-target candidates.
Target	nts upstream AUG	target-start	target-end	rli51-start	rli51-end	ΔG net (kcal/mol	Log2FC	-Log10(adj-pval)	Binding site
Lmo0496	75	54	72	76	95	-3.19	-1.2297	1.24418	L2
Lmo0496	75	242	248	27	33	-0.52	-1.2297	1.24418
Lmo0541	100	148	154	31	37	-6.82	-0.821389	0.832968
Lmo0541	100	180	189	77	86	-6.48	-0.821389	0.832968	L2
Lmo0604	0	83	89	9	15	-2.93	-0.911382	1.27344
Lmo0604	0	411	417	51	57	-0.35	-0.911382	1.27344
Rli38	0	209	235	49	78	-5.63	-2.0971	3.99969	L1
Lmo2186	150	154	166	80	92	-7.92	-1.74386	1.8854	L2
Lmo2186	150	748	759	81	91	-6.41	-1.74386	1.8854	L2
Lmo1007	20	178	185	40	47	-3.62	-1.05678	0.889872
Lmo0937	80	69	100	51	93	-8.91	-1.51381	3.45704	L1 L2
Lmo2185	20	7	38	51	79	-5.14	-0.888545	0.846338	L1
Lmo0937	80	102	108	78	84	-4.23	-1.51381	3.45704	L2
Rli29	0	140	146	35	41	-0.75	-1.28135	1.84931
Lmo2177	100	24	30	7	13	-0.49	-1.13292	3.04441
Rli40	0	108	115	3	10	-7.25	-1.08335	1.36385
Lmo2439	85	130	136	3	9	-5.07	-0.921511	1.41891
Lmo2439	85	83	89	9	15	-3.39	-0.921511	1.41891
Lmo0647	90	153	166	3	15	-3.95	-0.916401	1.41891
Rli98	0	24	46	73	95	-6.89	-1.09097	1.27344	L2
Lmo0647	90	142	149	33	40	-2.8	-0.916401	1.41891
Lmo0207	134	175	212	49	101	-10.64	1.17162	1.41891	L1 L2
Lmo0955	100	22	28	49	55	-0.89	1.32214	1.41891

## Sheet: rli51_intravsEGDe_intra_deg_all
gene_id	rli51_int_1	rli51_int_2	EGDe_int_1	EGDe_int_2	log2FoldChange	pvalue	padj	-LOG10 Padj	gene_name	gene_chr	gene_start	gene_end	gene_strand	gene_length	gene_biotype	gene_description	tf_family	rli51_int_1_readcount	rli51_int_2_readcount	EGDe_int_1_readcount	EGDe_int_2_readcount	rli51_int_1_fpkm	rli51_int_2_fpkm	EGDe_int_1_fpkm	EGDe_int_2_fpkm	gene Name	Operon	Product	Description	RAST info	COG
rli51	1.92438	2.77208	94.9837	51.8041	-4.96244	1.07e-08	3.69e-05	4.43297	--	NC_003210.1	207589	207709	+	121	protein_coding	-//- && -	-	2	3	91	49	0.498737	0.706817	24.2431	13.5746	#N/A	#N/A	#N/A	#N/A	#N/A	#N/A
rli38	102.954	49.8974	339.227	313.996	-2.0971	5.81e-08	0.000100071	3.99969	--	NC_003210.1	1152549	1152917	+	369	protein_coding	-//- && -	-	107	54	325	297	8.74953	4.17195	28.3915	26.9802	#N/A	#N/A	#N/A	#N/A	#N/A	#N/A
lmo0937	3181.96	1931.22	8260.45	6340.19	-1.51381	3.04e-07	0.000349111	3.45704	--	NC_003210.1	973509	973670	-	162	protein_coding	-//- && -	-	3307	2090	7914	5997	615.951	367.792	1574.75	1240.89	0	0	hypothetical protein - RAST_Product: hypothetical protein	lmo0937	hypothetical protein	Not in COGs
lmo2177	9962.52	9519.32	21213.7	21510.3	-1.13292	1.05e-06	0.000902807	3.04441	--	NC_003210.1	2259366	2259713	+	348	protein_coding	gnl|BL_ORD_ID|553689 sp|O34322|YVLA_BACSU Uncharacterized protein YvlA OS=Bacillus subtilis (strain 168) OX=224308 GN=yvlA PE=4 SV=1//1.59483e-10 && PF09685:Domain of unknown function (DUF4870)	-	10354	10302	20324	20346	897.751	843.944	1882.62	1959.81	0	0	hypothetical protein - RAST_Product: FIG01225675: hypothetical protein	0	FIG01225675: hypothetical protein	Not in COGs
lmo2186	53.8827	42.5052	147.173	175.5	-1.74386	1.89e-05	0.0130196	1.8854	--	NC_003210.1	2274127	2274750	-	624	protein_coding	gnl|BL_ORD_ID|195902 sp|Q7A151|ISDC_STAAW Iron-regulated surface determinant protein C OS=Staphylococcus aureus (strain MW2) OX=196620 GN=isdC PE=1 SV=1//1.54022e-24 && PF05031:Iron Transport-associated domain	-	56	46	141	166	2.70789	2.10157	7.28394	8.9174	0	Operon_396	hypothetical protein - RAST_Product: NPQTN cell wall anchored protein IsdC	lmo2186	NPQTN cell wall anchored protein IsdC	Cell wall/membrane biogenesis
rli29	412.78	315.093	719.162	1049.83	-1.28135	2.46e-05	0.014148	1.84931	--	NC_003210.1	507450	507632	-	183	protein_coding	-//- && -	-	429	341	689	993	70.7348	53.122	121.367	181.892	#N/A	#N/A	#N/A	#N/A	#N/A	#N/A
lmo2439	7089.42	7530.81	13432.4	14259.9	-0.921511	8.24e-05	0.0381143	1.41891	--	NC_003210.1	2506494	2506835	+	342	protein_coding	gnl|BL_ORD_ID|553911 sp|P54940|YXEA_BACSU Uncharacterized protein YxeA OS=Bacillus subtilis (strain 168) OX=224308 GN=yxeA PE=1 SV=1//3.76766e-07 && PF06486:Protein of unknown function (DUF1093)	-	7368	8150	12869	13488	650.056	679.364	1212.97	1322.01	0	0	hypothetical protein - RAST_Product: FIG00774520: hypothetical protein	lmo2439	FIG00774520: hypothetical protein	Function unknown
lmo0955	7303.02	9159.87	4533.12	2051.02	1.32214	9.49e-05	0.0381143	1.41891	--	NC_003210.1	988065	988910	+	846	protein_coding	-//- && -	-	7590	9913	4343	1940	270.706	334.046	165.482	76.8681	0	Operon_149	hypothetical protein - RAST_Product: FIG00774456: hypothetical protein	lmo0955	FIG00774456: hypothetical protein	Transcription
lmo0647	11715.6	12825.5	24302.3	22016.8	-0.916401	0.000103697	0.0381143	1.41891	--	NC_003210.1	689541	689825	-	285	protein_coding	-//- && -	-	12176	13880	23283	20825	1289.1	1388.4	2633.46	2449.37	0	0	hypothetical protein - RAST_Product: FIG00774323: hypothetical protein	lmo0647	FIG00774323: hypothetical protein	Not in COGs
lmo0207	7995.8	7410.69	4430.83	2408.36	1.17162	0.000110572	0.0381143	1.41891	--	NC_003210.1	212824	213285	+	462	protein_coding	gnl|BL_ORD_ID|522553 sp|P33385|Y207_LISMO Uncharacterized lipoprotein Lmo0207 OS=Listeria monocytogenes serovar 1/2a (strain ATCC BAA-679 / EGD-e) OX=169963 GN=lmo0207 PE=3 SV=1//1.4058e-105 && PF06998:Protein of unknown function (DUF1307)	-	8310	8020	4245	2278	542.733	494.884	296.188	165.282	0	Operon_033	hypothetical protein - RAST_Product: hypothetical lipoprotein	Uncharacterized lipoprotein Lmo0207 precursor.	hypothetical lipoprotein	Function unknown
rli40	431.061	373.307	732.731	971.592	-1.08335	0.000138072	0.0432666	1.36385		NC_003210.1	1275547	1275794	-	248	protein_coding	-//- && -	-	448	404	702	919	54.5071	46.4409	91.2467	124.216	#N/A	#N/A	#N/A	#N/A	#N/A	#N/A
rli98	416.628	640.35	1060.48	1191.49	-1.09097	0.000198835	0.0532796	1.27344	--	NC_003210.1	2361329	2361581	+	253	protein_coding	-//- && -	-	433	693	1016	1127	51.641	78.0879	129.451	149.32	#N/A	#N/A	#N/A	#N/A	#N/A	#N/A
lmo0604	7237.59	7239.75	12078.6	15151.1	-0.911382	0.000202042	0.0532796	1.27344	--	NC_003210.1	643400	643744	-	345	protein_coding	-//- && PF09685:Domain of unknown function (DUF4870)	-	7522	7835	11572	14331	657.872	647.427	1081.24	1392.43	0	0	hypothetical protein - RAST_Product: FIG00775072: hypothetical protein	similar to B. subtilis YvlA protein	FIG00775072: hypothetical protein	Not in COGs
rli102	583.087	608.933	1099.1	1206.3	-0.95156	0.000216395	0.0532796	1.27344	--	NC_003210.1	2454489	2454690	+	202	protein_coding	-//- && -	-	606	659	1053	1141	90.5208	93.0048	168.039	189.343	#N/A	#N/A	#N/A	#N/A	#N/A	#N/A
lmo0435	2628.7	1559.76	1132.5	587.818	1.28363	0.000236135	0.0542637	1.26549	--	NC_003210.1	459681	465722	+	6042	protein_coding	gnl|BL_ORD_ID|193439 sp|Q8YA32|INLI_LISMO Internalin-I OS=Listeria monocytogenes serovar 1/2a (strain ATCC BAA-679 / EGD-e) OX=169963 GN=inlI PE=3 SV=1//1.91817e-20 && -	-	2732	1688	1085	556	13.6435	7.96458	5.7887	3.08467	0	0	peptidoglycan binding protein	0	Putative peptidoglycan bound protein (LPXTG motif) Lmo0435 homolog	Not in COGs
Novel00087	119.312	139.528	53.2326	26.4307	1.69953	0.000290034	0.0569929	1.24418	-	NC_003210.1	988052	988326	-	275	-	-	-	124	151	51	25	13.6055	15.6536	5.97819	3.04735	#N/A	#N/A	#N/A	#N/A	#N/A	#N/A
lmo0496	2862.52	2447.75	3822.31	8631.2	-1.2297	0.000305807	0.0569929	1.24418	--	NC_003210.1	532328	532552	+	225	protein_coding	gnl|BL_ORD_ID|531896 sp|Q723F3|Y526_LISMF UPF0291 protein LMOf2365_0526 OS=Listeria monocytogenes serotype 4b (strain F2365) OX=265669 GN=LMOf2365_0526 PE=3 SV=1//6.1652e-48 && PF05979:Bacterial protein of unknown function (DUF896)	-	2975	2649	3662	8164	398.962	335.638	524.648	1216.28	0	0	hypothetical protein - RAST_Product: FIG00774392: hypothetical protein	similar to B. subtilis YnzC protein	FIG00774392: hypothetical protein	Function unknown
lmo0204	221868	239260	141441	80947.6	1.05208	0.000313651	0.0569929	1.24418	--	NC_003210.1	209470	211389	+	1920	protein_coding	gnl|BL_ORD_ID|8987 sp|P33379|ACTA_LISMO Actin assembly-inducing protein OS=Listeria monocytogenes serovar 1/2a (strain ATCC BAA-679 / EGD-e) OX=169963 GN=actA PE=1 SV=1//0 && PF05058:ActA Protein	-	230586	258932	135509	76566	3623.75	3844.64	2275.09	1336.75	actA	Operon_033	actin-assembly inducing protein precursor	0	Actin-assembly inducing protein ActA precursor	Cell motility
Novel00033	350.237	424.128	202.493	136.382	1.19219	0.000314147	0.0569929	1.24418	-	NC_003210.1	318006	318667	-	662	-	PF13180:PDZ domain	-	364	459	194	129	16.5909	19.7663	9.4466	6.532	#N/A	#N/A	#N/A	#N/A	#N/A	#N/A
lmo2267	8921.43	6176.19	4364.03	1836.4	1.28385	0.000350308	0.0603756	1.21914	--	NC_003210.1	2352616	2356323	-	3708	protein_coding	gnl|BL_ORD_ID|10086 sp|Q8Y511|ADDA_LISMO ATP-dependent helicase/nuclease subunit A OS=Listeria monocytogenes serovar 1/2a (strain ATCC BAA-679 / EGD-e) OX=169963 GN=addA PE=3 SV=1//0 && PF00580:UvrD/REP helicase N-terminal domain|PF12705:PD-(D/E)XK nuclease superfamily|PF13361:UvrD-like helicase C-terminal domain	UvrD-helicase	9272	6684	4181	1737	75.4503	51.3887	36.3473	15.7027	0	Operon_413	hypothetical protein - RAST_Product: ATP-dependent nuclease, subunit A	similar to ATP-dependent deoxyribonuclease (subunit A)	ATP-dependent nuclease, subunit A	Replication, recombination and repair
lmo1951	354.086	391.787	192.055	153.298	1.11081	0.000387548	0.0636133	1.19645	--	NC_003210.1	2025392	2026141	-	750	protein_coding	gnl|BL_ORD_ID|428473 sp|Q8Y5V4|SCPA_LISMO Segregation and condensation protein A OS=Listeria monocytogenes serovar 1/2a (strain ATCC BAA-679 / EGD-e) OX=169963 GN=scpA PE=3 SV=1//8.34633e-169 && PF02616:ScpA/B protein	-	368	424	184	145	14.8052	16.1167	7.9084	6.48069	scpA	Operon_351	segregation and condensation protein A	functions during chromosome segregation may form a condensin-like structure with SMC and ScpB	Segregation and condensation protein A	Function unknown
lmo1645	1062.26	872.281	564.683	319.283	1.12975	0.000414419	0.064932	1.18754	--	NC_003210.1	1691972	1695043	-	3072	protein_coding	gnl|BL_ORD_ID|427263 sp|Q9KM67|SBCC_VIBCH Nuclease SbcCD subunit C OS=Vibrio cholerae serotype O1 (strain ATCC 39315 / El Tor Inaba N16961) OX=243277 GN=sbcC PE=3 SV=1//8.67168e-46 && PF13558:Putative exonuclease SbcCD, C subunit|PF13476:AAA domain	-	1104	944	541	302	10.8436	8.76036	5.67686	3.29534	0	0	hypothetical protein - RAST_Product: Exonuclease SbcC	similar to ATP-dependent dsDNA exonuclease SbcC	Exonuclease SbcC	Replication, recombination and repair
lmo2221	2860.59	1895.18	1386.14	780.233	1.1343	0.000486404	0.0728971	1.13729	--	NC_003210.1	2308741	2311464	-	2724	protein_coding	gnl|BL_ORD_ID|544427 sp|O08455|YHAN_BACSU Uncharacterized protein YhaN OS=Bacillus subtilis (strain 168) OX=224308 GN=yhaN PE=2 SV=1//3.64021e-41 && PF13514:AAA domain	-	2973	2051	1328	738	32.9318	21.4649	15.7153	9.08163	0	Operon_405	hypothetical protein - RAST_Product: DNA double-strand break repair Rad50 ATPase	0	DNA double-strand break repair Rad50 ATPase	Function unknown
lmo0304	376.216	288.296	175.354	109.952	1.21934	0.000539345	0.0774634	1.1109	--	NC_003210.1	328701	329966	+	1266	protein_coding	-//- && PF13020:Domain of unknown function (DUF3883)|PF12102:Domain of unknown function (DUF3578)	-	391	312	168	104	9.31902	7.02574	4.27767	2.75369	0	Operon_054	hypothetical protein - RAST_Product: FIG00774034: hypothetical protein	lmo0304	FIG00774034: hypothetical protein	Not in COGs
lmo2637	10703.4	10139.3	6396.26	5329.48	0.829857	0.000609181	0.0807926	1.09263	--	NC_003210.1	2709522	2710421	-	900	protein_coding	gnl|BL_ORD_ID|463338 sp|P16055|TA15_TREPA 15 kDa lipoprotein OS=Treponema pallidum (strain Nichols) OX=243276 GN=tpp15 PE=4 SV=1//2.19501e-13 && PF04205:FMN-binding domain	-	11124	10973	6128	5041	372.946	347.579	219.487	187.754	0	0	hypothetical protein - RAST_Product: Putative pheromone precursor lipoprotein, related to Cad	conserved lipoprotein	Putative pheromone precursor lipoprotein, related to Cad	Function unknown
lmo0087	202.06	88.7065	57.4077	28.5451	1.75705	0.000609402	0.0807926	1.09263	--	NC_003210.1	94764	97070	+	2307	protein_coding	-//- && -	-	210	96	55	27	2.74662	1.1863	0.768505	0.392311	0	0	hypothetical protein - RAST_Product: FIG00774343: hypothetical protein	lmo0087	FIG00774343: hypothetical protein	Not in COGs
lmo0205	126363	138946	84774.5	56315.3	0.91106	0.000713463	0.0889145	1.05103	--	NC_003210.1	211425	212294	+	870	protein_coding	gnl|BL_ORD_ID|303289 sp|P33378|PHLC_LISMO Phospholipase C OS=Listeria monocytogenes serovar 1/2a (strain ATCC BAA-679 / EGD-e) OX=169963 GN=plcB PE=1 SV=1//0 && -	-	131329	150370	81219	53267	4554.79	4927.35	3009.33	2052.36	plcB	Operon_033	phospholipase C	0	Broad-substrate range phospholipase C (EC 3.1.4.3)	Defense/virulence mechanisms
lmo0355	1494.28	1064.48	761.957	457.779	1.06872	0.000738539	0.0889145	1.05103	--	NC_003210.1	382016	383536	+	1521	protein_coding	gnl|BL_ORD_ID|137770 sp|Q9Z4P0|FRD2_SHEFN Fumarate reductase flavoprotein subunit OS=Shewanella frigidimarina (strain NCIMB 400) OX=318167 GN=ifcA PE=1 SV=1//9.87101e-119 && PF00890:FAD binding domain	-	1553	1152	730	433	30.8084	21.5921	15.4713	9.54275	0	0	fumarate reductase flavoprotein subunit	similar to Flavocytochrome C Fumarate Reductase chain A Reduces fumarate to succinate in anaerobic bacterial respiration	Fumarate reductase flavoprotein subunit (EC 1.3.99.1)	Energy production and conversion
lmo2273	758.206	948.051	508.319	226.247	1.21577	0.000748048	0.0889145	1.05103	--	NC_003210.1	2361897	2362274	+	378	protein_coding	-//- && -	-	788	1026	487	214	62.9016	77.3797	41.5307	18.9774	0	Operon_414	protein gp30	protein gp30 [Bacteriophage A118]	Protein gp30 [Bacteriophage A118]	Not in COGs
Novel00053	816.899	909.242	521.888	371.087	0.950811	0.000923683	0.106131	0.974157	-	NC_003210.1	619750	620391	+	642	-	PF08239:Bacterial SH3 domain|PF01476:LysM domain	LysM	849	984	500	351	39.9025	43.695	25.1054	18.3268	#N/A	#N/A	#N/A	#N/A	#N/A	#N/A
anti1967	155.875	243.943	92.8961	71.8914	1.27897	0.00113633	0.126353	0.898415	--	NC_003210.1	2041537	2041655	-	119	protein_coding	gnl|BL_ORD_ID|521922 sp|Q8Y5T8|Y1967_LISMO Uncharacterized protein Lmo1967 OS=Listeria monocytogenes serovar 1/2a (strain ATCC BAA-679 / EGD-e) OX=169963 GN=lmo1967 PE=3 SV=1//7.71102e-20 && -	-	162	264	89	68	41.0767	63.2453	24.1088	19.1548	#N/A	#N/A	#N/A	#N/A	#N/A	#N/A
lmo1007	1181.57	997.948	1514.52	3019.44	-1.05678	0.00119629	0.128863	0.889872	--	NC_003210.1	1038336	1038557	+	222	protein_coding	-//- && -	-	1228	1080	1451	2856	166.906	138.689	210.691	431.241	0	0	hypothetical protein - RAST_Product: FIG00775035: hypothetical protein	lmo1007	FIG00775035: hypothetical protein	Not in COGs
lmo0627	548.448	407.496	282.864	146.955	1.15283	0.00131877	0.137751	0.860905	--	NC_003210.1	664242	668990	+	4749	protein_coding	gnl|BL_ORD_ID|69172 sp|Q53654|CNA_STAAU Collagen adhesin OS=Staphylococcus aureus OX=1280 GN=cna PE=1 SV=1//1.96517e-24 && -	-	570	441	271	139	3.62159	2.64733	1.8395	0.981132	0	0	pepdidoglycan bound protein	0	Putative peptidoglycan bound protein (LPXTG motif) Lmo0627 homolog	Not in COGs
lmo1122	146.253	76.6942	48.0137	16.9156	1.77831	0.00142824	0.14245	0.846338	--	NC_003210.1	1158425	1158844	+	420	protein_coding	-//- && -	-	152	83	46	16	10.92	5.63378	3.53053	1.27698	0	Operon_182	hypothetical protein - RAST_Product: FIG00774231: hypothetical protein	lmo1122	FIG00774231: hypothetical protein	General function prediction only
Novel00167	992.018	1269.61	712.9	318.225	1.13308	0.0014537	0.14245	0.846338	-	NC_003210.1	1645462	1646406	+	945	-	PF12732:YtxH-like protein|PF06103:Bacterial protein of unknown function (DUF948)	-	1031	1374	683	301	32.9196	41.4502	23.2981	10.677	#N/A	#N/A	#N/A	#N/A	#N/A	#N/A
lmo0484	737.038	846.408	1542.7	1277.13	-0.83249	0.00149713	0.14245	0.846338	--	NC_003210.1	520426	520791	+	366	protein_coding	gnl|BL_ORD_ID|168932 sp|Q92EH3|HDOX_LISMO Heme-degrading monooxygenase OS=Listeria monocytogenes serovar 1/2a (strain ATCC BAA-679 / EGD-e) OX=169963 GN=isdG PE=3 SV=1//9.7781e-85 && PF03992:Antibiotic biosynthesis monooxygenase	ABM	766	916	1478	1208	63.1502	71.3486	130.174	110.637	0	0	heme-degrading monooxygenase IsdG	lmo0484 iron regulated catalyzes the release of heme from hemoglobin allowing bacterial pathogens to use the host heme as an iron source	conserved hypothetical protein	General function prediction only
lmo0821	9194.69	9985.03	6388.96	3959.31	0.890183	0.00156319	0.14245	0.846338	--	NC_003210.1	848126	848788	+	663	protein_coding	-//- && -	-	9556	10806	6121	3745	434.9	464.646	297.605	189.345	0	Operon_128	hypothetical protein - RAST_Product: FIG00774116: hypothetical protein	lmo0821	FIG00774116: hypothetical protein	Not in COGs
lmo2185	389.687	523.923	813.102	878.556	-0.888545	0.00157038	0.14245	0.846338	--	NC_003210.1	2272403	2274112	-	1710	protein_coding	gnl|BL_ORD_ID|195865 sp|Q2YX95|ISDA_STAAB Iron-regulated surface determinant protein A OS=Staphylococcus aureus (strain bovine RF122 / ET3-1) OX=273036 GN=isdA PE=3 SV=1//2.86617e-09 && PF05031:Iron Transport-associated domain	-	405	567	779	831	7.14638	9.45275	14.685	16.2899	0	Operon_396	hypothetical protein - RAST_Product: Cell surface protein IsdA, transfers heme from hemoglobin to apo-IsdC	lmo2185	Cell surface protein IsdA, transfers heme from hemoglobin to apo-IsdC	Cell wall/membrane biogenesis
lmo0206	4819.61	3866.13	2858.9	1487.52	0.998776	0.00166866	0.146903	0.832968	--	NC_003210.1	212366	212689	+	324	protein_coding	gnl|BL_ORD_ID|522483 sp|P33383|Y206_LISMO Uncharacterized protein Lmo0206 OS=Listeria monocytogenes serovar 1/2a (strain ATCC BAA-679 / EGD-e) OX=169963 GN=lmo0206 PE=3 SV=1//2.25588e-66 && -	-	5009	4184	2739	1407	466.48	368.144	272.508	145.567	0	Operon_033	hypothetical protein	lmo0206	Distant similarity with viral glycoprotein gp160 of HIV type 1	Not in COGs
lmo0541	2238.05	2283.27	3342.17	4647.57	-0.821389	0.00173049	0.146903	0.832968	--	NC_003210.1	580119	581039	-	921	protein_coding	gnl|BL_ORD_ID|132087 sp|P37580|FHUD_BACSU Iron(3+)-hydroxamate-binding protein FhuD OS=Bacillus subtilis (strain 168) OX=224308 GN=fhuD PE=1 SV=1//1.6561e-13 && PF01497:Periplasmic binding protein	Peripla_BP_2	2326	2471	3202	4396	76.2039	76.4864	112.071	159.997	0	0	hypothetical protein - RAST_Product: ABC transporter, substrate-binding protein	similar to ABC transporter (binding protein)	ABC transporter, substrate-binding protein	Inorganic ion transport and metabolism
Novel00021	642.743	900.926	462.393	335.141	0.952795	0.00180109	0.146903	0.832968	-	NC_003210.1	252094	253435	-	1342	-	PF07724:AAA domain (Cdc48 subfamily)|PF10431:C-terminal, D2-small domain, of ClpB protein|PF18073:Rubredoxin metal binding domain	-	668	975	443	317	15.0193	20.7121	10.641	7.91811	#N/A	#N/A	#N/A	#N/A	#N/A	#N/A
lmo0674	6829.63	6172.5	4341.07	1978.07	1.04092	0.00180176	0.146903	0.832968	--	NC_003210.1	709829	710749	-	921	protein_coding	gnl|BL_ORD_ID|245413 sp|P0DJO8|MOGR_LISMO Motility gene repressor MogR OS=Listeria monocytogenes serovar 1/2a (strain ATCC BAA-679 / EGD-e) OX=169963 GN=mogR PE=1 SV=1//0 && PF12181:DNA binding domain of the motility gene repressor (MogR)	-	7098	6680	4159	1871	232.543	206.77	145.566	68.0971	0	Operon_110	hypothetical protein - RAST_Product: Motility gene repressor MogR frameshift	lmo0674	Motility gene repressor MogR frameshift	Transcription
lmo0723	7397.32	7773.83	5111.37	2676.9	0.961939	0.00183256	0.146903	0.832968	--	NC_003210.1	753490	755295	+	1806	protein_coding	gnl|BL_ORD_ID|474455 sp|P39216|TLPA_BACSU Methyl-accepting chemotaxis protein TlpA OS=Bacillus subtilis (strain 168) OX=224308 GN=tlpA PE=3 SV=1//1.46306e-46 && PF12729:Four helix bundle sensory module for signal transduction|PF00672:HAMP domain|PF00015:Methyl-accepting chemotaxis protein (MCP) signalling domain	HAMP	7688	8413	4897	2532	128.447	132.802	87.4066	46.996	0	Operon_114	hypothetical protein - RAST_Product: methyl-accepting chemotaxis protein	similar to metyl-accepting chemotaxis protein	methyl-accepting chemotaxis protein	Cell motility
lmo0486	864.047	895.382	1410.14	1609.1	-0.779048	0.00205218	0.160769	0.793796	--	NC_003210.1	521601	521771	+	171	protein_coding	gnl|BL_ORD_ID|373525 sp|B8DCI6|RL32_LISMH 50S ribosomal protein L32 OS=Listeria monocytogenes serotype 4a (strain HCC23) OX=552536 GN=rpmF PE=3 SV=1//2.36474e-34 && PF01783:Ribosomal L32p protein family	-	898	969	1351	1522	158.455	161.547	254.678	298.355	rpmF	0	50S ribosomal protein L32	some L32 proteins have zinc finger motifs consisting of CXXC while others do not	LSU ribosomal protein L32p	Translation
Novel00246	2482.45	3349.6	1921.59	1045.6	0.974893	0.00218752	0.167564	0.775819	-	NC_003210.1	2293815	2296935	+	3121	-	PF00300:Histidine phosphatase superfamily (branch 1)|PF17871:AAA lid domain|PF07724:AAA domain (Cdc48 subfamily)|PF10431:C-terminal, D2-small domain, of ClpB protein|PF02861:Clp amino terminal domain, pathogenicity island component|PF00004:ATPase family associated with various cellular activities (AAA)	AAA	2580	3625	1841	989	24.9432	33.112	19.0148	10.6223	#N/A	#N/A	#N/A	#N/A	#N/A	#N/A
lmo0171	1277.79	1140.25	800.577	472.58	0.925309	0.00240674	0.176361	0.753597	--	NC_003210.1	169510	172008	+	2499	protein_coding	gnl|BL_ORD_ID|193439 sp|Q8YA32|INLI_LISMO Internalin-I OS=Listeria monocytogenes serovar 1/2a (strain ATCC BAA-679 / EGD-e) OX=169963 GN=inlI PE=3 SV=1//9.09484e-06 && PF06458:MucBP domain|PF08191:LRR adjacent	-	1328	1234	767	447	16.0346	14.0773	9.89375	5.99592	0	0	hypothetical protein	similar to internalin proteins, putative peptidoglycan bound protein (LPXTG motif)	Internalin-like protein (LPXTG motif) Lmo0171 homolog	Function unknown
lmo0586	180.892	267.044	124.209	66.6053	1.23106	0.00244713	0.176361	0.753597	--	NC_003210.1	625463	626488	+	1026	protein_coding	-//- && PF06030:Bacterial protein of unknown function (DUF916)|PF11797:Protein of unknown function C-terminal (DUF3324)	-	188	289	119	63	5.52889	8.03011	3.73879	2.0583	0	0	hypothetical protein - RAST_Product: cell surface protein precursor	lmo0586	cell surface protein precursor	Not in COGs
lmo2274	867.896	955.443	597.04	237.876	1.12675	0.0024859	0.176361	0.753597	--	NC_003210.1	2362306	2362656	+	351	protein_coding	-//- && -	-	902	1034	572	225	77.5401	83.9817	52.5316	21.4877	0	Operon_414	protein gp29	protein gp29 [Bacteriophage A118]	Protein gp29 [Bacteriophage A118]	Not in COGs
lmo2178	938.135	730.905	539.633	300.252	0.990548	0.002533	0.176361	0.753597	--	NC_003210.1	2259753	2264591	-	4839	protein_coding	gnl|BL_ORD_ID|193441 sp|Q8Y3L4|INLJ_LISMO Internalin-J OS=Listeria monocytogenes serovar 1/2a (strain ATCC BAA-679 / EGD-e) OX=169963 GN=inlJ PE=1 SV=1//7.39072e-09 && PF05737:Collagen binding domain|PF06458:MucBP domain|PF05738:Cna protein B-type domain	-	975	791	517	284	6.07961	4.66007	3.44403	1.96733	0	0	peptidoglycan binding protein	0	Putative peptidoglycan bound protein (LPXTG motif) Lmo2178 homolog	Cell wall/membrane biogenesis
lmo0590	4529.03	6543.95	3657.39	2083.79	0.947622	0.00255818	0.176361	0.753597	--	NC_003210.1	631045	632811	+	1767	protein_coding	gnl|BL_ORD_ID|519042 sp|Q49X07|Y1546_STAS1 Uncharacterized protein SSP1546 OS=Staphylococcus saprophyticus subsp. saprophyticus (strain ATCC 15305 / DSM 20229) OX=342451 GN=SSP1546 PE=4 SV=1//9.50261e-36 && PF02734:DAK2 domain|PF02645:Uncharacterised protein, DegV family COG1307	-	4707	7082	3504	1971	80.3775	114.259	63.9233	37.3908	0	Operon_095	hypothetical protein	similar to a fusion of two types of conserved hypothetical proteinconserved hypothetical	Dihydroxyacetone kinase family protein	General function prediction only
lmo0815	602.331	750.309	414.379	322.454	0.876399	0.00262556	0.177457	0.750907	--	NC_003210.1	842313	842765	+	453	protein_coding	gnl|BL_ORD_ID|554015 sp|P37503|YYBA_BACSU Uncharacterized HTH-type transcriptional regulator YybA OS=Bacillus subtilis (strain 168) OX=224308 GN=yybA PE=4 SV=1//1.3354e-55 && PF01047:MarR family	MarR	626	812	397	305	41.6968	51.101	28.2504	22.5692	0	0	hypothetical protein - RAST_Product: Transcriptional regulator, MarR family	similar to transcription regulators	Transcriptional regulator, MarR family	Transcription
lmo1279	7554.16	8811.52	5624.91	2897.86	0.941267	0.00272153	0.179339	0.746326	--	NC_003210.1	1303027	1304436	+	1410	protein_coding	gnl|BL_ORD_ID|181654 sp|Q8Y7J8|HSLU_LISMO ATP-dependent protease ATPase subunit HslU OS=Listeria monocytogenes serovar 1/2a (strain ATCC BAA-679 / EGD-e) OX=169963 GN=hslU PE=3 SV=1//0 && PF07724:AAA domain (Cdc48 subfamily)|PF10431:C-terminal, D2-small domain, of ClpB protein	-	7851	9536	5389	2741	168.009	192.805	123.203	65.1635	hslU	Operon_202	ATP-dependent protease ATP-binding subunit HslU	highly similar to ATP-dependent Clp protease-like proteins heat shock protein involved in degradation of misfolded proteins	ATP-dependent hsl protease ATP-binding subunit HslU	Posttranslational modification, protein turnover, chaperones
lmo2219	82833	89209.2	59602.8	27795.6	0.977083	0.00275887	0.179339	0.746326	--	NC_003210.1	2306833	2307714	+	882	protein_coding	gnl|BL_ORD_ID|317768 sp|Q8Y557|PRSA2_LISMO Foldase protein PrsA 2 OS=Listeria monocytogenes serovar 1/2a (strain ATCC BAA-679 / EGD-e) OX=169963 GN=prsA2 PE=3 SV=1//0 && PF13616:PPIC-type PPIASE domain	-	86088	96544	57103	26291	2945.11	3120.53	2087	999.202	0	0	hypothetical protein - RAST_Product: Foldase protein PrsA precursor (EC 5.2.1.8) @ Foldase clustered with pyrimidine conversion	similar to post-translocation molecular chaperone	Foldase protein PrsA precursor (EC 5.2.1.8) @ Foldase clustered with pyrimidine conversion	Posttranslational modification, protein turnover, chaperones
lmo0820	5231.43	5248.47	3620.86	2035.16	0.889742	0.00280948	0.179339	0.746326	--	NC_003210.1	847552	848109	+	558	protein_coding	gnl|BL_ORD_ID|45344 sp|P39909|BLTD_BACSU Spermine/spermidine acetyltransferase OS=Bacillus subtilis (strain 168) OX=224308 GN=bltD PE=1 SV=2//3.68277e-07 && PF00583:Acetyltransferase (GNAT) family	Acetyltransf_1	5437	5680	3469	1925	294.003	290.192	200.402	115.641	0	Operon_128	hypothetical protein - RAST_Product: Acetyltransferase (GNAT family) SAS0976	some similarity to acatyltransferases	Acetyltransferase (GNAT family) SAS0976	Transcription
Novel00139	4705.11	8563.88	4191.81	2413.65	1.00633	0.00293424	0.183897	0.735426	-	NC_003210.1	1505296	1508865	+	3570	-	PF01025:GrpE|PF00012:Hsp70 protein|PF01628:HrcA protein C terminal domain|PF10712:NAD-specific glutamate dehydrogenase	HSP70	4890	9268	4016	2283	41.3302	74.0098	36.2625	21.4364	#N/A	#N/A	#N/A	#N/A	#N/A	#N/A
lmo0690	1670.36	2350.72	2615.7	5465.86	-1.00699	0.00302513	0.186208	0.730002	--	NC_003210.1	724896	725759	+	864	protein_coding	gnl|BL_ORD_ID|133140 sp|Q02551|FLAA_LISMO Flagellin OS=Listeria monocytogenes serovar 1/2a (strain ATCC BAA-679 / EGD-e) OX=169963 GN=flaA PE=3 SV=2//0 && PF00669:Bacterial flagellin N-terminal helical region|PF00700:Bacterial flagellin C-terminal helical region	-	1736	2544	2506	5170	60.6266	83.9411	93.4973	200.582	flaA	0	flagellin	structural flagella protein	Flagellin protein FlaA	Cell motility
lmo0362	293.468	214.374	380.979	638.565	-1.00568	0.00307925	0.186213	0.729989	--	NC_003210.1	389538	389717	-	180	protein_coding	gnl|BL_ORD_ID|464688 sp|O05522|TATAY_BACSU Sec-independent protein translocase protein TatAy OS=Bacillus subtilis (strain 168) OX=224308 GN=tatAy PE=1 SV=1//4.16024e-22 && PF02416:mttA/Hcf106 family	-	305	232	365	604	51.1275	36.744	65.3661	112.481	0	Operon_061	hypothetical protein - RAST_Product: Twin-arginine translocation protein TatA	similar to conserved hypothetical protein	Twin-arginine translocation protein TatA	Intracellular trafficking and secretion
lmo1303	1298.96	814.991	1541.66	2535.23	-0.947625	0.00327198	0.194457	0.711176	--	NC_003210.1	1331018	1331347	+	330	protein_coding	gnl|BL_ORD_ID|549022 sp|Q8Y7H6|YNEA_LISMO Cell division suppressor protein YneA OS=Listeria monocytogenes serovar 1/2a (strain ATCC BAA-679 / EGD-e) OX=169963 GN=yneA PE=3 SV=1//2.00258e-75 && -	-	1350	882	1477	2398	123.437	76.1949	144.277	243.585	0	0	cell division suppressor protein YneA	similar to B. subtilis YneA protein	ABC transport protein, sugar-binding component yneA	Cell wall/membrane biogenesis
lmo1333	3849.72	4008.43	2711.73	1835.35	0.78923	0.00353419	0.202878	0.692766	--	NC_003210.1	1362765	1363244	-	480	protein_coding	gnl|BL_ORD_ID|552046 sp|O32023|YQZC_BACSU Uncharacterized protein YqzC OS=Bacillus subtilis (strain 168) OX=224308 GN=yqzC PE=3 SV=2//3.70232e-08 && PF02618:YceG-like family	-	4001	4338	2598	1736	251.509	257.644	174.474	121.234	0	Operon_211	hypothetical protein - RAST_Product: FIG00774161: hypothetical protein	similar to B. subtilis YqzC protein	FIG00774161: hypothetical protein	General function prediction only
Novel00277	532.091	476.798	329.833	172.328	1.00628	0.00358949	0.202878	0.692766	-	NC_003210.1	2581978	2582223	+	246	-	PF00877:NlpC/P60 family	-	553	516	316	163	67.8293	59.7979	41.408	22.211	#N/A	#N/A	#N/A	#N/A	#N/A	#N/A
lmo2203	865.971	705.032	513.538	337.255	0.884617	0.00359024	0.202878	0.692766	--	NC_003210.1	2292047	2293174	-	1128	protein_coding	gnl|BL_ORD_ID|225969 sp|O32083|LYTG_BACSU Exo-glucosaminidase LytG OS=Bacillus subtilis (strain 168) OX=224308 GN=lytG PE=1 SV=1//8.29536e-60 && PF13457:SH3-like domain|PF01832:Mannosyl-glycoprotein endo-beta-N-acetylglucosaminidase	-	900	763	492	319	24.0747	19.2835	14.0601	9.47974	0	0	hypothetical protein	similar to N-acetylmuramoyl-L-alanine amidase and to internalin B	N-acetylmuramoyl-L-alanine amidase, family 4	Cell motility
Novel00082	1527.96	2263.86	1227.48	851.068	0.867341	0.00373226	0.207502	0.682978	-	NC_003210.1	949154	950655	-	1502	-	PF00171:Aldehyde dehydrogenase family|PF02302:PTS system, Lactose/Cellobiose specific IIB subunit	Aldedh	1588	2450	1176	805	31.9012	46.5015	25.2388	17.9656	#N/A	#N/A	#N/A	#N/A	#N/A	#N/A
lmo1334	2292.9	2410.78	1605.33	1162.95	0.764777	0.00395568	0.216425	0.664692	--	NC_003210.1	1363272	1363628	-	357	protein_coding	-//- && -	-	2383	2609	1538	1100	201.411	208.342	138.874	103.285	0	Operon_211	hypothetical protein - RAST_Product: FIG00774344: hypothetical protein	similar to B. subtilis YqzD protein	FIG00774344: hypothetical protein	Not in COGs
lmo1960	1251.81	1845.28	2321.36	3202.34	-0.834624	0.00401834	0.216425	0.664692	--	NC_003210.1	2034693	2035517	+	825	protein_coding	gnl|BL_ORD_ID|132085 sp|P49938|FHUC_BACSU Iron(3+)-hydroxamate import ATP-binding protein FhuC OS=Bacillus subtilis (strain 168) OX=224308 GN=fhuC PE=3 SV=1//2.60238e-115 && PF07673:Protein of unknown function (DUF1602)|PF00005:ABC transporter	ABC_tran	1301	1997	2224	3029	47.5828	69.0073	86.8986	123.072	fhuC	Operon_354	hypothetical protein - RAST_Product: ABC-type Fe3+-siderophore transport system, ATPase component	similar to ferrichrome ABC transporter (ATP-binding protein)	ABC-type Fe3+-siderophore transport system, ATPase component	Inorganic ion transport and metabolism
lmo0991	3745.81	5058.12	7395.16	7242	-0.733388	0.00408364	0.216559	0.664425	--	NC_003210.1	1021665	1022432	+	768	protein_coding	gnl|BL_ORD_ID|547428 sp|O34997|YKOY_BACSU Uncharacterized membrane protein YkoY OS=Bacillus subtilis (strain 168) OX=224308 GN=ykoY PE=3 SV=1//2.12407e-79 && PF03741:Integral membrane protein TerC family	-	3893	5474	7085	6850	152.95	203.196	297.379	298.981	0	Operon_158	hypothetical protein - RAST_Product: TerC-like integral membrane protein	0	TerC-like integral membrane protein	Inorganic ion transport and metabolism
PrfA	2355.44	2460.68	1684.66	1024.45	0.830017	0.00421007	0.217184	0.663172	--	NC_003210.1	204339	204468	-	130	protein_coding	-//- && -	-	2448	2663	1614	969	568.192	583.981	400.214	249.859	#N/A	#N/A	#N/A	#N/A	#N/A	#N/A
lmo0650	13412.9	13444.6	9585	4730.03	0.907784	0.00422145	0.217184	0.663172	--	NC_003210.1	691581	694271	+	2691	protein_coding	gnl|BL_ORD_ID|305532 sp|P49022|PIP_LACLL Phage infection protein OS=Lactococcus lactis subsp. lactis OX=1360 GN=pip PE=4 SV=1//0 && PF12698:ABC-2 family transporter protein|PF01061:ABC-2 type transporter	ABC2_membrane	13940	14550	9183	4474	156.306	154.142	110.003	55.731	0	Operon_105	hypothetical protein - RAST_Product: phage infection protein	0	phage infection protein	Function unknown
lmo1601	28304.7	36159	22720.9	9928.42	0.98143	0.00428774	0.21735	0.66284	--	NC_003210.1	1645412	1645936	-	525	protein_coding	gnl|BL_ORD_ID|553295 sp|P40780|YTXH_BACSU Uncharacterized protein YtxH OS=Bacillus subtilis (strain 168) OX=224308 GN=ytxH PE=4 SV=2//1.2977e-10 && PF12732:YtxH-like protein	-	29417	39132	21768	9391	1690.7	2124.93	1336.57	599.608	0	Operon_272	hypothetical protein - RAST_Product: general stress protein	similar to general stress protein	general stress protein	General function prediction only
T-box-4	3396.53	3210.99	4164.67	7879.51	-0.86615	0.00494737	0.237475	0.624382	--	NC_003210.1	1553972	1554200	-	229	protein_coding	-//- && -	-	3530	3475	3990	7453	465.121	432.604	561.655	1090.96	#N/A	#N/A	#N/A	#N/A	#N/A	#N/A
lmo0836	2096.61	2260.17	3229.45	3804.96	-0.691142	0.00495743	0.237475	0.624382	--	NC_003210.1	866577	866990	-	414	protein_coding	gnl|BL_ORD_ID|323046 sp|A0AGW6|PSIE_LISW6 Protein PsiE homolog OS=Listeria welshimeri serovar 6b (strain ATCC 35897 / DSM 20650 / SLCC5334) OX=386043 GN=psiE PE=3 SV=1//2.79309e-82 && PF06146:Phosphate-starvation-inducible E	-	2179	2446	3094	3599	158.812	168.433	240.908	291.405	0	0	phosphate-starvation-inducible protein PsiE	similar to B. subtilis YrkR protein	PsiE protein	Function unknown
rli72	1789.67	1461.81	2745.13	2555.32	-0.705078	0.00504471	0.237475	0.624382	--	NC_003210.1	200410	200519	+	110	protein_coding	-//- && -	-	1860	1582	2630	2417	510.208	410.001	770.717	736.544	#N/A	#N/A	#N/A	#N/A	#N/A	#N/A
lmo0546	235.737	186.653	273.47	615.306	-1.07333	0.00516325	0.237475	0.624382	--	NC_003210.1	583507	584757	-	1251	protein_coding	-//- && PF08666:SAF domain	-	245	202	262	582	5.9093	4.60326	6.75112	15.5948	0	0	hypothetical protein - RAST_Product: Sorbitol-6-phosphate 2-dehydrogenase (EC 1.1.1.140)	similar to putative NAD(P)-dependent oxidoreductase	Sorbitol-6-phosphate 2-dehydrogenase (EC 1.1.1.140)	Amino acid transport and metabolism
lmo2408	173.194	138.604	291.214	291.795	-0.903285	0.0051853	0.237475	0.624382	--	NC_003210.1	2480325	2480528	+	204	protein_coding	gnl|BL_ORD_ID|525566 sp|Q57720|Y272_METJA Uncharacterized HTH-type transcriptional regulator MJ0272 OS=Methanocaldococcus jannaschii (strain ATCC 43067 / DSM 2661 / JAL-1 / JCM 10045 / NBRC 100440) OX=243232 GN=MJ0272 PE=4 SV=2//2.38091e-16 && PF01381:Helix-turn-helix	HTH_3	180	150	279	276	26.6238	20.962	44.0865	45.3517	0	0	hypothetical protein - RAST_Product: DNA-binding protein	similar to repressor protein	DNA-binding protein	Transcription
lmo2268	8456.69	6044.98	5057.1	2928.52	0.860714	0.00519202	0.237475	0.624382	--	NC_003210.1	2356325	2359798	-	3474	protein_coding	gnl|BL_ORD_ID|10228 sp|Q8Y510|ADDB_LISMO ATP-dependent helicase/deoxyribonuclease subunit B OS=Listeria monocytogenes serovar 1/2a (strain ATCC BAA-679 / EGD-e) OX=169963 GN=addB PE=3 SV=1//0 && PF12705:PD-(D/E)XK nuclease superfamily|PF13361:UvrD-like helicase C-terminal domain	-	8789	6542	4845	2770	76.3373	53.6849	44.9568	26.7279	addB	Operon_413	hypothetical protein	similar to ATP-dependent deoxyribonuclease (subunit B)	ATP-dependent nuclease, subunit B	Replication, recombination and repair
lmo2329	647.554	613.553	380.979	362.629	0.762027	0.0052117	0.237475	0.624382	--	NC_003210.1	2398685	2399161	+	477	protein_coding	gnl|BL_ORD_ID|551014 sp|P45902|YQAE_BACSU Uncharacterized HTH-type transcriptional regulator YqaE OS=Bacillus subtilis (strain 168) OX=224308 GN=yqaE PE=4 SV=1//2.23731e-11 && PF01381:Helix-turn-helix	HTH_3	673	664	365	343	42.572	39.6845	24.6664	24.1041	0	0	hypothetical protein	similar to a putative repressor protein [Bacteriophage A118]	Repressor (CI-like) [Bacteriophage A118]	Transcription
Novel00039	1007.41	1084.81	696.199	545.529	0.752659	0.00523589	0.237475	0.624382	-	NC_003210.1	454907	457295	-	2389	-	PF12799:Leucine Rich repeats (2 copies)|PF08191:LRR adjacent|PF09479:Listeria-Bacteroides repeat domain (List_Bact_rpt)|PF00746:LPXTG cell wall anchor motif|PF12354:Bacterial adhesion/invasion protein N terminal	Gram_pos_anchor	1047	1174	667	516	13.2238	14.0095	8.99998	7.24016	#N/A	#N/A	#N/A	#N/A	#N/A	#N/A
lmo1661	1024.73	915.71	1542.7	1596.41	-0.694021	0.00558707	0.246293	0.608548	--	NC_003210.1	1711672	1712637	+	966	protein_coding	gnl|BL_ORD_ID|553256 sp|O35008|YTQA_BACSU Uncharacterized protein YtqA OS=Bacillus subtilis (strain 168) OX=224308 GN=ytqA PE=3 SV=1//8.34606e-172 && PF16199:Radical_SAM C-terminal domain|PF04055:Radical SAM superfamily	Radical_SAM	1065	991	1478	1510	33.2659	29.2461	49.3207	52.398	0	Operon_287	hypothetical protein - RAST_Product: COG1242: Predicted Fe-S oxidoreductase	0	COG1242: Predicted Fe-S oxidoreductase	General function prediction only
lmo0292	30604.4	35305.2	23208.4	16835.3	0.718913	0.00563327	0.246293	0.608548	--	NC_003210.1	316873	318375	+	1503	protein_coding	gnl|BL_ORD_ID|554057 sp|P39668|YYXA_BACSU Uncharacterized serine protease YyxA OS=Bacillus subtilis (strain 168) OX=224308 GN=yyxA PE=3 SV=2//2.43535e-110 && PF13180:PDZ domain|PF13365:Trypsin-like peptidase domain	-	31807	38208	22235	15924	638.544	724.714	476.881	355.147	0	Operon_052	hypothetical protein - RAST_Product: Serine protease, DegP/HtrA, do-like (EC 3.4.21.-)	similar to heat-shock protein htrA serine protease	Serine protease, DegP/HtrA, do-like (EC 3.4.21.-)	Posttranslational modification, protein turnover, chaperones
lmo0582	46608.5	49164.7	34246.3	23622.7	0.726829	0.00568515	0.246293	0.608548	--	NC_003210.1	618932	620380	-	1449	protein_coding	gnl|BL_ORD_ID|289770 sp|P21171|P60_LISMO Probable endopeptidase p60 OS=Listeria monocytogenes serovar 1/2a (strain ATCC BAA-679 / EGD-e) OX=169963 GN=iap PE=1 SV=2//2.0064e-76 && PF00877:NlpC/P60 family|PF08239:Bacterial SH3 domain|PF01476:LysM domain	LysM	48440	53207	32810	22344	1008.7	1046.82	729.911	516.901	iap	0	invasion associated secreted endopeptidase	iap p60 autolytic enzyme can cleave bacterial peptidoglycan secreted by SecA2 system	NLP/P60 family protein	Cell wall/membrane biogenesis
Novel00278	310.787	277.208	184.748	119.467	0.950383	0.00579409	0.246293	0.608548	-	NC_003210.1	2590114	2590613	+	500	-	PF16321:Sigma 54 modulation/S30EA ribosomal protein C terminus|PF02482:Sigma 54 modulation protein / S30EA ribosomal protein	-	323	300	177	113	19.4921	17.105	11.4113	7.57571	#N/A	#N/A	#N/A	#N/A	#N/A	#N/A
lmo1069	1239.3	1069.1	1789.03	1943.18	-0.693191	0.00582122	0.246293	0.608548	--	NC_003210.1	1096874	1097116	-	243	protein_coding	gnl|BL_ORD_ID|548213 sp|O07633|YLAI_BACSU Uncharacterized protein YlaI OS=Bacillus subtilis (strain 168) OX=224308 GN=ylaI PE=4 SV=1//1.2935e-11 && PF09963:Uncharacterized protein conserved in bacteria (DUF2197)	-	1288	1157	1714	1838	159.932	135.737	227.372	253.544	0	0	hypothetical protein - RAST_Product: FIG00774805: hypothetical protein	similar to B. subtilis YlaI protein	FIG00774805: hypothetical protein	Function unknown
lmo1224	3632.27	3537.17	2461.23	1999.22	0.684655	0.00585901	0.246293	0.608548	--	NC_003210.1	1245384	1248794	+	3411	protein_coding	-//- && PF02687:FtsX-like permease family|PF12704:MacB-like periplasmic core domain	-	3775	3828	2358	1891	33.3935	31.9935	22.284	18.5834	0	Operon_191	hypothetical protein - RAST_Product: ABC transporter permease protein	similar to different proteins	ABC transporter permease protein	Defense/virulence mechanisms
anti0307	48.1095	34.189	133.603	75.0631	-1.34344	0.00599902	0.24914	0.603557	--	NC_003210.1	331446	331758	-	313	protein_coding	-//- && -	-	50	37	128	71	4.82006	3.36999	13.1825	7.60377	#N/A	#N/A	#N/A	#N/A	#N/A	#N/A
Novel00052	936.211	904.622	651.317	341.484	0.890653	0.00634463	0.255305	0.592941	-	NC_003210.1	618941	619376	+	436	-	PF00877:NlpC/P60 family	-	973	979	624	323	67.3369	64.0129	46.1349	24.8331	#N/A	#N/A	#N/A	#N/A	#N/A	#N/A
lmo1961	2815.37	3399.49	4351.51	5895.1	-0.721319	0.00636637	0.255305	0.592941	--	NC_003210.1	2035507	2036505	+	999	protein_coding	gnl|BL_ORD_ID|130692 sp|Q8Y5U4|FENR1_LISMO Ferredoxin--NADP reductase 1 OS=Listeria monocytogenes serovar 1/2a (strain ATCC BAA-679 / EGD-e) OX=169963 GN=lmo1961 PE=3 SV=1//0 && PF07992:Pyridine nucleotide-disulphide oxidoreductase	Pyr_redox_2	2926	3679	4169	5576	88.3763	104.987	134.524	187.099	0	Operon_354	hypothetical protein - RAST_Product: Thioredoxin reductase (EC 1.8.1.9)	similar to oxidoreductases	Thioredoxin reductase (EC 1.8.1.9)	Posttranslational modification, protein turnover, chaperones
lmo0312	148.177	130.288	80.3708	40.1746	1.20724	0.00661651	0.255305	0.592941	--	NC_003210.1	337161	338363	+	1203	protein_coding	-//- && -	-	154	141	77	38	3.86262	3.34137	2.06327	1.05885	0	0	hypothetical protein - RAST_Product: FIG014574: hypothetical protein	0	FIG014574: hypothetical protein	Not in COGs
lmo2512	229.963	187.577	126.297	78.2348	1.02908	0.00676557	0.255305	0.592941	--	NC_003210.1	2590802	2591458	-	657	protein_coding	gnl|BL_ORD_ID|73530 sp|P39147|COMFC_BACSU ComF operon protein 3 OS=Bacillus subtilis (strain 168) OX=224308 GN=comFC PE=3 SV=1//1.38249e-33 && PF00156:Phosphoribosyl transferase domain	Pribosyltran	239	203	121	74	10.9764	8.8085	5.93679	3.77556	comFC	0	hypothetical protein - RAST_Product: ComF operon protein C	similar to late competence protein comFC	ComF operon protein C	General function prediction only
lmo1563	922.74	1145.79	732.731	273.822	1.0391	0.0068145	0.255305	0.592941	--	NC_003210.1	1600356	1600958	-	603	protein_coding	gnl|BL_ORD_ID|71159 sp|Q8Y6W8|COAE_LISMO Dephospho-CoA kinase OS=Listeria monocytogenes serovar 1/2a (strain ATCC BAA-679 / EGD-e) OX=169963 GN=coaE PE=3 SV=1//6.03329e-133 && PF01121:Dephospho-CoA kinase	-	959	1240	702	259	47.9875	58.624	37.5277	14.3978	coaE	Operon_264	dephospho-CoA kinase	'catalyzes the phosphorylation of the 3''-hydroxyl group of dephosphocoenzyme A to form coenzyme A involved in coenzyme A biosynthesis'	Dephospho-CoA kinase (EC 2.7.1.24)	Coenzyme transport and metabolism
lmo1820	8614.49	8890.06	6460.98	2888.34	0.904781	0.00690249	0.255305	0.592941	--	NC_003210.1	1893497	1895464	-	1968	protein_coding	gnl|BL_ORD_ID|314857 sp|Q81WH6|PRKC_BACAN Serine/threonine-protein kinase PrkC OS=Bacillus anthracis OX=1392 GN=prkC PE=1 SV=1//1.39255e-167 && PF03793:PASTA domain|PF00069:Protein kinase domain	Pkinase	8953	9621	6190	2732	137.268	139.369	101.391	46.534	0	Operon_322	hypothetical protein - RAST_Product: Serine/threonine protein kinase PrkC, regulator of stationary phase	similar to putative serine/threonine-specific protein kinase	Serine/threonine protein kinase PrkC, regulator of stationary phase	General function prediction only
lmo0485	3236.81	3874.44	5298.21	5983.9	-0.665835	0.00694863	0.255305	0.592941	--	NC_003210.1	520961	521536	+	576	protein_coding	gnl|BL_ORD_ID|543414 sp|O31571|YFHC_BACSU Putative NAD(P)H nitroreductase YfhC OS=Bacillus subtilis (strain 168) OX=224308 GN=yfhC PE=3 SV=1//9.93659e-24 && PF00881:Nitroreductase family	Nitroreductase	3364	4193	5076	5660	176.222	207.527	284.074	329.389	0	0	hypothetical protein - RAST_Product: Putative nitroreductase family protein SACOL0874	lmo0485	Putative nitroreductase family protein SACOL0874	Energy production and conversion
lmo2261	10584.1	9045.29	13559.7	18258.3	-0.696833	0.00699968	0.255305	0.592941	--	NC_003210.1	2348231	2348539	-	309	protein_coding	gnl|BL_ORD_ID|447871 sp|P70949|SUFT_BACSU Fe-S protein maturation auxiliary factor YitW OS=Bacillus subtilis (strain 168) OX=224308 GN=yitW PE=3 SV=2//3.71328e-53 && PF01883:Domain of unknown function DUF59	-	11000	9789	12991	17270	1074.14	903.132	1355.24	1873.48	0	0	hypothetical protein - RAST_Product: hypothetical protein	0	hypothetical protein	General function prediction only
rli37	601.369	473.101	958.187	838.381	-0.741805	0.00701919	0.255305	0.592941	--	NC_003210.1	907526	907832	+	307	protein_coding	-//- && -	-	625	512	918	793	61.4283	47.5448	96.3909	86.5864	#N/A	#N/A	#N/A	#N/A	#N/A	#N/A
lmo2284	116.425	90.5546	56.3639	22.2018	1.39646	0.00701976	0.255305	0.592941	--	NC_003210.1	2367853	2368881	-	1029	protein_coding	-//- && -	-	121	98	54	21	3.54811	2.71508	1.69165	0.684099	0	Operon_415	protein gp19	Protein gp19 [Bacteriophage A118]	Putative tail or base plate protein gp19 [Bacteriophage A118]	Not in COGs
lmo0342	810.164	718.892	934.18	1922.04	-0.901461	0.00702059	0.255305	0.592941	--	NC_003210.1	371130	373127	-	1998	protein_coding	gnl|BL_ORD_ID|474205 sp|Q9KAD7|TKT_BACHD Transketolase OS=Bacillus halodurans (strain ATCC BAA-125 / DSM 18197 / FERM 7344 / JCM 9153 / C-125) OX=272558 GN=tkt PE=3 SV=1//0 && PF02780:Transketolase, C-terminal domain|PF00456:Transketolase, thiamine diphosphate binding domain|PF02779:Transketolase, pyrimidine binding domain	-	842	778	895	1818	12.7158	11.1008	14.4397	30.5009	0	Operon_058	hypothetical protein - RAST_Product: Transketolase (EC 2.2.1.1)	similar to transketolase	Transketolase (EC 2.2.1.1)	Carbohydrate transport and metabolism
lmo2204	883.291	900.926	1241.05	1722.22	-0.731863	0.00705182	0.255305	0.592941	--	NC_003210.1	2293497	2293685	+	189	protein_coding	-//- && PF11151:Protein of unknown function (DUF2929)	-	918	975	1189	1629	146.557	147.067	202.793	288.918	0	0	hypothetical protein	0	FIG00774676: hypothetical protein	Not in COGs
lmo2698	2178.4	2272.18	1627.25	793.977	0.878207	0.00711032	0.255305	0.592941	--	NC_003210.1	2773714	2774565	+	852	protein_coding	gnl|BL_ORD_ID|522797 sp|Q8RD36|Y211_CALS4 Uncharacterized HTH-type transcriptional regulator TTE0211 OS=Caldanaerobacter subterraneus subsp. tengcongensis (strain DSM 15242 / JCM 11007 / NBRC 100824 / MB4) OX=273068 GN=TTE0211 PE=4 SV=1//8.86907e-27 && PF01418:Helix-turn-helix domain, rpiR family|PF01380:SIS domain	SIS	2264	2459	1559	751	80.1796	82.2792	58.9846	29.5471	0	Operon_486	hypothetical protein - RAST_Product: Sialic acid utilization regulator, RpiR family	similar to putative transcription regulator	Sialic acid utilization regulator, RpiR family	Transcription
lmo0047	4059.48	6513.46	3683.49	2076.39	0.87627	0.00728215	0.258779	0.587071	--	NC_003210.1	50907	51518	+	612	protein_coding	-//- && PF03413:Peptidase propeptide and YPEB domain	-	4219	7049	3529	1964	208.01	328.358	185.88	107.573	0	0	hypothetical protein - RAST_Product: lipoprotein, putative	lmo0047	lipoprotein, putative	Function unknown
lmo0469	951.606	877.825	656.536	347.828	0.864974	0.00785358	0.272758	0.564222	--	NC_003210.1	505351	506223	+	873	protein_coding	-//- && PF14253:Bacteriophage abortive infection AbiH	-	989	950	629	329	34.1829	31.0228	23.2257	12.6327	0	Operon_081	hypothetical protein - RAST_Product: FIG00776455: hypothetical protein	lmo0469	FIG00776455: hypothetical protein	Not in COGs
lmo0231	4382.78	6434.92	3827.53	2310.04	0.817657	0.00789382	0.272758	0.564222	--	NC_003210.1	249541	250563	+	1023	protein_coding	gnl|BL_ORD_ID|230813 sp|Q48759|MCSB_LISMO Protein-arginine kinase OS=Listeria monocytogenes serovar 1/2a (strain ATCC BAA-679 / EGD-e) OX=169963 GN=mcsB PE=3 SV=1//0 && PF00217:ATP:guanido phosphotransferase, C-terminal catalytic domain	-	4555	6964	3667	2185	134.351	194.068	115.549	71.5963	0	Operon_038	ATP:guanido phosphotransferase	similar to arginine kinase	Putative ATP:guanido phosphotransferase YacI (EC 2.7.3.-)	Amino acid transport and metabolism
lmo1738	626.386	588.605	427.948	231.533	0.881351	0.00797627	0.272758	0.564222	--	NC_003210.1	1807643	1808458	-	816	protein_coding	gnl|BL_ORD_ID|134558 sp|P0AEM9|FLIY_ECOLI L-cystine-binding protein FliY OS=Escherichia coli (strain K12) OX=83333 GN=fliY PE=1 SV=1//2.01206e-29 && PF00497:Bacterial extracellular solute-binding proteins, family 3	-	651	637	410	219	24.0723	22.2546	16.1967	8.9964	0	Operon_305	hypothetical protein - RAST_Product: Amino acid ABC transporter, amino acid-binding protein	similar to amino acid ABC transporter (binding protein)	Amino acid ABC transporter, amino acid-binding protein	Amino acid transport and metabolism
lmo0932	3787.18	2685.22	4583.22	6234.47	-0.741051	0.00803458	0.272758	0.564222	--	NC_003210.1	968819	969424	-	606	protein_coding	gnl|BL_ORD_ID|544851 sp|O07559|YHJE_BACSU Uncharacterized membrane protein YhjE OS=Bacillus subtilis (strain 168) OX=224308 GN=yhjE PE=4 SV=1//3.09151e-52 && PF09335:SNARE associated Golgi protein	-	3936	2906	4391	5897	195.979	136.708	233.573	326.192	0	Operon_143	hypothetical protein - RAST_Product: FIG00774802: hypothetical protein	0	FIG00774802: hypothetical protein	Function unknown
lmo1266	8185.35	8069.52	6018.42	3559.68	0.763047	0.00808317	0.272758	0.564222	--	NC_003210.1	1289188	1290126	+	939	protein_coding	gnl|BL_ORD_ID|552916 sp|P94569|YSOA_BACSU TPR repeat-containing protein YsoA OS=Bacillus subtilis (strain 168) OX=224308 GN=ysoA PE=4 SV=2//4.06008e-09 && -	-	8507	8733	5766	3367	273.362	265.136	197.943	120.197	0	0	hypothetical protein - RAST_Product: FIG00774727: hypothetical protein	lmo1266	FIG00774727: hypothetical protein	General function prediction only
lmo0842	2377.57	1871.15	1550.01	746.402	0.887566	0.00815031	0.272758	0.564222	--	NC_003210.1	875721	881855	+	6135	protein_coding	-//- && PF07523:Bacterial Ig-like domain (group 3)	-	2471	2025	1485	706	12.153	9.40983	7.80268	3.85749	0	0	peptidoglycan binding protein	0	Putative peptidoglycan bound protein (LPXTG motif) Lmo0842 homolog	Not in COGs
lmo2266	2542.11	1801.85	1538.53	933.531	0.813207	0.00840238	0.275401	0.560034	--	NC_003210.1	2351767	2352615	-	849	protein_coding	gnl|BL_ORD_ID|546623 sp|O06724|YISK_BACSU Uncharacterized protein YisK OS=Bacillus subtilis (strain 168) OX=224308 GN=yisK PE=2 SV=1//1.41383e-83 && PF01557:Fumarylacetoacetate (FAA) hydrolase family	FAA_hydrolase	2642	1950	1474	883	93.8971	65.4784	55.9657	34.8632	0	Operon_413	hypothetical protein - RAST_Product: Fumarylacetoacetate hydrolase family protein	0	Fumarylacetoacetate hydrolase family protein	Secondary metabolites biosynthesis, transport and catabolism
lmo2843	2985.68	2488.4	2009.27	1087.89	0.821612	0.00840572	0.275401	0.560034	--	NC_003210.1	2930479	2932473	-	1995	protein_coding	-//- && -	-	3103	2693	1925	1029	46.9317	38.4826	31.1042	17.2897	0	Operon_515	hypothetical protein - RAST_Product: FIG00774131: hypothetical protein	lmo2843	FIG00774131: hypothetical protein	Transcription
lmo2258	1319.16	1425.77	1722.23	3047.99	-0.79724	0.00846896	0.275401	0.560034	--	NC_003210.1	2346593	2346784	-	192	protein_coding	-//- && -	-	1371	1543	1650	2883	215.458	229.106	277.022	503.336	0	0	hypothetical protein - RAST_Product: ribulose-phosphate 3-epimerase family protein	lmo2258	ribulose-phosphate 3-epimerase family protein	Not in COGs
lmo0124	503.225	401.951	315.221	135.325	1.00619	0.00864671	0.276769	0.557882	--	NC_003210.1	128314	128613	+	300	protein_coding	-//- && -	-	523	435	302	128	52.6026	41.337	32.4502	14.3022	0	Operon_020	hypothetical protein - RAST_Product: FIG00774673: hypothetical protein	lmo0124	FIG00774673: hypothetical protein	Not in COGs
lmo2699	2091.8	2146.51	1562.53	879.613	0.795294	0.00867163	0.276769	0.557882	--	NC_003210.1	2774684	2775523	+	840	protein_coding	gnl|BL_ORD_ID|553918 sp|P54947|YXEH_BACSU Putative phosphatase YxeH OS=Bacillus subtilis (strain 168) OX=224308 GN=yxeH PE=3 SV=1//1.13829e-34 && PF08282:haloacid dehalogenase-like hydrolase	Hydrolase_3	2174	2323	1497	832	78.0921	78.839	57.4479	33.2016	0	Operon_486	hypothetical protein - RAST_Product: Cof-like hydrolase	similar to conserved hypothetical protein	Cof-like hydrolase	General function prediction only
lmo0676	198.211	194.046	109.597	97.2649	0.923017	0.0089088	0.281731	0.550166	--	NC_003210.1	711428	712195	+	768	protein_coding	gnl|BL_ORD_ID|134339 sp|P54700|FLIP_SALTY Flagellar biosynthetic protein FliP OS=Salmonella typhimurium (strain LT2 / SGSC1412 / ATCC 700720) OX=99287 GN=fliP PE=1 SV=1//3.10874e-46 && PF00813:FliP family	-	206	210	105	92	8.09344	7.79524	4.40717	4.01552	fliP	Operon_111	flagellar biosynthesis protein FliP	similar to flagellar biosynthesic protein FliP FliP, with proteins FliQ and FliR, forms the core of the central channel in the flagella export apparatus	Flagellar biosynthesis protein FliP	Cell motility
lmo2260	812.089	997.948	1422.67	1462.14	-0.672359	0.00925377	0.286068	0.543531	--	NC_003210.1	2347276	2348151	-	876	protein_coding	-//- && PF13527:Acetyltransferase (GNAT) domain	-	844	1080	1363	1383	29.0714	35.1472	50.1561	52.9216	0	0	hypothetical protein - RAST_Product: Acetyltransferase, GNAT family, potentially associated with YqeK	0	Acetyltransferase, GNAT family, potentially associated with YqeK	Transcription
anti1279	120.274	121.971	67.8455	42.2891	1.1368	0.0092775	0.286068	0.543531	--	NC_003210.1	1303686	1303985	-	300	protein_coding	gnl|BL_ORD_ID|181655 sp|A0AI82|HSLU_LISW6 ATP-dependent protease ATPase subunit HslU OS=Listeria welshimeri serovar 6b (strain ATCC 35897 / DSM 20650 / SLCC5334) OX=386043 GN=hslU PE=3 SV=1//1.03803e-62 && PF07724:AAA domain (Cdc48 subfamily)	-	125	132	65	40	12.5723	12.5436	6.98432	4.46944	#N/A	#N/A	#N/A	#N/A	#N/A	#N/A
lmo1542	27099.1	33617.9	48802.8	45367.7	-0.633171	0.00941915	0.286068	0.543531	--	NC_003210.1	1576747	1577055	-	309	protein_coding	gnl|BL_ORD_ID|364767 sp|Q8Y6Y9|RL21_LISMO 50S ribosomal protein L21 OS=Listeria monocytogenes serovar 1/2a (strain ATCC BAA-679 / EGD-e) OX=169963 GN=rplU PE=3 SV=1//2.37159e-52 && PF00829:Ribosomal prokaryotic L21 protein	-	28164	36382	46756	42912	2750.19	3356.6	4877.65	4655.16	rplU	Operon_259	50S ribosomal protein L21	0	LSU ribosomal protein L21p	Translation
lmo0948	1005.49	1033.06	1229.57	2402.02	-0.833015	0.00944917	0.286068	0.543531	--	NC_003210.1	982957	983646	-	690	protein_coding	gnl|BL_ORD_ID|296120 sp|P0ACL9|PDHR_ECOLI Pyruvate dehydrogenase complex repressor OS=Escherichia coli (strain K12) OX=83333 GN=pdhR PE=1 SV=1//6.04847e-18 && PF00392:Bacterial regulatory proteins, gntR family|PF07729:FCD domain	FCD	1045	1118	1178	2272	45.6977	46.1917	55.0336	110.376	0	Operon_147	hypothetical protein - RAST_Product: transcriptional regulator, GntR family	similar to transcription regulator	transcriptional regulator, GntR family	Transcription
lmo1551	883.291	738.297	514.582	483.153	0.700574	0.00953253	0.286068	0.543531	--	NC_003210.1	1584850	1586139	-	1290	protein_coding	gnl|BL_ORD_ID|135948 sp|Q05865|FOLC_BACSU Dihydrofolate synthase/folylpolyglutamate synthase OS=Bacillus subtilis (strain 168) OX=224308 GN=folC PE=3 SV=2//6.45752e-127 && PF02875:Mur ligase family, glutamate ligase domain|PF08245:Mur ligase middle domain	-	918	799	493	457	21.4724	17.6575	12.3194	11.8752	folC	Operon_262	hypothetical protein - RAST_Product: Dihydrofolate synthase (EC 6.3.2.12) / Folylpolyglutamate synthase (EC 6.3.2.17)	similar to Folyl-polyglutamate synthetase	Dihydrofolate synthase (EC 6.3.2.12) / Folylpolyglutamate synthase (EC 6.3.2.17)	Coenzyme transport and metabolism
lmo0530	3632.27	3516.84	2683.55	1391.31	0.810978	0.0095439	0.286068	0.543531	--	NC_003210.1	567030	569081	+	2052	protein_coding	-//- && PF03170:Bacterial cellulose synthase subunit	-	3775	3806	2571	1316	55.5094	52.8765	40.3884	21.4978	0	Operon_086	hypothetical protein - RAST_Product: FIG00774209: hypothetical protein	lmo0530	FIG00774209: hypothetical protein	Not in COGs
lmo2575	3021.28	3162.02	3947.56	6261.96	-0.723451	0.00979542	0.289855	0.537819	--	NC_003210.1	2652174	2653085	-	912	protein_coding	gnl|BL_ORD_ID|88178 sp|O07084|CZCD_BACSU Cadmium, cobalt and zinc/H(+)-K(+) antiporter OS=Bacillus subtilis (strain 168) OX=224308 GN=czcD PE=1 SV=1//2.55535e-95 && PF01545:Cation efflux family	-	3140	3422	3782	5923	103.887	106.969	133.678	217.702	0	Operon_462	hypothetical protein - RAST_Product: Cobalt-zinc-cadmium resistance protein CzcD	similar to cation transport protein (efflux)	Cobalt-zinc-cadmium resistance protein CzcD	Inorganic ion transport and metabolism
lmo1080	5450.81	4674.65	3813.96	1804.69	0.84966	0.00989943	0.289855	0.537819	--	NC_003210.1	1113759	1115630	+	1872	protein_coding	gnl|BL_ORD_ID|545097 sp|P11290|YIBD_ECOLI Uncharacterized glycosyltransferase YibD OS=Escherichia coli (strain K12) OX=83333 GN=yibD PE=3 SV=2//2.06533e-11 && PF00535:Glycosyl transferase family 2	Glycos_transf_2	5665	5059	3654	1707	91.3106	77.0424	62.9209	30.5663	0	Operon_175	hypothetical protein - RAST_Product: glycosyl transferase	similar to B. subtilis minor teichoic acids biosynthesis protein GgaB	glycosyl transferase	Cell wall/membrane biogenesis
lmo2756	3376.33	3379.16	2456.01	1770.86	0.676451	0.00992252	0.289855	0.537819	--	NC_003210.1	2833834	2835987	-	2154	protein_coding	gnl|BL_ORD_ID|476959 sp|Q63GK5|TOP3_BACCZ DNA topoisomerase 3 OS=Bacillus cereus (strain ZK / E33L) OX=288681 GN=topB PE=3 SV=1//0 && PF01751:Toprim domain|PF01131:DNA topoisomerase	Topoisom_bac	3509	3657	2353	1675	49.1547	48.4006	35.2134	26.0666	topB	Operon_502	DNA topoisomerase III	similar to DNA topoisomerase III decatenates replicating daughter chromosomes	DNA topoisomerase III (EC 5.99.1.2)	Replication, recombination and repair
lmo0202	506008	510142	387627	190386	0.813936	0.0101779	0.292503	0.53387	--	NC_003210.1	205819	207408	+	1590	protein_coding	gnl|BL_ORD_ID|463506 sp|P13128|TACY_LISMO Listeriolysin O OS=Listeria monocytogenes serovar 1/2a (strain ATCC BAA-679 / EGD-e) OX=169963 GN=hly PE=1 SV=1//0 && PF01289:Thiol-activated cytolysin	-	525892	552086	371370	180081	9979.91	9898.76	7529.07	3796.52	hly	0	listeriolysin O precursor	0	Thiol-activated cytolysin	Defense/virulence mechanisms
lmo2276	921.778	747.537	597.04	355.228	0.809635	0.0101829	0.292503	0.53387	--	NC_003210.1	2363135	2363632	+	498	protein_coding	-//- && -	-	958	809	572	336	58.0448	46.3117	37.0253	22.6165	0	Operon_414	hypothetical protein - RAST_Product: Hypothetical protein, Lmo2276 homolog	similar to an unknown bacteriophage protein	Hypothetical protein, Lmo2276 homolog	Not in COGs
lmo2506	12396.9	13377.1	9580.83	6383.54	0.691056	0.0103829	0.293764	0.532002	--	NC_003210.1	2583181	2584065	-	885	protein_coding	gnl|BL_ORD_ID|139630 sp|Q81X30|FTSX_BACAN Cell division protein FtsX OS=Bacillus anthracis OX=1392 GN=ftsX PE=1 SV=1//1.45637e-109 && PF02687:FtsX-like permease family	-	12884	14477	9179	6038	439.273	466.344	334.337	228.699	ftsX	Operon_446	hypothetical protein - RAST_Product: Cell division protein FtsX	highly similar to cell-division protein FtsX	Cell division protein FtsX	Cell cycle control, mitosis and meiosis
lmo0422	2749.94	1481.21	1449.81	837.324	0.887405	0.0104521	0.293764	0.532002	--	NC_003210.1	442869	443300	-	432	protein_coding	-//- && PF03551:Transcriptional regulator PadR-like family	PadR	2858	1603	1389	792	199.621	105.784	103.645	61.4549	lstR	Operon_074	lineage-specific thermal regulator protein	part of sigC operon that is induced by temperature upshift	Transcriptional regulator, PadR family	Transcription
lmo1469	28341.3	29314.7	39199	49984.6	-0.629307	0.0104824	0.293764	0.532002	--	NC_003210.1	1501881	1502054	-	174	protein_coding	gnl|BL_ORD_ID|409766 sp|A0AIS0|RS21_LISW6 30S ribosomal protein S21 OS=Listeria welshimeri serovar 6b (strain ATCC 35897 / DSM 20650 / SLCC5334) OX=386043 GN=rpsU PE=3 SV=1//1.90852e-23 && PF01165:Ribosomal protein S21	-	29455	31725	37555	47279	5107.83	5197.85	6957.45	9108.23	rpsU	Operon_243	30S ribosomal protein S21	a small basic protein that is one of the last in the subunit assembly omission does not prevent assembly but the subunit is inactive binds central domain of 16S rRNA	SSU ribosomal protein S21p	Translation
lmo2207	9280.32	10764	12860.4	19772.3	-0.703114	0.0107997	0.300214	0.522569	--	NC_003210.1	2297304	2297981	-	678	protein_coding	gnl|BL_ORD_ID|542953 sp|O31539|YETJ_BACSU Uncharacterized protein YetJ OS=Bacillus subtilis (strain 168) OX=224308 GN=yetJ PE=1 SV=1//1.81095e-15 && PF01027:Inhibitor of apoptosis-promoting Bax1	-	9645	11649	12321	18702	429.239	489.813	585.798	924.641	0	0	hypothetical protein - RAST_Product: FIG01231219: hypothetical protein	0	FIG01231219: hypothetical protein	General function prediction only
lmo0339	783.223	607.085	481.181	331.969	0.773598	0.0109737	0.301682	0.52045	--	NC_003210.1	370032	370403	+	372	protein_coding	-//- && PF00719:Inorganic pyrophosphatase	Pyrophosphatase	814	657	461	314	66.025	50.3493	39.9475	28.2945	0	Operon_057	hypothetical protein - RAST_Product: Inorganic pyrophosphatase	weakly similar to inorganic pyrophosphatase	Inorganic pyrophosphatase	Energy production and conversion
lmo0648	2230.36	2270.33	1682.57	1001.19	0.745847	0.011057	0.301682	0.52045	--	NC_003210.1	689923	690873	+	951	protein_coding	gnl|BL_ORD_ID|74256 sp|Q58439|CORA_METJA Cobalt/magnesium transport protein CorA OS=Methanocaldococcus jannaschii (strain ATCC 43067 / DSM 2661 / JAL-1 / JCM 10045 / NBRC 100440) OX=243232 GN=corA PE=1 SV=1//1.03831e-11 && PF01544:CorA-like Mg2+ transporter protein	-	2318	2457	1612	947	73.5462	73.6539	54.6407	33.3798	0	Operon_105	hypothetical protein - RAST_Product: Magnesium and cobalt transport protein CorA	similar to membrane proteins	Magnesium and cobalt transport protein CorA	Inorganic ion transport and metabolism
Novel00242	814.975	747.537	562.596	353.114	0.770762	0.0111151	0.301682	0.52045	-	NC_003210.1	2284572	2286223	+	1652	-	PF00496:Bacterial extracellular solute-binding proteins, family 5 Middle	-	847	809	539	334	15.4704	13.9608	10.5175	6.77721	#N/A	#N/A	#N/A	#N/A	#N/A	#N/A
lmo0189	22664.4	26989	31414.5	49784.8	-0.709574	0.0115426	0.307762	0.511785	--	NC_003210.1	193593	193850	+	258	protein_coding	gnl|BL_ORD_ID|503714 sp|P37466|VEG_BACSU Protein Veg OS=Bacillus subtilis (strain 168) OX=224308 GN=veg PE=1 SV=1//6.49082e-39 && PF06257:Biofilm formation stimulator VEG	-	23555	29208	30097	47090	2754.8	3227.4	3760.41	6118.2	0	0	hypothetical protein - RAST_Product: Veg protein	highly similar to B. subtilis Veg protein	Veg protein	Function unknown
lmo2706	817.862	1068.17	685.761	377.43	0.82693	0.0115449	0.307762	0.511785	--	NC_003210.1	2780392	2780574	-	183	protein_coding	-//- && PF11384:Protein of unknown function (DUF3188)	-	850	1156	657	357	140.151	180.085	115.73	65.3931	0	Operon_488	hypothetical protein - RAST_Product: FIG00774825: hypothetical protein	lmo2706	FIG00774825: hypothetical protein	Not in COGs
lmo1073	1509.68	1353.7	1075.09	352.057	1.00448	0.0116069	0.307762	0.511785	--	NC_003210.1	1102858	1103757	+	900	protein_coding	gnl|BL_ORD_ID|553709 sp|O34805|YVRC_BACSU Uncharacterized ABC transporter substrate-binding lipoprotein YvrC OS=Bacillus subtilis (strain 168) OX=224308 GN=yvrC PE=3 SV=1//4.63846e-70 && PF01497:Periplasmic binding protein	Peripla_BP_2	1569	1465	1030	333	52.6026	46.4052	36.8915	12.4027	0	0	hypothetical protein - RAST_Product: Vitamin B12 ABC transporter, B12-binding component BtuF	similar to metal binding protein (ABC transporter)	Vitamin B12 ABC transporter, B12-binding component BtuF	Inorganic ion transport and metabolism
lmo2166	2035.99	2188.09	1612.64	716.8	0.858611	0.0122145	0.3214	0.492954	--	NC_003210.1	2248946	2249617	-	672	protein_coding	-//- && -	-	2116	2368	1545	678	95.0109	100.458	74.1124	33.8201	0	Operon_394	hypothetical protein - RAST_Product: cyclic nucleotide-binding protein	lmo2166	cyclic nucleotide-binding protein	Signal transduction mechanisms
lmo2332	732.227	668.995	462.393	413.376	0.677977	0.0124395	0.32484	0.488331	--	NC_003210.1	2401008	2402366	+	1359	protein_coding	gnl|BL_ORD_ID|64599 sp|P17867|CISA_BACSU Putative DNA recombinase OS=Bacillus subtilis (strain 168) OX=224308 GN=cisA PE=3 SV=2//6.07772e-19 && PF00239:Resolvase, N terminal domain|PF07508:Recombinase|PF13408:Recombinase zinc beta ribbon domain	Resolvase	761	724	443	391	16.8963	15.1876	10.5079	9.64433	int	0	putative integrase	putative integrase [Bacteriophage A118]	Integrase [Bacteriophage A118]	Replication, recombination and repair
lmo1861	2390.08	2849.7	1977.96	1134.4	0.751478	0.0130314	0.333779	0.476541	--	NC_003210.1	1935334	1935948	-	615	protein_coding	gnl|BL_ORD_ID|550772 sp|P54179|YPMS_BACSU Uncharacterized protein YpmS OS=Bacillus subtilis (strain 168) OX=224308 GN=ypmS PE=4 SV=1//2.38063e-24 && PF09911:Uncharacterized protein conserved in bacteria (DUF2140)	-	2484	3084	1895	1073	121.872	142.959	99.3267	58.4843	0	Operon_330	hypothetical protein - RAST_Product: YfaA	0	YfaA	Function unknown
lmo1947	2833.65	3253.5	2250.38	1566.81	0.673246	0.0130673	0.333779	0.476541	--	NC_003210.1	2021272	2023062	-	1791	protein_coding	gnl|BL_ORD_ID|345922 sp|P35164|RESE_BACSU Sensor histidine kinase ResE OS=Bacillus subtilis (strain 168) OX=224308 GN=resE PE=1 SV=1//1.73782e-148 && PF00672:HAMP domain|PF00512:His Kinase A (phospho-acceptor) domain|PF02518:Histidine kinase-, DNA gyrase B-, and HSP90-like ATPase	HATPase_c	2945	3521	2156	1482	49.6154	56.0456	38.8048	27.7375	resE	Operon_351	hypothetical protein - RAST_Product: Sensor histidine kinase ResE (EC 2.7.3.-)	similar to two-component sensor histidine kinase (ResE)	Sensor histidine kinase ResE (EC 2.7.3.-)	Signal transduction mechanisms
lmo1002	37295.5	41857.5	53907.9	66804.1	-0.608853	0.0131453	0.333779	0.476541	--	NC_003210.1	1032924	1033190	+	267	protein_coding	gnl|BL_ORD_ID|324733 sp|P0A438|PTHP_LISMO Phosphocarrier protein HPr OS=Listeria monocytogenes serovar 1/2a (strain ATCC BAA-679 / EGD-e) OX=169963 GN=ptsH PE=3 SV=1//1.56454e-57 && PF00381:PTS HPr component phosphorylation site	PTS-HPr	38761	45299	51647	63188	4380.37	4836.69	6235.42	7933.01	ptsH	Operon_159	phosphocarrier protein HPr	0	Phosphotransferase system, phosphocarrier protein HPr	Carbohydrate transport and metabolism
lmo2330	538.827	415.812	316.264	248.448	0.757178	0.0132669	0.333779	0.476541	--	NC_003210.1	2399542	2400243	+	702	protein_coding	-//- && -	-	560	450	303	235	24.0701	18.2745	13.9135	11.2214	0	Operon_416	hypothetical protein - RAST_Product: Protein gp33 [Bacteriophage A118]	similar to protein gp33 [Bacteriophage A118]	Protein gp33 [Bacteriophage A118]	Amino acid transport and metabolism
lmo1124	146.253	97.0228	70.9768	38.0602	1.15683	0.0133337	0.333779	0.476541	--	NC_003210.1	1159393	1159830	+	438	protein_coding	-//- && -	-	152	105	68	36	10.4712	6.83418	5.00457	2.75514	0	Operon_182	hypothetical protein - RAST_Product: FIG00774565: hypothetical protein	lmo1124	FIG00774565: hypothetical protein	Not in COGs
lmo1879	733.189	389.015	758.826	1310.96	-0.883351	0.0133798	0.333779	0.476541	--	NC_003210.1	1953513	1953713	+	201	protein_coding	gnl|BL_ORD_ID|79978 sp|P51777|CSPD_BACSU Cold shock protein CspD OS=Bacillus subtilis (strain 168) OX=224308 GN=cspD PE=1 SV=1//6.03322e-34 && PF00313:'Cold-shock' DNA-binding domain	CSD	762	421	727	1240	114.389	59.7114	116.592	206.795	cspD	0	hypothetical protein - RAST_Product: Cold shock protein CspB	similar to cold shock protein	Cold shock protein CspB	Transcription
lmo0242	352.162	456.469	289.126	139.554	0.91548	0.0137286	0.333779	0.476541	--	NC_003210.1	262064	262576	+	513	protein_coding	gnl|BL_ORD_ID|537203 sp|P37574|YACP_BACSU Uncharacterized protein YacP OS=Bacillus subtilis (strain 168) OX=224308 GN=yacP PE=1 SV=1//7.19347e-62 && PF05991:YacP-like NYN domain	-	366	494	277	132	21.5274	27.4524	17.4058	8.62524	0	Operon_040	hypothetical protein - RAST_Product: Hypothetical protein DUF901, similar to C-terminal domain of ribosome protection-type Tc-resistance proteins	similar to B. subtilis Yacp protein	Hypothetical protein DUF901, similar to C-terminal domain of ribosome protection-type Tc-resistance proteins	General function prediction only
lmo1884	5109.23	4045.39	6384.78	7797.05	-0.631491	0.0137334	0.333779	0.476541	--	NC_003210.1	1956848	1958155	-	1308	protein_coding	gnl|BL_ORD_ID|294431 sp|P42086|PBUX_BACSU Xanthine permease OS=Bacillus subtilis (strain 168) OX=224308 GN=pbuX PE=3 SV=1//1.25605e-180 && PF00860:Permease family	-	5310	4378	6117	7375	122.494	95.42	150.752	189.003	0	Operon_335	hypothetical protein - RAST_Product: Xanthine permease	similar to xanthine permeases	Xanthine permease	Nucleotide transport and metabolism
lmo1413	299.241	332.649	221.281	120.524	0.886316	0.0137368	0.333779	0.476541	--	NC_003210.1	1442368	1443687	-	1320	protein_coding	gnl|BL_ORD_ID|193440 sp|Q71VU0|INLJ_LISMF Internalin-J OS=Listeria monocytogenes serotype 4b (strain F2365) OX=265669 GN=inlJ PE=3 SV=1//8.98887e-08 && PF06458:MucBP domain	-	311	360	212	114	7.10908	7.77499	5.17719	2.89498	0	0	peptidoglycan binding protein	0	Putative peptidoglycan bound protein (LPXTG motif) Lmo1413 homolog	Not in COGs
lmo1368	6005.03	6071.78	4552.95	3106.13	0.656981	0.0138819	0.333779	0.476541	--	NC_003210.1	1390694	1392385	+	1692	protein_coding	gnl|BL_ORD_ID|343728 sp|P17894|RECN_BACSU DNA repair protein RecN OS=Bacillus subtilis (strain 168) OX=224308 GN=recN PE=3 SV=2//0 && PF02463:RecF/RecN/SMC N terminal domain	SMC_N	6241	6571	4362	2938	111.296	110.714	83.1031	58.2058	recN	Operon_218	DNA repair and genetic recombination	0	DNA repair protein RecN	Replication, recombination and repair
lmo1466	7085.57	8021.47	5872.29	2743.5	0.810154	0.0139116	0.333779	0.476541	--	NC_003210.1	1498096	1500252	-	2157	protein_coding	gnl|BL_ORD_ID|302482 sp|A0A0H3GGY3|PGPH_LISM4 Cyclic-di-AMP phosphodiesterase PgpH OS=Listeria monocytogenes serotype 1/2a (strain 10403S) OX=393133 GN=pgpH PE=1 SV=1//0 && PF01966:HD domain|PF07698:7TM receptor with intracellular HD hydrolase|PF07697:7TM-HD extracellular	HD	7364	8681	5626	2595	103.013	114.734	84.0778	40.3276	0	Operon_242	hypothetical protein - RAST_Product: Membrane protein containing HD superfamily hydrolase domain, YQFF ortholog	0	Membrane protein containing HD superfamily hydrolase domain, YQFF ortholog	General function prediction only
Novel00298	135.669	114.579	65.7579	58.1475	1.01377	0.0139438	0.333779	0.476541	-	NC_003210.1	2709517	2710267	+	751	-	PF04205:FMN-binding domain	-	141	124	63	55	5.66508	4.70709	2.70416	2.45492	#N/A	#N/A	#N/A	#N/A	#N/A	#N/A
lmo0743	32.7145	17.5565	7.30644	2.11445	2.41287	0.0141758	0.336994	0.472378	--	NC_003210.1	772996	773700	+	705	protein_coding	-//- && -	-	34	19	7	2	1.45518	0.768309	0.320067	0.0950945	0	Operon_117	hypothetical protein - RAST_Product: ABC transporter, permease protein	lmo0743	ABC transporter, permease protein	Not in COGs
lmo0466	533.053	379.775	323.571	175.5	0.870743	0.0143461	0.338706	0.470176	--	NC_003210.1	502899	504629	+	1731	protein_coding	-//- && PF14280:Domain of unknown function (DUF4365)	-	554	411	310	166	9.65695	6.76887	5.77293	3.21459	0	Operon_081	hypothetical protein - RAST_Product: Lmo0466 protein	lmo0466	Lmo0466 protein	Not in COGs
lmo0361	635.046	378.851	680.542	1121.72	-0.830096	0.0145546	0.339816	0.468757	--	NC_003210.1	388807	389541	-	735	protein_coding	gnl|BL_ORD_ID|465264 sp|Q92ES8|TATC_LISIN Sec-independent protein translocase protein TatC OS=Listeria innocua serovar 6a (strain ATCC BAA-680 / CLIP 11262) OX=272626 GN=tatC PE=3 SV=1//9.37137e-149 && PF00902:Sec-independent protein translocase protein (TatC)	-	660	410	652	1061	27.0947	15.9026	28.5951	48.3886	0	Operon_061	hypothetical protein	similar to conserved hypothetical integral membrane protein	Twin-arginine translocation protein TatC	Intracellular trafficking and secretion
lmo0671	503.225	495.278	360.103	220.96	0.780902	0.0145903	0.339816	0.468757	--	NC_003210.1	707612	708220	+	609	protein_coding	-//- && -	-	523	536	345	209	25.9126	25.091	18.2614	11.5039	0	0	hypothetical protein - RAST_Product: FIG00775084: hypothetical protein	lmo0671	FIG00775084: hypothetical protein	Not in COGs
lmo1819	3573.57	3848.57	2811.93	1845.92	0.672154	0.0148143	0.342717	0.465065	--	NC_003210.1	1892603	1893478	-	876	protein_coding	gnl|BL_ORD_ID|417656 sp|Q8Y680|RSGA2_LISMO Small ribosomal subunit biogenesis GTPase RsgA 2 OS=Listeria monocytogenes serovar 1/2a (strain ATCC BAA-679 / EGD-e) OX=169963 GN=rsgA2 PE=3 SV=1//0 && PF16745:RsgA N-terminal domain|PF03193:Protein of unknown function, DUF258	-	3714	4165	2694	1746	127.928	135.545	99.1346	66.8121	0	Operon_322	ribosome-associated GTPase	EngC RsgA CpgA circularly permuted GTPase ribosome small subunit-dependent GTPase A has the pattern G4-G1-G3 as opposed to other GTPases interacts strongly with 30S ribosome which stimulates GTPase activity	Ribosome small subunit-stimulated GTPase EngC	General function prediction only
lmo1378	11528	14072	9145.57	7650.09	0.608058	0.0149424	0.343376	0.46423	--	NC_003210.1	1403227	1404678	+	1452	protein_coding	gnl|BL_ORD_ID|23331 sp|Q49XM6|ARLS_STAS1 Signal transduction histidine-protein kinase ArlS OS=Staphylococcus saprophyticus subsp. saprophyticus (strain ATCC 15305 / DSM 20229) OX=342451 GN=arlS PE=3 SV=1//2.3145e-83 && PF00512:His Kinase A (phospho-acceptor) domain|PF00672:HAMP domain|PF02518:Histidine kinase-, DNA gyrase B-, and HSP90-like ATPase	HATPase_c	11981	15229	8762	7236	248.974	299.003	194.522	167.05	lisK	Operon_220	two-component sensor histidine kinase	0	Two-component system histidine kinase	Signal transduction mechanisms
lmo1081	3373.44	2698.16	2297.35	1386.02	0.720991	0.0151081	0.344884	0.462327	--	NC_003210.1	1115647	1116513	+	867	protein_coding	gnl|BL_ORD_ID|386105 sp|P95778|RMLA_STRMU Glucose-1-phosphate thymidylyltransferase OS=Streptococcus mutans serotype c (strain ATCC 700610 / UA159) OX=210007 GN=rmlA PE=3 SV=1//2.60574e-160 && PF00483:Nucleotidyl transferase	-	3506	2920	2201	1311	122.017	96.0141	81.8338	50.6872	0	Operon_175	hypothetical protein - RAST_Product: Glucose-1-phosphate thymidylyltransferase (EC 2.7.7.24)	similar to glucose-1-phosphate thymidyl transferase	Glucose-1-phosphate thymidylyltransferase (EC 2.7.7.24)	Cell wall/membrane biogenesis
lmo0990	679.306	415.812	553.202	1657.73	-1.01366	0.0153937	0.349094	0.457058	--	NC_003210.1	1020022	1021383	+	1362	protein_coding	gnl|BL_ORD_ID|234298 sp|Q49VC5|MEPA_STAS1 Multidrug export protein MepA OS=Staphylococcus saprophyticus subsp. saprophyticus (strain ATCC 15305 / DSM 20229) OX=342451 GN=mepA PE=3 SV=1//1.25635e-83 && PF01554:MatE	MatE	706	450	530	1568	15.6406	9.41904	12.5438	38.5908	0	0	hypothetical protein - RAST_Product: Multi antimicrobial extrusion protein (Na(+)/drug antiporter), MATE family of MDR efflux pumps	0	Multi antimicrobial extrusion protein (Na(+)/drug antiporter), MATE family of MDR efflux pumps	Defense/virulence mechanisms
lmo0348	60.618	37.8851	68.8893	161.756	-1.22814	0.0160236	0.353791	0.451253	--	NC_003210.1	376514	377509	-	996	protein_coding	gnl|BL_ORD_ID|98475 sp|Q92EU2|DHAK2_LISIN PTS-dependent dihydroxyacetone kinase 2, dihydroxyacetone-binding subunit DhaK OS=Listeria innocua serovar 6a (strain ATCC BAA-680 / CLIP 11262) OX=272626 GN=dhaK-2 PE=1 SV=1//0 && PF02733:Dak1 domain	-	63	41	66	153	1.90857	1.17353	2.13607	5.14928	0	Operon_058	hypothetical protein - RAST_Product: Phosphoenolpyruvate-dihydroxyacetone phosphotransferase (EC 2.7.1.121), dihydroxyacetone binding subunit DhaK	similar to dihydroxyacetone kinase	Phosphoenolpyruvate-dihydroxyacetone phosphotransferase (EC 2.7.1.121), dihydroxyacetone binding subunit DhaK	Carbohydrate transport and metabolism
lmo1634	2876.95	2232.45	1928.9	1175.64	0.718708	0.0160969	0.353791	0.451253	--	NC_003210.1	1677409	1680009	+	2601	protein_coding	gnl|BL_ORD_ID|10773 sp|Q24803|ADH2_ENTHI Aldehyde-alcohol dehydrogenase 2 OS=Entamoeba histolytica OX=5759 GN=ADH2 PE=1 SV=1//0 && PF00465:Iron-containing alcohol dehydrogenase|PF00171:Aldehyde dehydrogenase family	Aldedh	2990	2416	1848	1112	34.6863	26.4806	22.9031	14.3311	0	0	bifunctional acetaldehyde-CoA/alcohol dehydrogenase	similar to Alcohol-acetaldehyde dehydrogenase	Alcohol dehydrogenase (EC 1.1.1.1) Acetaldehyde dehydrogenase (EC 1.2.1.10)	Energy production and conversion
lmo0230	1888.78	2791.48	1762.94	928.245	0.798349	0.0161931	0.353791	0.451253	--	NC_003210.1	249026	249544	+	519	protein_coding	gnl|BL_ORD_ID|230765 sp|P37569|MCSA_BACSU Protein-arginine kinase activator protein OS=Bacillus subtilis (strain 168) OX=224308 GN=mcsA PE=1 SV=1//1.03654e-23 && PF02151:UvrB/uvrC motif	UVR	1963	3021	1689	878	114.125	165.941	104.905	56.7077	0	Operon_038	hypothetical protein - RAST_Product: Nucleotide excision repair protein, with UvrB/UvrC motif	similar to B. subtilis YacH protein	Nucleotide excision repair protein, with UvrB/UvrC motif	Function unknown
lmo1324	1911.87	2287.89	1581.32	1022.34	0.689755	0.0162194	0.353791	0.451253	--	NC_003210.1	1353374	1353673	+	300	protein_coding	gnl|BL_ORD_ID|548371 sp|P32729|YLXQ_BACSU Probable ribosomal protein YlxQ OS=Bacillus subtilis (strain 168) OX=224308 GN=rplGA PE=1 SV=1//9.97496e-30 && PF01248:Ribosomal protein L7Ae/L30e/S12e/Gadd45 family	-	1987	2476	1515	967	199.85	235.288	162.788	108.049	0	Operon_209	hypothetical protein - RAST_Product: ribosomal protein L7Ae family protein	conserved hypothetical protein, similar to B. subtilis YlxQ protein	ribosomal protein L7Ae family protein	Translation
PyrR-1	643.705	655.135	907.042	1113.26	-0.637307	0.0162304	0.353791	0.451253	--	NC_003210.1	1917471	1917574	-	104	protein_coding	-//- && -	-	669	709	869	1053	194.097	194.35	269.351	339.398	#N/A	#N/A	#N/A	#N/A	#N/A	#N/A
lmo0989	1028.58	944.355	1288.02	1830.06	-0.660317	0.0162821	0.353791	0.451253	--	NC_003210.1	1019545	1019970	+	426	protein_coding	-//- && PF12802:MarR family	-	1069	1022	1234	1731	75.7173	68.3931	93.3765	136.208	0	0	hypothetical protein - RAST_Product: Transcriptional regulator, MarR family	similar to regulatory proteins (MarR family)	Transcriptional regulator, MarR family	Transcription
lmo0080	239.585	191.273	123.166	118.409	0.83446	0.0163194	0.353791	0.451253	--	NC_003210.1	84451	84849	+	399	protein_coding	-//- && -	-	249	207	118	112	18.8301	14.79	9.53325	9.40936	0	Operon_014	hypothetical protein - RAST_Product: Lmo0080 protein	lmo0080	Lmo0080 protein	Not in COGs
lmo0628	572.503	631.11	390.373	372.144	0.658577	0.0165193	0.355888	0.448686	--	NC_003210.1	669086	669361	+	276	protein_coding	-//- && -	-	595	683	374	352	65.0482	70.5477	43.6812	42.7512	0	Operon_103	hypothetical protein	lmo0628	FIG00774122: hypothetical protein	Not in COGs
lmo1499	2989.53	2877.42	2246.21	1441	0.670045	0.0167149	0.356816	0.447556	--	NC_003210.1	1529454	1530524	-	1071	protein_coding	gnl|BL_ORD_ID|240865 sp|O34758|MLTG_BACSU Endolytic murein transglycosylase OS=Bacillus subtilis (strain 168) OX=224308 GN=mltG PE=3 SV=1//8.3813e-117 && PF02618:YceG-like family	-	3107	3114	2152	1363	87.5344	82.8897	64.7716	42.66	0	Operon_247	hypothetical protein - RAST_Product: FIG004453: protein YceG like	0	FIG004453: protein YceG like	General function prediction only
lmo1552	6403.38	6683.48	5025.79	3304.89	0.651602	0.0167694	0.356816	0.447556	--	NC_003210.1	1586201	1588852	-	2652	protein_coding	gnl|BL_ORD_ID|461580 sp|Q8Y6X9|SYV_LISMO Valine--tRNA ligase OS=Listeria monocytogenes serovar 1/2a (strain ATCC BAA-679 / EGD-e) OX=169963 GN=valS PE=3 SV=1//0 && PF00133:tRNA synthetases class I (I, L, M and V)|PF08264:Anticodon-binding domain of tRNA|PF10458:Valyl tRNA synthetase tRNA binding arm	-	6655	7233	4815	3126	75.7184	77.7528	58.5268	39.5121	valS	Operon_262	valyl-tRNA synthetase	valine--tRNA ligase ValRS converts valine ATP and tRNA(Val) to AMP PPi and valyl-tRNA(Val) class-I aminoacyl-tRNA synthetase type 1 subfamily has a posttransfer editing process to hydrolyze mischarged Thr-tRNA(Val) which is done by the editing domain	Valyl-tRNA synthetase (EC 6.1.1.9)	Translation
lmo2047	58206.7	45608.1	67792.3	93615.3	-0.636698	0.0171149	0.360654	0.44291	--	NC_003210.1	2130228	2130401	-	174	protein_coding	gnl|BL_ORD_ID|373147 sp|P66207|RL322_LISMO 50S ribosomal protein L32-2 OS=Listeria monocytogenes serovar 1/2a (strain ATCC BAA-679 / EGD-e) OX=169963 GN=rpmF2 PE=3 SV=1//2.11926e-27 && PF01783:Ribosomal L32p protein family	-	60494	49358	64949	88548	10490.4	8086.85	12032.5	17058.6	0	0	50S ribosomal protein L32	some L32 proteins have zinc finger motifs consisting of CXXC while others do not	LSU ribosomal protein L32p	Translation
lmo1980	1157.51	1146.72	1553.14	1978.07	-0.615861	0.0172345	0.360654	0.44291	--	NC_003210.1	2052696	2052833	+	138	protein_coding	-//- && -	-	1203	1241	1488	1871	263.035	256.368	347.581	454.474	0	Operon_358	hypothetical protein - RAST_Product: hypothetical protein	lmo1980	hypothetical protein	Not in COGs
lmo0311	55.807	25.8727	16.7004	6.34336	1.8234	0.0172637	0.360654	0.44291	--	NC_003210.1	336541	337161	+	621	protein_coding	-//- && -	-	58	28	16	6	2.81815	1.2854	0.830539	0.323873	0	0	hypothetical protein - RAST_Product: hypothetical protein	lmo0311	hypothetical protein	Not in COGs
lmo0333	766.866	422.28	397.679	270.65	0.83097	0.0174211	0.360806	0.442726	--	NC_003210.1	360936	366272	+	5337	protein_coding	gnl|BL_ORD_ID|193439 sp|Q8YA32|INLI_LISMO Internalin-I OS=Listeria monocytogenes serovar 1/2a (strain ATCC BAA-679 / EGD-e) OX=169963 GN=inlI PE=3 SV=1//0 && PF06458:MucBP domain|PF13855:Leucine rich repeat|PF12799:Leucine Rich repeats (2 copies)|PF08191:LRR adjacent	-	797	457	381	256	4.50597	2.44113	2.30123	1.60789	0	0	hypothetical protein - RAST_Product: Internalin-like protein (LPXTG motif) Lmo0333 homolog	similar to internalin proteins, putative peptidoglycan bound protein (LPXTG motif)	Internalin-like protein (LPXTG motif) Lmo0333 homolog	Cell wall/membrane biogenesis
lmo1722	4109.51	4490.77	3160.56	2540.52	0.593147	0.0175945	0.360806	0.442726	--	NC_003210.1	1784473	1785798	-	1326	protein_coding	gnl|BL_ORD_ID|543559 sp|O34750|YFML_BACSU Probable ATP-dependent RNA helicase YfmL OS=Bacillus subtilis (strain 168) OX=224308 GN=yfmL PE=1 SV=1//4.29408e-102 && PF00270:DEAD/DEAH box helicase|PF00271:Helicase conserved C-terminal domain	DEAD	4271	4860	3028	2403	97.1881	104.487	73.6113	60.747	0	0	hypothetical protein - RAST_Product: ATP-dependent RNA helicase YfmL	similar to ATP-dependent RNA helicases	ATP-dependent RNA helicase YfmL	Replication, recombination and repair
lmo1862	2370.84	2551.24	1947.69	790.806	0.845841	0.0177147	0.360806	0.442726	--	NC_003210.1	1935964	1936749	-	786	protein_coding	gnl|BL_ORD_ID|550771 sp|P40766|YPMR_BACSU Uncharacterized protein YpmR OS=Bacillus subtilis (strain 168) OX=224308 GN=ypmR PE=4 SV=2//2.3374e-38 && PF13472:GDSL-like Lipase/Acylhydrolase family	-	2464	2761	1866	748	94.59	100.142	76.5281	31.9002	0	Operon_330	hypothetical protein - RAST_Product: FIG006988: Lipase/Acylhydrolase with GDSL-like motif	0	FIG006988: Lipase/Acylhydrolase with GDSL-like motif	Amino acid transport and metabolism
lmo1555	600.407	642.198	473.875	216.732	0.847288	0.0177443	0.360806	0.442726	--	NC_003210.1	1591448	1592170	-	723	protein_coding	gnl|BL_ORD_ID|170312 sp|Q58401|HEM4_METJA Putative uroporphyrinogen-III synthase OS=Methanocaldococcus jannaschii (strain ATCC 43067 / DSM 2661 / JAL-1 / JCM 10045 / NBRC 100440) OX=243232 GN=hemD PE=3 SV=1//2.3239e-13 && PF02602:Uroporphyrinogen-III synthase HemD	HEM4	624	695	454	205	26.0419	27.4042	20.2418	9.50452	hemD	Operon_263	uroporphyrinogen-III synthase	similar to uroporphyrinogen III cosynthase (HemD) catalyzes the formation of uroporphyrinogen-III from hydroxymethylbilane functions in tetrapyrrole and heme biosynthesis	Uroporphyrinogen-III synthase (EC 4.2.1.75)	Coenzyme transport and metabolism
lmo1120	184.741	136.756	108.553	34.8885	1.16353	0.0177943	0.360806	0.442726	--	NC_003210.1	1157592	1158008	+	417	protein_coding	-//- && -	-	192	148	104	33	13.8929	10.1181	8.0395	2.65273	0	Operon_182	hypothetical protein	lmo1120	hypothetical protein	Not in COGs
lmo1255	2207.26	2383.06	2750.35	4658.14	-0.690556	0.0182023	0.363897	0.439022	--	NC_003210.1	1279721	1281205	-	1485	protein_coding	gnl|BL_ORD_ID|326144 sp|P36672|PTTBC_ECOLI PTS system trehalose-specific EIIBC component OS=Escherichia coli (strain K12) OX=83333 GN=treB PE=1 SV=4//6.13339e-149 && PF02378:Phosphotransferase system, EIIC|PF00367:phosphotransferase system, EIIB	-	2294	2579	2635	4406	46.6116	49.5104	57.1987	99.4564	0	Operon_197	hypothetical protein - RAST_Product: PTS system, trehalose-specific IIB component (EC 2.7.1.69) / PTS system, trehalose-specific IIC component (EC 2.7.1.69)	similar to PTS system trehalose specific enzyme IIBC	PTS system, trehalose-specific IIB component (EC 2.7.1.69) / PTS system, trehalose-specific IIC component (EC 2.7.1.69)	Carbohydrate transport and metabolism
lmo1885	2347.74	2017.15	2949.71	3673.86	-0.601685	0.0183135	0.363897	0.439022	--	NC_003210.1	1958162	1958740	-	579	protein_coding	gnl|BL_ORD_ID|511928 sp|Q8Y617|XPT_LISMO Xanthine phosphoribosyltransferase OS=Listeria monocytogenes serovar 1/2a (strain ATCC BAA-679 / EGD-e) OX=169963 GN=xpt PE=3 SV=1//1.63853e-127 && PF00156:Phosphoribosyl transferase domain	Pribosyltran	2440	2183	2826	3475	127.156	107.485	157.335	201.183	0	Operon_335	xanthine phosphoribosyltransferase	similar to xanthine phosphoribosyltransferase Catalyzes the transfer of the phosphoribosyl moiety from 5-phospho--D-ribosyl-1-pyrophosphate (PRib-PP) to the 6-oxo-guanine and -xanthine	Xanthine phosphoribosyltransferase (EC 2.4.2.22)	Nucleotide transport and metabolism
L10	7984.25	10271.5	12673.5	14983	-0.599258	0.0183178	0.363897	0.439022	--	NC_003210.1	266232	266375	+	144	protein_coding	-//- && -	-	8298	11116	12142	14172	1738.75	2200.68	2718.06	3299.01	#N/A	#N/A	#N/A	#N/A	#N/A	#N/A
lmo2409	67.3533	70.226	144.041	120.524	-0.943343	0.018369	0.363897	0.439022	--	NC_003210.1	2480531	2480944	+	414	protein_coding	-//- && -	-	70	76	138	114	5.10182	5.23341	10.7451	9.23037	0	0	hypothetical protein - RAST_Product: FIG00775866: hypothetical protein	lmo2409	FIG00775866: hypothetical protein	Not in COGs
sRNA00013	143.366	186.653	108.553	58.1475	0.985164	0.0187052	0.36844	0.433633	-	NC_003210.1	1095726	1096152	-	427	-	-	-	149	202	104	55	10.529	13.4864	7.85122	4.31767	#N/A	#N/A	#N/A	#N/A	#N/A	#N/A
lmo1589	332.918	459.241	217.106	256.906	0.741173	0.0188737	0.369646	0.432214	--	NC_003210.1	1630751	1631503	-	753	protein_coding	gnl|BL_ORD_ID|21473 sp|Q8Y6U3|ARGB_LISMO Acetylglutamate kinase OS=Listeria monocytogenes serovar 1/2a (strain ATCC BAA-679 / EGD-e) OX=169963 GN=argB PE=3 SV=1//1.03938e-168 && PF00696:Amino acid kinase family	AA_kinase	346	497	208	243	13.8646	18.8162	8.90431	10.8175	argB	Operon_270	acetylglutamate kinase	highly similar to N-acetylglutamate 5-phosphotransferase catalyzes the phosphorylation of N-acetyl-L-glutamate to form N-acetyl-L-glutamate 5-phosphate	Acetylglutamate kinase (EC 2.7.2.8)	Amino acid transport and metabolism
lmo1285	8218.07	7208.33	10031.7	13325.3	-0.59846	0.0192458	0.372981	0.428314	--	NC_003210.1	1307763	1308170	+	408	protein_coding	gnl|BL_ORD_ID|549040 sp|Q45065|YNET_BACSU Uncharacterized protein YneT OS=Bacillus subtilis (strain 168) OX=224308 GN=yneT PE=4 SV=1//2.97309e-54 && PF13380:CoA binding domain	-	8541	7801	9611	12604	631.649	545.081	759.347	1035.53	0	Operon_204	hypothetical protein - RAST_Product: Succinyl-CoA synthetase, alpha subunit-related enzymes	conserved hypothetical protein, similar to B. subtilis YneT protein	Succinyl-CoA synthetase, alpha subunit-related enzymes	General function prediction only
lmo2056	1790.64	1869.31	1399.7	924.016	0.655347	0.0193046	0.372981	0.428314	--	NC_003210.1	2137702	2138757	-	1056	protein_coding	gnl|BL_ORD_ID|548229 sp|O34586|YLBC_BACSU Uncharacterized membrane protein YlbC OS=Bacillus subtilis (strain 168) OX=224308 GN=ylbC PE=4 SV=1//4.29259e-100 && PF14504:CAP-associated N-terminal|PF00188:Cysteine-rich secretory protein family	SCP	1861	2023	1341	874	53.1752	54.6139	40.9352	27.7436	0	0	hypothetical protein - RAST_Product: Allergen V5/Tpx-1 related	0	Allergen V5/Tpx-1 related	Function unknown
lmo0462	136.631	103.491	75.1519	38.0602	1.0839	0.0193686	0.372981	0.428314	--	NC_003210.1	500799	501284	+	486	protein_coding	-//- && -	-	142	112	72	36	8.81615	6.56981	4.7756	2.48302	0	0	hypothetical protein - RAST_Product: FIG00775202: hypothetical protein	lmo0462	FIG00775202: hypothetical protein	Not in COGs
MogR-T1	11305.7	9494.37	7760.48	5989.19	0.59718	0.0195992	0.373932	0.427207	--	NC_003210.1	710749	712446	-	1698	protein_coding	gnl|BL_ORD_ID|134339 sp|P54700|FLIP_SALTY Flagellar biosynthetic protein FliP OS=Salmonella typhimurium (strain LT2 / SGSC1412 / ATCC 700720) OX=99287 GN=fliP PE=1 SV=1//3.91912e-43 && PF01313:Bacterial export proteins, family 3|PF00813:FliP family	-	11750	10275	7435	5665	208.798	172.51	141.148	111.835	#N/A	#N/A	#N/A	#N/A	#N/A	#N/A
lmo2371	8519.23	9393.65	13016.9	13157.2	-0.547138	0.01968	0.373932	0.427207	--	NC_003210.1	2448052	2449155	+	1104	protein_coding	gnl|BL_ORD_ID|180404 sp|Q4L8L8|HRTB_STAHJ Putative hemin transport system permease protein HrtB OS=Staphylococcus haemolyticus (strain JCSC1435) OX=279808 GN=hrtB PE=3 SV=1//3.6908e-21 && PF02687:FtsX-like permease family|PF12704:MacB-like periplasmic core domain	-	8854	10166	12471	12445	241.99	262.514	364.136	377.868	0	Operon_424	hypothetical protein - RAST_Product: ABC transporter, permease protein	similar to putative ABC-transporter transmembrane subunit	ABC transporter, permease protein	Defense/virulence mechanisms
lmo0229	1161.36	1602.26	1079.27	422.891	0.879491	0.0197434	0.373932	0.427207	--	NC_003210.1	248555	249013	+	459	protein_coding	gnl|BL_ORD_ID|81559 sp|C3W947|CTSR_GEOSE Transcriptional regulator CtsR OS=Geobacillus stearothermophilus OX=1422 GN=ctsr PE=1 SV=1//2.54396e-60 && PF05848:Firmicute transcriptional repressor of class III stress genes (CtsR)	CtsR	1207	1734	1034	400	79.3454	107.698	72.6172	29.2121	0	Operon_038	hypothetical protein - RAST_Product: Transcriptional regulator CtsR	highly similar to transcription repressor of class III stress genes (CtsR)	Transcriptional regulator CtsR	Transcription
lmo0859	92.3703	73.9221	96.0275	256.906	-1.08577	0.0199857	0.375002	0.425966	--	NC_003210.1	897273	898592	+	1320	protein_coding	gnl|BL_ORD_ID|227484 sp|Q7LYW7|MALE_THELN Trehalose/maltose-binding protein MalE OS=Thermococcus litoralis (strain ATCC 51850 / DSM 5473 / JCM 8560 / NS-C) OX=523849 GN=malE PE=1 SV=2//1.51304e-09 && PF13416:Bacterial extracellular solute-binding protein	-	96	80	92	243	2.19444	1.72778	2.2467	6.17088	0	0	hypothetical protein - RAST_Product: Multiple sugar ABC transporter, substrate-binding protein	similar to putative sugar ABC transporter, periplasmic sugar-binding protein	Multiple sugar ABC transporter, substrate-binding protein	Carbohydrate transport and metabolism
lmo0467	69.2777	42.5052	27.1382	13.7439	1.4497	0.020132	0.375002	0.425966	--	NC_003210.1	504674	504997	+	324	protein_coding	-//- && -	-	72	46	26	13	6.70524	4.04747	2.58678	1.34497	0	Operon_081	hypothetical protein	lmo0467	0	Not in COGs
lmo1085	2685.47	2298.98	1980.04	944.104	0.769357	0.0203948	0.375002	0.425966	--	NC_003210.1	1118932	1121022	+	2091	protein_coding	gnl|BL_ORD_ID|464649 sp|Q8RKJ2|TARL_BACPZ Teichoic acid poly(ribitol-phosphate) polymerase OS=Bacillus subtilis subsp. spizizenii (strain ATCC 23059 / NRRL B-14472 / W23) OX=655816 GN=tarL PE=1 SV=1//2.60268e-74 && PF04464:CDP-Glycerol:Poly(glycerophosphate) glycerophosphotransferase	-	2791	2488	1897	893	40.2748	33.9209	29.2446	14.3157	0	0	hypothetical protein	similar to teichoic acid biosynthesis protein B	CDP-ribitol:poly(ribitol phosphate) ribitol phosphotransferase	Cell wall/membrane biogenesis
lmo1314	3197.36	3629.58	2653.28	1668.3	0.659664	0.0204196	0.375002	0.425966	--	NC_003210.1	1340320	1340877	+	558	protein_coding	gnl|BL_ORD_ID|399236 sp|B8DG13|RRF_LISMH Ribosome-recycling factor OS=Listeria monocytogenes serotype 4a (strain HCC23) OX=552536 GN=frr PE=3 SV=1//5.71077e-101 && PF01765:Ribosome recycling factor	-	3323	3928	2542	1578	179.69	200.682	146.85	94.7955	frr	Operon_208	ribosome recycling factor	highly similar to ribosome recycling factors Rrf Frr ribosome-recycling factor release factor 4 RF4 recycles ribosomes upon translation termination along with release factor RF-3 and elongation factor EF-G A GTPase-dependent process results in release of 50S from 70S inhibited by release factor RF-1 essential for viability structurally similar to tRNAs	Ribosome recycling factor	Translation
rli60	907.345	1008.11	1507.21	1368.05	-0.585968	0.0205231	0.375002	0.425966	--	NC_003210.1	2054162	2054501	+	340	protein_coding	-//- && -	-	943	1091	1444	1294	83.6874	91.4781	136.905	127.576	#N/A	#N/A	#N/A	#N/A	#N/A	#N/A
lmo0949	1869.54	2128.03	2577.08	3541.71	-0.614084	0.0206106	0.375002	0.425966	--	NC_003210.1	983768	984814	+	1047	protein_coding	gnl|BL_ORD_ID|541660 sp|P96604|YDBI_BACSU Putative transport protein YdbI OS=Bacillus subtilis (strain 168) OX=224308 GN=ydbI PE=3 SV=1//1.6236e-96 && PF01594:Domain of unknown function DUF20	-	1943	2303	2469	3350	55.9955	62.7074	76.0162	107.254	0	0	hypothetical protein - RAST_Product: FIG00774130: hypothetical protein	0	FIG00774130: hypothetical protein	General function prediction only
Novel00300	1551.05	1785.22	1218.09	975.82	0.604738	0.0207119	0.375002	0.425966	-	NC_003210.1	2772130	2773901	-	1772	-	PF01418:Helix-turn-helix domain, rpiR family|PF02733:Dak1 domain|PF03610:PTS system fructose IIA component|PF02734:DAK2 domain	EIIA-man	1612	1932	1167	923	27.4491	31.0824	21.2295	17.4603	#N/A	#N/A	#N/A	#N/A	#N/A	#N/A
lmo1219	2057.16	1430.39	2201.33	3455.02	-0.697701	0.0208062	0.375002	0.425966	--	NC_003210.1	1239842	1240201	-	360	protein_coding	-//- && -	-	2138	1548	2109	3268	179.198	122.586	188.845	304.295	0	0	hypothetical protein - RAST_Product: FIG00774663: hypothetical protein	lmo1219	FIG00774663: hypothetical protein	Not in COGs
lmo2169	811.126	965.608	1194.08	1544.61	-0.624156	0.0208541	0.375002	0.425966	--	NC_003210.1	2250846	2251004	+	159	protein_coding	-//- && -	-	843	1045	1144	1461	159.977	187.366	231.932	308.012	0	Operon_395	hypothetical protein - RAST_Product: FIG00774182: hypothetical protein	lmo2169	FIG00774182: hypothetical protein	Not in COGs
lmo2331	600.407	365.914	335.052	219.903	0.799762	0.0210019	0.375002	0.425966	--	NC_003210.1	2400264	2400944	+	681	protein_coding	-//- && -	-	624	396	321	208	27.6481	16.5775	15.1946	10.2384	0	Operon_416	hypothetical protein - RAST_Product: FIG00775112: hypothetical protein	weakly similar to gp32_Bacteriophage A118 protein	FIG00775112: hypothetical protein	Not in COGs
lmo0887	1395.18	1232.65	2000.92	1904.07	-0.571495	0.0210638	0.375002	0.425966	--	NC_003210.1	926229	926507	+	279	protein_coding	gnl|BL_ORD_ID|118169 sp|P96621|ENDAI_BACSU Antitoxin EndoAI OS=Bacillus subtilis (strain 168) OX=224308 GN=ndoAI PE=1 SV=1//4.01756e-12 && -	-	1450	1334	1917	1801	156.816	136.308	221.488	216.384	0	Operon_136	hypothetical protein - RAST_Product: Programmed cell death antitoxin YdcD	similar to B. subtilis YdcD protein	Programmed cell death antitoxin YdcD	Transcription
lmo0203	61105.8	68970.2	49273.6	37773.7	0.579485	0.0211365	0.375002	0.425966	--	NC_003210.1	207739	209271	+	1533	protein_coding	gnl|BL_ORD_ID|317904 sp|P23224|PRTA_LISMO Zinc metalloproteinase OS=Listeria monocytogenes serovar 1/2a (strain ATCC BAA-679 / EGD-e) OX=169963 GN=mpl PE=2 SV=1//0 && PF03413:Peptidase propeptide and YPEB domain|PF02868:Thermolysin metallopeptidase, alpha-helical domain|PF01447:Thermolysin metallopeptidase, catalytic domain|PF07504:Fungalysin/Thermolysin Propeptide Motif	-	63507	74641	47207	35729	1249.99	1388.05	992.65	781.256	mpl	Operon_033	Zinc metalloproteinase precursor	0	Zinc metalloproteinase precursor (EC 3.4.24.29)	Amino acid transport and metabolism
Novel00127	89.4837	92.4026	50.1013	35.9457	1.07956	0.0212142	0.375002	0.425966	-	NC_003210.1	1421873	1422079	-	207	-	PF13561:Enoyl-(Acyl carrier protein) reductase	-	93	100	48	34	13.5563	13.7721	7.47486	5.50584	#N/A	#N/A	#N/A	#N/A	#N/A	#N/A
lmo2753	125.085	126.592	199.361	233.647	-0.782738	0.0216683	0.377406	0.423191	--	NC_003210.1	2830284	2830523	+	240	protein_coding	-//- && -	-	130	137	191	221	16.344	16.2735	25.6539	30.8671	0	0	hypothetical protein - RAST_Product: Lin2896 protein	lmo2753	Lin2896 protein	Not in COGs
lmo1693	1051.67	1289.02	899.736	537.071	0.704046	0.0218864	0.377406	0.423191	--	NC_003210.1	1756864	1757673	-	810	protein_coding	gnl|BL_ORD_ID|345143 sp|Q8Y6J1|RECX_LISMO Regulatory protein RecX OS=Listeria monocytogenes serovar 1/2a (strain ATCC BAA-679 / EGD-e) OX=169963 GN=recX PE=3 SV=1//0 && PF02631:RecX family	-	1093	1395	862	508	40.7157	49.0976	34.3047	21.0229	recX	0	recombination regulator RecX	Regulatory protein recX binds RecA and inhibits RecA-mediated DNA strand exchange and ATP hydrolysis and coprotease activities	Regulatory protein recX	General function prediction only
lmo0954	2455.51	2727.73	1916.37	1548.84	0.580908	0.0220134	0.377406	0.423191	--	NC_003210.1	987735	988049	+	315	protein_coding	-//- && -	-	2552	2952	1836	1465	244.454	267.163	187.886	155.898	0	Operon_149	hypothetical protein - RAST_Product: FIG00774399: hypothetical protein	lmo0954	FIG00774399: hypothetical protein	Not in COGs
lmo2844	326.182	260.575	215.018	102.551	0.88525	0.0220151	0.377406	0.423191	--	NC_003210.1	2932609	2933148	-	540	protein_coding	gnl|BL_ORD_ID|550419 sp|P05332|YP20_BACLI Uncharacterized N-acetyltransferase p20 OS=Bacillus licheniformis OX=1402 GN=p20 PE=4 SV=1//6.05669e-59 && PF13302:Acetyltransferase (GNAT) domain	-	339	282	206	97	18.9423	14.8877	12.2972	6.02133	0	Operon_515	hypothetical protein - RAST_Product: spermidine N1-acetyltransferase	0	spermidine N1-acetyltransferase	Translation
lmo2803	82.7484	64.6818	40.7073	22.2018	1.22772	0.0220362	0.377406	0.423191	--	NC_003210.1	2888639	2889001	-	363	protein_coding	-//- && -	-	86	70	39	21	7.14857	5.49747	3.4633	1.93922	0	Operon_508	hypothetical protein - RAST_Product: FIG00774592: hypothetical protein	lmo2803	FIG00774592: hypothetical protein	Not in COGs
lmo2079	725.491	606.161	485.356	348.885	0.674501	0.0220998	0.377406	0.423191	--	NC_003210.1	2157949	2159094	-	1146	protein_coding	-//- && -	-	754	656	465	330	19.8524	16.3189	13.0798	9.65259	0	0	hypothetical protein	lmo2079	FIG00774850: hypothetical protein	Not in COGs
rli130	4228.83	2505.04	4981.95	5718.54	-0.668219	0.0221166	0.377406	0.423191	--	NC_003210.1	2008753	2008871	-	119	protein_coding	-//- && -	-	4395	2711	4773	5409	1114.39	649.462	1292.93	1523.65	#N/A	#N/A	#N/A	#N/A	#N/A	#N/A
rli6-rliB	245.359	147.844	273.47	426.062	-0.831559	0.022281	0.378337	0.422121	--	NC_003210.1	544238	544716	+	479	protein_coding	-//- && -	-	255	160	262	403	16.0632	9.5226	17.6318	28.2023	#N/A	#N/A	#N/A	#N/A	#N/A	#N/A
lmo0125	746.66	503.594	474.918	219.903	0.847222	0.0225959	0.381512	0.418492	--	NC_003210.1	128628	129203	+	576	protein_coding	-//- && -	-	776	545	455	208	40.6505	26.974	25.4637	12.1047	0	Operon_020	hypothetical protein - RAST_Product: FIG00774093: hypothetical protein	lmo0125	FIG00774093: hypothetical protein	Not in COGs
lmo1061	661.025	633.882	443.605	399.632	0.618779	0.02273	0.381512	0.418492	--	NC_003210.1	1087409	1088854	+	1446	protein_coding	gnl|BL_ORD_ID|502002 sp|Q47745|VANS_ENTFA Sensor protein VanSB OS=Enterococcus faecalis (strain ATCC 700802 / V583) OX=226185 GN=vanSB PE=3 SV=1//2.1371e-38 && PF00672:HAMP domain|PF02518:Histidine kinase-, DNA gyrase B-, and HSP90-like ATPase|PF00512:His Kinase A (phospho-acceptor) domain	HAMP	687	686	425	378	14.3356	13.5247	9.47442	8.76271	0	Operon_172	hypothetical protein	similar to two-component sensor histidine kinase	HAMP domain protein	Signal transduction mechanisms
lmo2059	2379.5	1705.75	2692.94	3672.81	-0.639953	0.0228482	0.381512	0.418492	--	NC_003210.1	2141071	2141814	+	744	protein_coding	gnl|BL_ORD_ID|209901 sp|Q9YDF8|KVAP_AERPE Voltage-gated potassium channel OS=Aeropyrum pernix (strain ATCC 700893 / DSM 11879 / JCM 9820 / NBRC 100138 / K1) OX=272557 GN=APE_0955 PE=1 SV=1//3.99406e-14 && PF07885:Ion channel	Ion_trans_2	2473	1846	2580	3474	100.295	70.7343	111.784	156.521	0	0	hypothetical protein - RAST_Product: Potassium voltage-gated channel subfamily KQT possible potassium channel, VIC family	similar to potassium channel subunit	Potassium voltage-gated channel subfamily KQT possible potassium channel, VIC family	Inorganic ion transport and metabolism
lmo1752	2538.26	2970.74	2212.81	1056.17	0.752927	0.0229106	0.381512	0.418492	--	NC_003210.1	1821518	1822273	-	756	protein_coding	-//- && -	-	2638	3215	2120	999	105.288	121.236	90.3953	44.2954	0	Operon_307	hypothetical protein - RAST_Product: FIG00774698: hypothetical protein	lmo1752	FIG00774698: hypothetical protein	Not in COGs
lmo1804	5167.92	4938.92	3741.94	3147.36	0.552889	0.0231126	0.383025	0.416773	--	NC_003210.1	1876575	1880135	-	3561	protein_coding	gnl|BL_ORD_ID|437465 sp|P51834|SMC_BACSU Chromosome partition protein Smc OS=Bacillus subtilis (strain 168) OX=224308 GN=smc PE=1 SV=3//0 && PF02463:RecF/RecN/SMC N terminal domain|PF06470:SMC proteins Flexible Hinge Domain	SMC_N	5371	5345	3585	2977	45.5104	42.7905	32.4526	28.0235	smc	Operon_318	hypothetical protein - RAST_Product: Chromosome partition protein smc	similar to Smc protein essential for chromosome condensation and partition	Chromosome partition protein smc	Cell cycle control, mitosis and meiosis
lmo1666	23529.4	23482.3	18469.6	12531.3	0.600703	0.0234661	0.384326	0.4153	--	NC_003210.1	1717193	1722328	-	5136	protein_coding	gnl|BL_ORD_ID|193439 sp|Q8YA32|INLI_LISMO Internalin-I OS=Listeria monocytogenes serovar 1/2a (strain ATCC BAA-679 / EGD-e) OX=169963 GN=inlI PE=3 SV=1//2.28551e-56 && PF13754:Bacterial Ig-like domain (group 3)	-	24454	25413	17695	11853	143.665	141.059	111.06	77.3603	0	Operon_288	peptidoglycan linked protein (LPXTG)	0	Putative peptidoglycan bound protein (LPXTG motif) Lmo1666 homolog	Not in COGs
lmo1793	1453.87	1569.92	1208.69	600.505	0.740951	0.0236054	0.384326	0.4153	--	NC_003210.1	1865394	1865912	-	519	protein_coding	gnl|BL_ORD_ID|351015 sp|Q8Y6A2|RIMM_LISMO Ribosome maturation factor RimM OS=Listeria monocytogenes serovar 1/2a (strain ATCC BAA-679 / EGD-e) OX=169963 GN=rimM PE=3 SV=1//8.49523e-123 && PF05239:PRC-barrel domain|PF01782:RimM N-terminal domain	RimM	1511	1699	1158	568	87.8464	93.3248	71.9239	36.6856	rimM	Operon_314	16S rRNA-processing protein RimM	similar to putative 16S rRNA processing protein RimM Essential for efficient processing of 16S rRNA	16S rRNA processing protein RimM	Translation
lmo0289	2457.43	2371.98	1911.16	1142.86	0.661094	0.0236414	0.384326	0.4153	--	NC_003210.1	313659	314981	+	1323	protein_coding	-//- && PF07435:YycH protein	-	2554	2567	1831	1081	58.249	55.3143	44.6129	27.3893	0	Operon_051	hypothetical protein - RAST_Product: FIG011501: YycH protein	similar to B. subtilis YycH protein	FIG011501: YycH protein	Function unknown
lmo2505	19806.7	21507.6	16431.1	10219.2	0.632487	0.0237121	0.384326	0.4153	--	NC_003210.1	2581900	2583105	-	1206	protein_coding	gnl|BL_ORD_ID|289768 sp|Q01836|P60_LISIN Probable endopeptidase p60 OS=Listeria innocua serovar 6a (strain ATCC BAA-680 / CLIP 11262) OX=272626 GN=iap PE=3 SV=2//4.37993e-45 && PF00877:NlpC/P60 family	-	20585	23276	15742	9666	515.028	550.215	420.77	268.667	spl	Operon_446	peptidoglycan lytic protein P45	0	NLP/P60 family protein	Cell wall/membrane biogenesis
lmo0086	223.228	115.503	100.203	72.9487	0.967305	0.0238351	0.384326	0.4153	--	NC_003210.1	88888	94767	+	5880	protein_coding	-//- && -	-	232	125	96	69	1.19052	0.606044	0.526291	0.393357	0	0	hypothetical protein - RAST_Product: FIG00774455: hypothetical protein	lmo0086	FIG00774455: hypothetical protein	Not in COGs
lmo2784	1750.22	1189.22	1026.03	855.297	0.643675	0.0238601	0.384326	0.4153	--	NC_003210.1	2869191	2871107	-	1917	protein_coding	gnl|BL_ORD_ID|217023 sp|P46321|LICR_BACSU Probable licABCH operon regulator OS=Bacillus subtilis (strain 168) OX=224308 GN=licR PE=1 SV=1//1.92669e-105 && PF00359:Phosphoenolpyruvate-dependent sugar phosphotransferase system, EIIA 2|PF05043:Mga helix-turn-helix domain|PF00874:PRD domain|PF08279:HTH domain|PF02302:PTS system, Lactose/Cellobiose specific IIB subunit	PTS_EIIA_2	1819	1287	983	809	28.6311	19.1394	16.5296	14.1462	0	0	hypothetical protein - RAST_Product: Transcriptional antiterminator of lichenan operon, BglG family	similar to lichenan operon transcription antiterminator licR	Transcriptional antiterminator of lichenan operon, BglG family	Transcription
lmo0909	394.498	437.988	588.69	693.541	-0.623031	0.0245041	0.387187	0.412079	--	NC_003210.1	945520	945912	+	393	protein_coding	gnl|BL_ORD_ID|553263 sp|O34712|YTRA_BACSU HTH-type transcriptional repressor YtrA OS=Bacillus subtilis (strain 168) OX=224308 GN=ytrA PE=2 SV=1//2.11788e-16 && PF00392:Bacterial regulatory proteins, gntR family	GntR	410	474	564	656	31.4788	34.384	46.2614	55.9533	0	0	hypothetical protein - RAST_Product: transcriptional regulator, GntR family	similar to transcription regulator, GntR family	transcriptional regulator, GntR family	Transcription
lmo1816	34184.7	28451.7	37072.9	60854	-0.644705	0.0245095	0.387187	0.412079	--	NC_003210.1	1890951	1891139	+	189	protein_coding	gnl|BL_ORD_ID|369504 sp|A0AJS1|RL28_LISW6 50S ribosomal protein L28 OS=Listeria welshimeri serovar 6b (strain ATCC 35897 / DSM 20650 / SLCC5334) OX=386043 GN=rpmB PE=3 SV=1//1.59383e-37 && PF00830:Ribosomal L28 family	-	35528	30791	35518	57560	5672	4644.44	6057.85	10208.8	rpmB	0	50S ribosomal protein L28	required for 70S ribosome assembly	LSU ribosomal protein L28p	Translation
rli11-sbrA	66.3911	85.0104	34.4446	34.8885	1.12718	0.0245443	0.387187	0.412079	--	NC_003210.1	1399365	1399616	+	252	protein_coding	-//- && -	-	69	92	33	33	8.26182	10.4078	4.22129	4.38963	#N/A	#N/A	#N/A	#N/A	#N/A	#N/A
lmo2055	1557.79	1001.64	1610.55	2570.12	-0.707986	0.0245447	0.387187	0.412079	--	NC_003210.1	2137205	2137654	-	450	protein_coding	gnl|BL_ORD_ID|548233 sp|O34412|YLBF_BACSU Regulatory protein YlbF OS=Bacillus subtilis (strain 168) OX=224308 GN=ylbF PE=4 SV=1//4.11369e-38 && PF06133:Control of competence regulator ComK, YlbF/YmcA	-	1619	1084	1543	2431	108.558	68.6733	110.531	181.087	0	Operon_372	hypothetical protein - RAST_Product: ComK regulator	0	ComK regulator	Function unknown
rli74	2646.02	3011.4	1994.66	1870.23	0.549733	0.0245994	0.387187	0.412079	--	NC_003210.1	209321	209453	+	133	protein_coding	-//- && -	-	2750	3259	1911	1769	623.89	698.56	463.171	445.852	#N/A	#N/A	#N/A	#N/A	#N/A	#N/A
lmo1556	720.68	753.081	578.252	301.31	0.744531	0.0247391	0.387617	0.411597	--	NC_003210.1	1592167	1593096	-	930	protein_coding	gnl|BL_ORD_ID|170064 sp|Q8Y6X5|HEM3_LISMO Porphobilinogen deaminase OS=Listeria monocytogenes serovar 1/2a (strain ATCC BAA-679 / EGD-e) OX=169963 GN=hemC PE=3 SV=1//0 && PF01379:Porphobilinogen deaminase, dipyromethane cofactor binding domain|PF03900:Porphobilinogen deaminase, C-terminal domain	-	749	815	554	285	24.3011	24.9831	19.2025	10.2725	hemC	Operon_263	porphobilinogen deaminase	highly similar to porphobilinogen deaminases (hydroxymethylbilane synthase) transformation of porphobilinogen to hydroxymethylbilane in porphyrin biosynthesis	Porphobilinogen deaminase (EC 2.5.1.61)	Coenzyme transport and metabolism
rli36	25.0169	26.7968	68.8893	52.8613	-1.23244	0.0252523	0.393426	0.405137	--	NC_003210.1	859412	859521	-	110	protein_coding	-//- && -	-	26	29	66	50	7.13194	7.51582	19.3412	15.2367	#N/A	#N/A	#N/A	#N/A	#N/A	#N/A
lmo2574	4188.41	3550.11	4921.41	6708.1	-0.587671	0.0253461	0.393426	0.405137	--	NC_003210.1	2651853	2652125	-	273	protein_coding	-//- && -	-	4353	3842	4715	6345	481.12	401.205	556.738	779.083	0	Operon_462	hypothetical protein - RAST_Product: FIG00774193: hypothetical protein	lmo2574	FIG00774193: hypothetical protein	Not in COGs
lmo0708	33.6767	21.2526	7.30644	7.40059	1.90031	0.0255445	0.393426	0.405137	--	NC_003210.1	741918	742304	+	387	protein_coding	-//- && PF02561:Flagellar protein FliS	-	35	23	7	7	2.72888	1.69429	0.583068	0.60632	0	Operon_112	hypothetical protein - RAST_Product: Flagellar biosynthesis protein FliS	similar to hypothetical flagellar protein	Flagellar biosynthesis protein FliS	Cell motility
lmo2734	1130.57	839.94	764.045	425.005	0.728591	0.0257714	0.393426	0.405137	--	NC_003210.1	2807459	2810107	+	2649	protein_coding	gnl|BL_ORD_ID|241248 sp|P54746|MNGB_ECOLI Mannosylglycerate hydrolase OS=Escherichia coli (strain K12) OX=83333 GN=mngB PE=1 SV=2//1.54498e-121 && PF01074:Glycosyl hydrolases family 38 N-terminal domain|PF07748:Glycosyl hydrolases family 38 C-terminal domain	-	1175	909	732	402	13.3839	9.78257	8.90761	5.08697	0	Operon_494	hypothetical protein - RAST_Product: Alpha-mannosidase (EC 3.2.1.24)	weakly similar to sugar hydrolase	Alpha-mannosidase (EC 3.2.1.24)	Carbohydrate transport and metabolism
lmo0081	655.252	358.522	363.234	206.159	0.831858	0.0258448	0.393426	0.405137	--	NC_003210.1	85025	85627	+	603	protein_coding	-//- && -	-	681	388	348	195	34.0766	18.3436	18.6035	10.8401	0	Operon_014	hypothetical protein - RAST_Product: hypothetical protein	lmo0081	hypothetical protein	Not in COGs
lmo1433	9954.82	11297.1	8467.12	5301.99	0.626156	0.0258856	0.393426	0.405137	--	NC_003210.1	1464209	1465549	-	1341	protein_coding	gnl|BL_ORD_ID|162794 sp|P48639|GSHR_BURCE Glutathione reductase OS=Burkholderia cepacia OX=292 GN=gor PE=3 SV=1//6.08429e-65 && PF02852:Pyridine nucleotide-disulphide oxidoreductase, dimerisation domain|PF07992:Pyridine nucleotide-disulphide oxidoreductase	Pyr_redox_2	10346	12226	8112	5015	232.793	259.912	194.998	125.359	0	Operon_235	hypothetical protein - RAST_Product: Glutathione reductase (EC 1.8.1.7)	similar to glutathione reductase	Glutathione reductase (EC 1.8.1.7)	Energy production and conversion
lmo1802	713.945	704.108	532.326	375.316	0.643619	0.02599	0.393426	0.405137	--	NC_003210.1	1875129	1875461	-	333	protein_coding	gnl|BL_ORD_ID|520934 sp|Q8Y694|Y1802_LISMO UPF0122 protein lmo1802 OS=Listeria monocytogenes serovar 1/2a (strain ATCC BAA-679 / EGD-e) OX=169963 GN=lmo1802 PE=3 SV=1//1.67053e-72 && PF04297:Putative helix-turn-helix protein, YlxM / p13 like	-	742	762	510	355	67.2337	65.2352	49.3694	35.7354	0	Operon_317	putative DNA-binding protein	0	Signal recognition particle associated protein	Function unknown
lmo2443	132.782	86.8585	175.354	216.732	-0.836701	0.026023	0.393426	0.405137	--	NC_003210.1	2508992	2509411	-	420	protein_coding	-//- && -	-	138	94	168	205	9.91418	6.38043	12.8941	16.3614	0	0	hypothetical protein - RAST_Product: FIG00774986: hypothetical protein	lmo2443	FIG00774986: hypothetical protein	Not in COGs
lmo1699	370.443	363.142	460.306	718.914	-0.684732	0.0264507	0.395268	0.403109	--	NC_003210.1	1763941	1764843	+	903	protein_coding	gnl|BL_ORD_ID|41972 sp|Q9I3S1|BDLA_PSEAE Biofilm dispersion protein BdlA OS=Pseudomonas aeruginosa (strain ATCC 15692 / DSM 22644 / CIP 104116 / JCM 14847 / LMG 12228 / 1C / PRS 101 / PAO1) OX=208964 GN=bdlA PE=1 SV=1//1.05175e-12 && PF08448:PAS fold|PF00015:Methyl-accepting chemotaxis protein (MCP) signalling domain	-	385	393	441	680	12.8647	12.4073	15.7428	25.2427	0	Operon_295	hypothetical protein - RAST_Product: methyl-accepting chemotaxis protein	some similarities to methyl-accepting chemotaxis proteins	methyl-accepting chemotaxis protein	Cell motility
lmo1398	85503.1	98312.7	110790	168928	-0.605709	0.0264887	0.395268	0.403109	--	NC_003210.1	1425419	1426465	+	1047	protein_coding	gnl|BL_ORD_ID|342787 sp|P0DJP0|RECA_LISMO Protein RecA OS=Listeria monocytogenes serovar 1/2a (strain ATCC BAA-679 / EGD-e) OX=169963 GN=recA PE=3 SV=1//0 && PF00154:recA bacterial DNA recombination protein	-	88863	106396	106143	159784	2560.95	2897.01	3267.96	5115.66	recA	0	recombinase A	catalyzes the hydrolysis of ATP in the presence of single-stranded DNA, the ATP-dependent uptake of single-stranded DNA by duplex DNA, and the ATP-dependent hybridization of homologous single-stranded DNAs	RecA protein	Replication, recombination and repair
lmo0591	1657.85	2229.68	1561.49	723.143	0.766873	0.0264888	0.395268	0.403109	--	NC_003210.1	632811	633581	+	771	protein_coding	-//- && PF06966:Protein of unknown function (DUF1295)	-	1723	2413	1496	684	67.4307	89.2225	62.5474	29.7383	0	Operon_095	hypothetical protein - RAST_Product: FIG00775146: hypothetical protein	similar to unknown membrane proteins	FIG00775146: hypothetical protein	Function unknown
lmo2048	19399.7	17308.9	20677.2	37411	-0.662131	0.0269578	0.400491	0.397408	--	NC_003210.1	2130492	2131028	-	537	protein_coding	gnl|BL_ORD_ID|548247 sp|O34445|YLBN_BACSU Uncharacterized protein YlbN OS=Bacillus subtilis (strain 168) OX=224308 GN=ylbN PE=4 SV=1//1.8659e-30 && PF02620:Uncharacterized ACR, COG1399	-	20162	18732	19810	35386	1132.89	994.446	1189.16	2208.88	0	0	hypothetical protein - RAST_Product: COG1399 protein in cluster with ribosomal protein L32p, Firmicutes subfamily	0	COG1399 protein in cluster with ribosomal protein L32p, Firmicutes subfamily	General function prediction only
lmo0641	3458.11	2838.61	4479.89	4700.43	-0.543972	0.0270712	0.400491	0.397408	--	NC_003210.1	681543	683423	+	1881	protein_coding	gnl|BL_ORD_ID|556655 sp|O31688|ZOSA_BACSU Zinc-transporting ATPase OS=Bacillus subtilis (strain 168) OX=224308 GN=zosA PE=1 SV=1//0 && PF00702:haloacid dehalogenase-like hydrolase|PF00122:E1-E2 ATPase	E1-E2_ATPase	3594	3072	4292	4446	57.6523	46.559	73.5534	79.2311	0	0	hypothetical protein - RAST_Product: Lead, cadmium, zinc and mercury transporting ATPase (EC 3.6.3.3) (EC 3.6.3.5) Copper-translocating P-type ATPase (EC 3.6.3.4)	similar to heavy metal-transporting ATPase	Lead, cadmium, zinc and mercury transporting ATPase (EC 3.6.3.3) (EC 3.6.3.5) Copper-translocating P-type ATPase (EC 3.6.3.4)	Inorganic ion transport and metabolism
lmo1265	324.258	165.401	111.684	154.355	0.879795	0.0272008	0.400688	0.397194	--	NC_003210.1	1288261	1288926	+	666	protein_coding	-//- && -	-	337	179	107	146	15.268	7.66214	5.17895	7.34841	0	0	hypothetical protein - RAST_Product: FIG00774764: hypothetical protein	weakly similar to oligopeptide ABC transporter AppA (binding protein)	FIG00774764: hypothetical protein	Not in COGs
lmo1423	12844.3	15459	11405.3	6599.21	0.652602	0.0273176	0.400697	0.397184	--	NC_003210.1	1454347	1455177	-	831	protein_coding	-//- && -	-	13349	16730	10927	6242	484.702	573.94	423.869	251.789	0	Operon_233	hypothetical protein - RAST_Product: hypothetical protein	lmo1423	hypothetical protein	Not in COGs
lmo2084	217.455	241.171	157.61	111.009	0.771658	0.0275486	0.40114	0.396704	--	NC_003210.1	2161161	2162054	-	894	protein_coding	-//- && PF01636:Phosphotransferase enzyme family	APH	226	261	151	105	7.62778	8.32289	5.44467	3.93701	0	0	hypothetical protein - RAST_Product: Aminoglycoside phosphotransferase	lmo2084	Aminoglycoside phosphotransferase	General function prediction only
lmo1739	519.583	532.239	382.022	292.852	0.640123	0.0276047	0.40114	0.396704	--	NC_003210.1	1808460	1809107	-	648	protein_coding	gnl|BL_ORD_ID|153522 sp|P10346|GLNQ_ECOLI Glutamine transport ATP-binding protein GlnQ OS=Escherichia coli (strain K12) OX=83333 GN=glnQ PE=1 SV=1//1.35719e-66 && PF07673:Protein of unknown function (DUF1602)|PF00005:ABC transporter	ABC_tran	540	576	366	277	25.1447	25.3407	18.207	14.3291	0	Operon_305	hypothetical protein - RAST_Product: amino acid ABC transporter, ATP-binding protein	similar to amino acid (glutamine) ABC transporter (ATP-binding protein)	amino acid ABC transporter, ATP-binding protein	Amino acid transport and metabolism
lmo1757	6696.84	7320.14	5547.67	3741.53	0.593542	0.0276969	0.40114	0.396704	--	NC_003210.1	1826829	1827944	-	1116	protein_coding	gnl|BL_ORD_ID|542915 sp|O34629|YERH_BACSU Uncharacterized lipoprotein YerH OS=Bacillus subtilis (strain 168) OX=224308 GN=yerH PE=3 SV=1//6.02159e-107 && PF07537:CamS sex pheromone cAM373 precursor	-	6960	7922	5315	3539	188.179	202.368	153.522	106.299	0	Operon_308	hypothetical protein - RAST_Product: Putative pheromone cAM373 precursor lipoprotein CamS	0	Putative pheromone cAM373 precursor lipoprotein CamS	General function prediction only
lmo0884	1332.63	1496.92	1063.61	823.58	0.584332	0.0278987	0.402372	0.395372	--	NC_003210.1	923161	924540	+	1380	protein_coding	gnl|BL_ORD_ID|313417 sp|P32397|PPOX_BACSU Protoporphyrinogen oxidase OS=Bacillus subtilis (strain 168) OX=224308 GN=hemY PE=1 SV=1//1.37605e-119 && PF01593:Flavin containing amine oxidoreductase	Amino_oxidase	1385	1620	1019	779	30.2829	33.4663	23.8027	18.9223	0	Operon_135	protoporphyrinogen oxidase	similar to protoporphyrinogen IX and coproporphyrinogen III oxidase (HemY) catalyzes the formation of protoporphyrin IX from protoporphyrinogen IX	Protoporphyrinogen IX oxidase, aerobic, HemY (EC 1.3.3.4)	Coenzyme transport and metabolism
lmo0724	3465.81	3482.66	2700.25	1979.13	0.570358	0.0281729	0.404564	0.393013	--	NC_003210.1	755308	756036	+	729	protein_coding	gnl|BL_ORD_ID|553704 sp|O34735|YVPB_BACSU Uncharacterized protein YvpB OS=Bacillus subtilis (strain 168) OX=224308 GN=yvpB PE=3 SV=1//1.68107e-58 && PF13529:Peptidase_C39 like family	-	3602	3769	2587	1872	149.088	147.391	114.393	86.0782	0	Operon_114	hypothetical protein - RAST_Product: FIG00774329: hypothetical protein	similar to B. subtilis YvpB protein	FIG00774329: hypothetical protein	Function unknown
lmo1600	12311.2	12299.7	15430.2	20695.2	-0.553711	0.0282854	0.404564	0.393013	--	NC_003210.1	1644106	1645191	-	1086	protein_coding	gnl|BL_ORD_ID|27159 sp|P39912|AROG_BACSU Protein AroA(G) OS=Bacillus subtilis (strain 168) OX=224308 GN=aroA PE=1 SV=1//0 && PF00793:DAHP synthetase I family|PF01817:Chorismate mutase type II	-	12795	13311	14783	19575	355.498	349.423	438.798	604.208	aroA	0	bifunctional 3-deoxy-7-phosphoheptulonate synthase/chorismate mutase	catalyzes the formation of 3-deoxy-D-aribino-hept-2-ulosonate 7-phosphate from phosphoenolpyruvate and D-erythrose 4-phosphate and the formation of prephenate from chorismate	Chorismate mutase I (EC 5.4.99.5) / 2-keto-3-deoxy-D-arabino-heptulosonate-7-phosphate synthase I beta (EC 2.5.1.54)	Amino acid transport and metabolism
lmo1220	8797.31	8182.25	9388.77	17555.3	-0.666165	0.0286771	0.406282	0.391173	--	NC_003210.1	1240358	1240681	+	324	protein_coding	gnl|BL_ORD_ID|549773 sp|O34844|YODB_BACSU HTH-type transcriptional regulator YodB OS=Bacillus subtilis (strain 168) OX=224308 GN=yodB PE=1 SV=1//1.72552e-40 && PF01638:HxlR-like helix-turn-helix	DUF24	9143	8855	8995	16605	851.473	779.139	894.928	1717.94	0	0	hypothetical protein - RAST_Product: Transcriptional regulator, HxlR family	0	Transcriptional regulator, HxlR family	Transcription
lmo0473	832.295	575.668	515.626	361.572	0.682399	0.0288259	0.406282	0.391173	--	NC_003210.1	510127	511212	+	1086	protein_coding	-//- && PF04740:LXG domain of WXG superfamily	-	865	623	494	342	24.0333	16.3542	14.6632	10.5563	0	0	Pseudo-gene or RefSeq provisional	0	FIG00775205: hypothetical protein	Not in COGs
Novel00120	71.2021	105.339	50.1013	33.8313	1.07289	0.0290404	0.406282	0.391173	-	NC_003210.1	1363088	1363550	+	463	-	-	-	74	114	48	32	4.82256	7.01932	3.34189	2.31677	#N/A	#N/A	#N/A	#N/A	#N/A	#N/A
lmo1393	5600.91	5552.47	4665.68	1778.26	0.791444	0.0292275	0.406282	0.391173	--	NC_003210.1	1420076	1421362	+	1287	protein_coding	gnl|BL_ORD_ID|548694 sp|O31766|YMFH_BACSU Uncharacterized zinc protease YmfH OS=Bacillus subtilis (strain 168) OX=224308 GN=ymfH PE=3 SV=2//1.78134e-167 && PF05193:Peptidase M16 inactive domain|PF00675:Insulinase (Peptidase family M16)	-	5821	6009	4470	1682	136.473	133.105	111.959	43.8089	0	Operon_225	hypothetical protein - RAST_Product: FIG009210: peptidase, M16 family	similar to putative protease	FIG009210: peptidase, M16 family	General function prediction only
lmo0337	260.754	188.501	158.654	93.036	0.835322	0.0293958	0.406282	0.391173	--	NC_003210.1	367898	369373	+	1476	protein_coding	-//- && PF04740:LXG domain of WXG superfamily	-	271	204	152	88	5.54	3.94017	3.31963	1.99853	0	Operon_056	hypothetical protein - RAST_Product: FIG00774154: hypothetical protein	lmo0337	FIG00774154: hypothetical protein	Not in COGs
lmo0489	911.194	776.182	988.457	1691.56	-0.667478	0.0294149	0.406282	0.391173	--	NC_003210.1	523719	525713	+	1995	protein_coding	gnl|BL_ORD_ID|262193 sp|P32382|NADO_THEBR NADH oxidase OS=Thermoanaerobacter brockii OX=29323 PE=1 SV=1//1.03178e-145 && PF07992:Pyridine nucleotide-disulphide oxidoreductase|PF00724:NADH:flavin oxidoreductase / NADH oxidase family	Oxidored_FMN	947	840	947	1600	14.323	12.0035	15.3017	26.8839	0	0	hypothetical protein - RAST_Product: 2,4-dienoyl-CoA reductase [NADPH] (EC 1.3.1.34)	similar to NADH:flavin oxidoreductase	2,4-dienoyl-CoA reductase [NADPH] (EC 1.3.1.34)	Energy production and conversion
lmo1882	1794.48	1701.13	2143.92	3114.59	-0.589099	0.0298016	0.406282	0.391173	--	NC_003210.1	1955205	1955474	-	270	protein_coding	gnl|BL_ORD_ID|404012 sp|Q8Y620|RS14_LISMO 30S ribosomal protein S14 OS=Listeria monocytogenes serovar 1/2a (strain ATCC BAA-679 / EGD-e) OX=169963 GN=rpsN PE=3 SV=1//3.49986e-61 && PF00253:Ribosomal protein S14p/S29e	Ribosomal_S14	1865	1841	2054	2946	208.421	194.384	245.227	365.749	rpsN	0	30S ribosomal protein S14	similar to ribosomal protein S14 located in the peptidyl transferase center and involved in assembly of 30S ribosome subunit similar to what is observed with proteins L31 and L33, some proteins in this family contain CXXC motifs that are involved in zinc binding if two copies are present in a genome, then the duplicated copy appears to have lost the zinc-binding motif and is instead regulated by …	SSU ribosomal protein S14p (S29e)	Translation
lmo1717	393.536	316.017	258.857	171.271	0.721813	0.0298508	0.406282	0.391173	--	NC_003210.1	1778415	1779482	-	1068	protein_coding	-//- && PF04313:Type I restriction enzyme R protein N terminus (HSDR_N)	-	409	342	248	162	11.5552	9.12906	7.48535	5.08462	0	0	hypothetical protein	0	Prophage Lp2 protein 6	Function unknown
lmo2451	26460.2	23876.8	30273.7	45133	-0.583072	0.0298537	0.406282	0.391173	--	NC_003210.1	2523835	2524068	-	234	protein_coding	gnl|BL_ORD_ID|431533 sp|O32233|SECG_BACSU Probable protein-export membrane protein SecG OS=Bacillus subtilis (strain 168) OX=224308 GN=secG PE=2 SV=1//7.85059e-13 && PF03840:Preprotein translocase SecG subunit	-	27500	25840	29004	42690	3546.04	3148.1	3995.53	6115.4	secG	Operon_434	preprotein translocase subunit SecG	similar to preprotein translocase subunit SecG	Preprotein translocase subunit SecG (TC 3.A.5.1.1)	Intracellular trafficking and secretion
lmo1125	144.329	159.857	110.64	33.8313	1.07366	0.0300171	0.406282	0.391173	--	NC_003210.1	1160220	1160753	+	534	protein_coding	-//- && -	-	150	173	106	32	8.47573	9.23583	6.39877	2.00874	0	Operon_182	hypothetical protein - RAST_Product: FIG00774164: hypothetical protein	lmo1125	FIG00774164: hypothetical protein	Not in COGs
lmo2224	3233.92	3730.29	2734.7	1903.01	0.586545	0.0302152	0.406282	0.391173	--	NC_003210.1	2313274	2314407	-	1134	protein_coding	gnl|BL_ORD_ID|523289 sp|Q8Y552|Y2224_LISMO UPF0754 membrane protein lmo2224 OS=Listeria monocytogenes serovar 1/2a (strain ATCC BAA-679 / EGD-e) OX=169963 GN=lmo2224 PE=3 SV=1//0 && PF04286:Protein of unknown function (DUF445)	-	3361	4037	2620	1800	89.4299	101.489	74.4766	53.2077	0	0	hypothetical protein - RAST_Product: Hypothetical protein SAV1846	0	Hypothetical protein SAV1846	Function unknown
lmo0649	1518.34	1316.74	1169.03	476.809	0.784462	0.0303696	0.406282	0.391173	--	NC_003210.1	690897	691538	+	642	protein_coding	gnl|BL_ORD_ID|157169 sp|P10585|GNTR_BACSU Gluconate operon transcriptional repressor OS=Bacillus subtilis (strain 168) OX=224308 GN=gntR PE=4 SV=2//1.35413e-06 && PF00392:Bacterial regulatory proteins, gntR family	GntR	1578	1425	1120	451	74.165	63.2778	56.2361	23.5481	0	Operon_105	hypothetical protein - RAST_Product: transcriptional regulator, GntR family	similar to transcription regulators	transcriptional regulator, GntR family	Transcription
lmo0226	1491.39	1605.96	1188.86	887.013	0.577295	0.0304622	0.406282	0.391173	--	NC_003210.1	233858	234337	+	480	protein_coding	gnl|BL_ORD_ID|179346 sp|P29252|HPPK_BACSU 2-amino-4-hydroxy-6-hydroxymethyldihydropteridine pyrophosphokinase OS=Bacillus subtilis (strain 168) OX=224308 GN=folK PE=3 SV=2//1.79141e-30 && PF01288:7,8-dihydro-6-hydroxymethylpterin-pyrophosphokinase (HPPK)	-	1550	1738	1139	839	97.4356	103.224	76.4917	58.5916	folK	Operon_037	hypothetical protein - RAST_Product: 2-amino-4-hydroxy-6-hydroxymethyldihydropteridine pyrophosphokinase (EC 2.7.6.3)	similar to 7,8-dihydro-6-hydroxymethylpterin pyrophosphokinase	2-amino-4-hydroxy-6-hydroxymethyldihydropteridine pyrophosphokinase (EC 2.7.6.3)	Coenzyme transport and metabolism
lmo0998	12973.2	10789.9	16187.9	18035.2	-0.526259	0.0305223	0.406282	0.391173	--	NC_003210.1	1029208	1029819	-	612	protein_coding	-//- && PF02517:CAAX protease self-immunity	-	13483	11677	15509	17059	664.756	543.94	816.891	934.366	0	0	hypothetical protein	similar to hypothetical protein	CAAX amino terminal protease family protein	General function prediction only
lmo1781	220.342	203.286	154.479	82.4637	0.837847	0.0305407	0.406282	0.391173	--	NC_003210.1	1857242	1857772	-	531	protein_coding	-//- && PF08002:Protein of unknown function (DUF1697)	-	229	220	148	78	13.0127	11.8113	8.98461	4.92396	0	0	hypothetical protein - RAST_Product: FIG00775101: hypothetical protein	lmo1781	FIG00775101: hypothetical protein	Function unknown
lmo1121	70.2399	26.7968	25.0506	5.28613	1.67517	0.030633	0.406282	0.391173	--	NC_003210.1	1158020	1158388	+	369	protein_coding	-//- && -	-	73	29	24	5	5.9693	2.24049	2.09661	0.454212	0	Operon_182	hypothetical protein - RAST_Product: FIG00774977: hypothetical protein	lmo1121	FIG00774977: hypothetical protein	Not in COGs
lmo1602	25218	33211.4	23636.3	13456.4	0.655558	0.0307103	0.406282	0.391173	--	NC_003210.1	1645958	1646413	-	456	protein_coding	gnl|BL_ORD_ID|521282 sp|Q2G247|Y1855_STAA8 UPF0478 protein SAOUHSC_01855 OS=Staphylococcus aureus (strain NCTC 8325) OX=93061 GN=SAOUHSC_01855 PE=3 SV=1//7.51385e-17 && PF06103:Bacterial protein of unknown function (DUF948)	-	26209	35942	22645	12728	1734.25	2247.03	1600.81	935.643	0	Operon_272	hypothetical protein - RAST_Product: hypothetical protein	0	hypothetical protein	General function prediction only
lmo1643	2313.11	2739.74	2040.58	1177.75	0.650765	0.0308633	0.406282	0.391173	--	NC_003210.1	1688248	1688670	-	423	protein_coding	-//- && PF11181:Heat induced stress protein YflT	-	2404	2965	1955	1114	171.483	199.828	148.984	88.2794	0	Operon_283	hypothetical protein - RAST_Product: STAS domain protein	lmo1643	STAS domain protein	Not in COGs
lmo0513	2961.62	2570.64	3654.26	4382.21	-0.538708	0.0309039	0.406282	0.391173	--	NC_003210.1	546680	547138	-	459	protein_coding	gnl|BL_ORD_ID|300280 sp|P31078|PETP_RHOCB HTH-type transcriptional regulator PetP OS=Rhodobacter capsulatus (strain ATCC BAA-309 / NBRC 16581 / SB1003) OX=272942 GN=petP PE=4 SV=2//2.19748e-22 && PF12802:MarR family	-	3078	2782	3501	4145	202.341	172.789	245.873	302.71	0	0	hypothetical protein - RAST_Product: transcriptional regulator, MarR family	weakly similar to transcription regulator	transcriptional regulator, MarR family	Transcription
lmo0343	144.329	138.604	163.873	346.77	-0.851726	0.0310018	0.406282	0.391173	--	NC_003210.1	373129	373785	-	657	protein_coding	gnl|BL_ORD_ID|463904 sp|P66957|TAL2_LISMO Probable transaldolase 2 OS=Listeria monocytogenes serovar 1/2a (strain ATCC BAA-679 / EGD-e) OX=169963 GN=tal2 PE=3 SV=1//1.12899e-142 && PF00923:Transaldolase	-	150	150	157	328	6.88895	6.50874	7.70311	16.7349	0	Operon_058	putative translaldolase	similar to transaldolase similar to novel fructose-6-phosphate aldolase from Escherichia coli enzyme from Methanocaldococcus janaschii shows transaldolase activity	Transaldolase (EC 2.2.1.2)	Carbohydrate transport and metabolism
lmo2150	42.3364	31.4169	81.4146	72.9487	-1.06651	0.031074	0.406282	0.391173	--	NC_003210.1	2234357	2234533	+	177	protein_coding	-//- && -	-	44	34	78	69	7.50078	5.47617	14.2054	13.0674	0	0	hypothetical protein - RAST_Product: FIG00774336: hypothetical protein	lmo2150	FIG00774336: hypothetical protein	Not in COGs
rli131	68.3155	50.8214	96.0275	132.153	-0.938122	0.0313621	0.406282	0.391173	--	NC_003210.1	2031272	2031354	-	83	protein_coding	-//- && -	-	71	55	92	125	25.8111	18.891	35.7307	50.4832	#N/A	#N/A	#N/A	#N/A	#N/A	#N/A
lmo2179	63.5046	31.4169	18.788	16.9156	1.40949	0.0316066	0.406282	0.391173	--	NC_003210.1	2264772	2268230	-	3459	protein_coding	gnl|BL_ORD_ID|193440 sp|Q71VU0|INLJ_LISMF Internalin-J OS=Listeria monocytogenes serotype 4b (strain F2365) OX=265669 GN=inlJ PE=3 SV=1//5.34263e-09 && PF00746:Gram positive anchor|PF06458:MucBP domain	Gram_pos_anchor	66	34	18	16	0.575732	0.28022	0.167747	0.155054	0	0	peptidoglycan binding protein	0	Putative peptidoglycan bound protein (LPXTG motif) Lmo2179 homolog	Not in COGs
lmo2034	4382.78	4799.39	3683.49	2402.02	0.593446	0.0316235	0.406282	0.391173	--	NC_003210.1	2115381	2116193	-	813	protein_coding	gnl|BL_ORD_ID|99803 sp|Q8Y5M3|DIVIB_LISMO Cell division protein DivIB OS=Listeria monocytogenes serovar 1/2a (strain ATCC BAA-679 / EGD-e) OX=169963 GN=divIB PE=3 SV=1//5.18849e-169 && PF03799:Cell division protein FtsQ|PF08478:POTRA domain, FtsQ-type	-	4555	5194	3529	2272	169.054	182.13	139.924	93.6769	divIB	Operon_367	hypothetical protein - RAST_Product: Cell division protein FtsQ	similar to cell-division initiation protein divIB	Cell division protein FtsQ	Cell wall/membrane biogenesis
lmo2504	5906.89	7535.43	5260.63	3671.75	0.589668	0.0316577	0.406282	0.391173	--	NC_003210.1	2580470	2581780	-	1311	protein_coding	gnl|BL_ORD_ID|82702 sp|Q65NQ9|CWLO_BACLD Peptidoglycan DL-endopeptidase CwlO OS=Bacillus licheniformis (strain ATCC 14580 / DSM 13 / JCM 2505 / NBRC 12200 / NCIMB 9375 / NRRL NRS-1264 / Gibson 46) OX=279010 GN=cwlO PE=3 SV=1//3.06541e-15 && PF01551:Peptidase family M23	Peptidase_M23	6139	8155	5040	3473	141.293	177.334	123.925	88.8008	0	0	hypothetical protein - RAST_Product: peptidoglycan lytic protein P45	similar to cell wall binding proteins	peptidoglycan lytic protein P45	Cell wall/membrane biogenesis
lmo1568	2504.58	3201.75	3974.7	4333.57	-0.541944	0.0319691	0.406282	0.391173	--	NC_003210.1	1607053	1607514	-	462	protein_coding	gnl|BL_ORD_ID|519220 sp|Q8Y6W3|Y1568_LISMO UPF0756 membrane protein lmo1568 OS=Listeria monocytogenes serovar 1/2a (strain ATCC BAA-679 / EGD-e) OX=169963 GN=lmo1568 PE=3 SV=1//1.50735e-70 && PF04284:Protein of unknown function (DUF441)	-	2603	3465	3808	4099	170.004	213.812	265.697	297.407	0	Operon_265	hypothetical protein - RAST_Product: membrane protein	0	membrane protein	Function unknown
lmo2040	2583.48	2455.14	2094.86	978.992	0.712932	0.0319734	0.406282	0.391173	--	NC_003210.1	2123735	2124097	-	363	protein_coding	gnl|BL_ORD_ID|139434 sp|Q929X7|FTSL_LISMO Cell division protein FtsL OS=Listeria monocytogenes serovar 1/2a (strain ATCC BAA-679 / EGD-e) OX=169963 GN=ftsL PE=3 SV=1//7.06879e-69 && PF04977:Septum formation initiator	-	2685	2657	2007	926	223.185	208.668	178.227	85.5104	ftsL	Operon_368	hypothetical protein - RAST_Product: Cell division protein FtsL	similar to cell-division protein FtsL	Cell division protein FtsL	Cell cycle control, mitosis and meiosis
lmo0248	75195.2	82798.3	102661	123542	-0.517752	0.0320876	0.406282	0.391173	--	NC_003210.1	265029	265454	+	426	protein_coding	gnl|BL_ORD_ID|356326 sp|A0AF47|RL11_LISW6 50S ribosomal protein L11 OS=Listeria welshimeri serovar 6b (strain ATCC 35897 / DSM 20650 / SLCC5334) OX=386043 GN=rplK PE=3 SV=1//8.3128e-87 && PF00298:Ribosomal protein L11, RNA binding domain|PF03946:Ribosomal protein L11, N-terminal domain	-	78150	89606	98355	116855	5535.37	5996.51	7442.5	9195.02	rplK	Operon_042	50S ribosomal protein L11	binds directly to 23S ribosomal RNA	LSU ribosomal protein L11p (L12e)	Translation
L13	284.808	303.081	376.803	555.044	-0.664401	0.0321944	0.406282	0.391173	--	NC_003210.1	2685181	2685233	-	53	protein_coding	-//- && -	-	296	328	361	525	168.517	176.429	219.565	332.046	#N/A	#N/A	#N/A	#N/A	#N/A	#N/A
rli137	126.047	88.7065	139.866	251.62	-0.866651	0.032259	0.406282	0.391173	--	NC_003210.1	2293286	2293472	+	187	protein_coding	-//- && -	-	131	96	134	238	21.1377	14.6353	23.0991	42.6629	#N/A	#N/A	#N/A	#N/A	#N/A	#N/A
lmo0791	1499.09	1690.04	1224.35	921.902	0.571339	0.0324305	0.406282	0.391173	--	NC_003210.1	819389	820039	+	651	protein_coding	-//- && PF17118:Domain of unknown function (DUF5105)	-	1558	1829	1173	872	72.2127	80.0947	58.083	44.9004	0	0	hypothetical protein - RAST_Product: FIG00774249: hypothetical protein	lmo0791	FIG00774249: hypothetical protein	General function prediction only
lmo0919	1956.13	2323	1641.86	1243.3	0.568673	0.0325297	0.406282	0.391173	--	NC_003210.1	956031	957602	+	1572	protein_coding	gnl|BL_ORD_ID|249804 sp|P23212|MSRA_STAEP Erythromycin resistance ATP-binding protein MsrA OS=Staphylococcus epidermidis OX=1282 GN=msrA PE=3 SV=1//5.74559e-10 && PF00005:ABC transporter	ABC_tran	2033	2514	1573	1176	39.0222	45.5915	32.2558	25.0767	0	0	hypothetical protein - RAST_Product: ABC transporter, ATP-binding protein	similar to ABC transporter ATP-binding protein (antibiotic resistance)	ABC transporter, ATP-binding protein	General function prediction only
lmo0444	1575.11	1723.31	1325.6	808.779	0.627924	0.0326098	0.406282	0.391173	--	NC_003210.1	473936	476716	+	2781	protein_coding	gnl|BL_ORD_ID|544757 sp|P32399|YHGE_BACSU Uncharacterized protein YhgE OS=Bacillus subtilis (strain 168) OX=224308 GN=yhgE PE=4 SV=2//1.2718e-132 && PF12698:ABC-2 family transporter protein	-	1637	1865	1270	765	17.7613	19.1183	14.7209	9.22094	0	0	hypothetical protein - RAST_Product: FIG00776024: hypothetical protein	0	FIG00776024: hypothetical protein	Function unknown
lmo2522	4366.42	8935.33	5088.41	2668.44	0.778082	0.0326298	0.406282	0.391173	--	NC_003210.1	2600408	2601241	-	834	protein_coding	gnl|BL_ORD_ID|549761 sp|O34669|YOCH_BACSU Cell wall-binding protein YocH OS=Bacillus subtilis (strain 168) OX=224308 GN=yocH PE=1 SV=1//6.51129e-60 && PF06725:3D domain|PF01476:LysM domain	LysM	4538	9670	4875	2524	164.182	330.546	188.426	101.447	0	0	hypothetical protein - RAST_Product: Cell wall-binding protein	similar to hypothetical cell wall binding protein from B. subtilis	Cell wall-binding protein	Cell wall/membrane biogenesis
lmo1075	5348.82	4347.54	3737.76	2832.31	0.561503	0.032665	0.406282	0.391173	--	NC_003210.1	1104863	1105864	+	1002	protein_coding	gnl|BL_ORD_ID|463815 sp|Q8Y843|TAGH_LISMO Teichoic acids export ATP-binding protein TagH OS=Listeria monocytogenes serovar 1/2a (strain ATCC BAA-679 / EGD-e) OX=169963 GN=tagH PE=3 SV=1//0 && PF00005:ABC transporter	ABC_tran	5559	4705	3581	2679	167.4	133.864	115.204	89.6231	0	Operon_174	hypothetical protein - RAST_Product: Teichoic acid export ATP-binding protein TagH (EC 3.6.3.40)	similar to teichoic acid translocation ATP-binding protein TagH (ABC transporter)	Teichoic acid export ATP-binding protein TagH (EC 3.6.3.40)	Carbohydrate transport and metabolism
lmo0290	2076.41	1820.33	1471.73	1188.32	0.550761	0.0327796	0.406282	0.391173	--	NC_003210.1	314984	315823	+	840	protein_coding	gnl|BL_ORD_ID|554038 sp|Q45612|YYCI_BACSU Two-component system WalR/WalK regulatory protein YycI OS=Bacillus subtilis (strain 168) OX=224308 GN=yycI PE=1 SV=1//4.91493e-28 && PF09648:YycH protein	-	2158	1970	1410	1124	77.5174	66.8587	54.1093	44.8541	0	Operon_051	hypothetical protein - RAST_Product: hypothetical protein SA_21	similar to B. subtilis YycI protein	hypothetical protein SA_21	Function unknown
Novel00081	370.443	464.785	294.345	236.819	0.653096	0.0328627	0.406282	0.391173	-	NC_003210.1	948120	948924	-	805	-	PF01226:Formate/nitrite transporter	-	385	503	282	224	14.4309	17.8133	11.2924	9.32754	#N/A	#N/A	#N/A	#N/A	#N/A	#N/A
lmo2206	97463.1	124991	91540.3	49092.3	0.661577	0.032995	0.406282	0.391173	--	NC_003210.1	2294555	2297155	-	2601	protein_coding	gnl|BL_ORD_ID|66190 sp|Q8Y570|CLPB_LISMO Chaperone protein ClpB OS=Listeria monocytogenes serovar 1/2a (strain ATCC BAA-679 / EGD-e) OX=169963 GN=clpB PE=1 SV=1//0 && PF00004:ATPase family associated with various cellular activities (AAA)|PF10431:C-terminal, D2-small domain, of ClpB protein|PF07724:AAA domain (Cdc48 subfamily)|PF02861:Clp amino terminal domain, pathogenicity island component	AAA	101293	135268	87701	46435	1175.08	1482.61	1086.92	598.439	clpB	Operon_400	hypothetical protein - RAST_Product: ClpB protein	similar to endopeptidase Clp ATP-binding chain B (ClpB)	ClpB protein	Posttranslational modification, protein turnover, chaperones
lmo0962	7761.03	9487.9	10979.5	14270.4	-0.54976	0.0330023	0.406282	0.391173	--	NC_003210.1	995210	995767	+	558	protein_coding	gnl|BL_ORD_ID|212548 sp|A8AVK0|LEMA_STRGC Protein LemA OS=Streptococcus gordonii (strain Challis / ATCC 35105 / BCRC 15272 / CH1 / DL1 / V288) OX=467705 GN=lemA PE=2 SV=1//7.46241e-56 && PF04011:LemA family	-	8066	10268	10519	13498	436.165	524.593	607.676	810.868	lemA	Operon_152	epitope LemA	0	LemA protein	Function unknown
lmo1086	6282.14	5999.7	5121.81	2603.95	0.668758	0.0332042	0.406995	0.390411	--	NC_003210.1	1121098	1121808	+	711	protein_coding	gnl|BL_ORD_ID|464624 sp|Q8Y832|TARI_LISMO Ribitol-5-phosphate cytidylyltransferase OS=Listeria monocytogenes serovar 1/2a (strain ATCC BAA-679 / EGD-e) OX=169963 GN=tarI PE=3 SV=1//6.28508e-174 && PF01128:2-C-methyl-D-erythritol 4-phosphate cytidylyltransferase	-	6529	6493	4907	2463	277.079	260.344	222.474	116.121	0	Operon_176	2-C-methyl-D-erythritol 4-phosphate cytidylyltransferase	similar to CDP-ribitol pyrophosphorylase 4-diphosphocytidyl-2C-methyl-D-erythritol synthase MEP cytidylyltransferase MCT catalyzes the formation of 4-diphosphocytidyl-2-C-methyl-D-erythritol from CTP and 2-C-methyl-D-erythritol 4-phosphate involved in isoprenoid and isopentenyl-PP biosynthesis forms homodimers	ribitol-5-phosphate cytidylyltransferase (EC 2.7.7.40)	Lipid transport and metabolism
lmo1236	1352.84	1518.18	2068.77	2057.36	-0.523191	0.0332964	0.406995	0.390411	--	NC_003210.1	1263187	1263681	-	495	protein_coding	gnl|BL_ORD_ID|552895 sp|P42955|YSLB_BACSU Uncharacterized protein YslB OS=Bacillus subtilis (strain 168) OX=224308 GN=yslB PE=1 SV=1//1.04124e-39 && PF10702:Protein of unknown function (DUF2507)	-	1406	1643	1982	1946	85.7052	94.6245	129.071	131.781	0	0	hypothetical protein	similar to B. subtilis YslB protein	FIG00774424: hypothetical protein	Not in COGs
lmo0952	5725.03	4340.15	6160.37	9040.35	-0.59478	0.0337268	0.409088	0.388183	--	NC_003210.1	986722	987180	+	459	protein_coding	-//- && PF13273:Protein of unknown function (DUF4064)	-	5950	4697	5902	8551	391.139	291.729	414.494	624.481	0	0	hypothetical protein - RAST_Product: FIG00774549: hypothetical protein	lmo0952	FIG00774549: hypothetical protein	Not in COGs
lmo1561	2566.16	2592.82	2060.42	1391.31	0.579738	0.0337631	0.409088	0.388183	--	NC_003210.1	1598432	1599808	-	1377	protein_coding	gnl|BL_ORD_ID|101410 sp|P07908|DNAB_BACSU Replication initiation and membrane attachment protein OS=Bacillus subtilis (strain 168) OX=224308 GN=dnaB PE=1 SV=1//1.46736e-95 && PF07261:Replication initiation and membrane attachment	-	2667	2806	1974	1316	58.4408	58.0932	46.211	32.0359	dnaB	Operon_264	chromosome replication initiation / membrane attachment protein DnaB	0	Helicase loader DnaB	Replication, recombination and repair
lmo1330	76029.4	61930.1	87919.4	112952	-0.542029	0.0338236	0.409088	0.388183	--	NC_003210.1	1358834	1359103	+	270	protein_coding	gnl|BL_ORD_ID|404739 sp|A0AID1|RS15_LISW6 30S ribosomal protein S15 OS=Listeria welshimeri serovar 6b (strain ATCC 35897 / DSM 20650 / SLCC5334) OX=386043 GN=rpsO PE=3 SV=1//7.09255e-60 && PF00312:Ribosomal protein S15	-	79017	67022	84232	106838	8830.47	7076.6	10056.5	13264.1	rpsO	0	30S ribosomal protein S15	primary rRNA binding protein helps nucleate assembly of 30S binds directly to the 16S rRNA and an intersubunit bridge to the 23S rRNA autoregulates translation through interactions with the mRNA leader sequence	SSU ribosomal protein S15p (S13e)	Translation
lmo1944	218.417	172.793	237.981	425.005	-0.761162	0.034177	0.41012	0.387089	--	NC_003210.1	2019420	2019644	+	225	protein_coding	gnl|BL_ORD_ID|131271 sp|P00212|FER_GEOSE Ferredoxin OS=Geobacillus stearothermophilus OX=1422 GN=fer PE=1 SV=1//1.96578e-15 && PF13370:4Fe-4S single cluster domain of Ferredoxin I	-	227	187	228	402	30.4418	23.6936	32.6651	59.8905	0	0	hypothetical protein - RAST_Product: Ferredoxin	similar to ferredoxin	Ferredoxin	Energy production and conversion
lmo0196	12547	11108.6	17500	16025.4	-0.503079	0.034194	0.41012	0.387089	--	NC_003210.1	200094	200402	+	309	protein_coding	gnl|BL_ORD_ID|440002 sp|Q8YAD5|SP5G1_LISMO Putative septation protein SpoVG 1 OS=Listeria monocytogenes serovar 1/2a (strain ATCC BAA-679 / EGD-e) OX=169963 GN=spoVG1 PE=3 SV=1//6.7558e-69 && PF04026:SpoVG	-	13040	12022	16766	15158	1273.35	1109.15	1749.05	1644.36	0	Operon_030	regulatory protein SpoVG	similar to B. subtilis SpoVG protein stage V sporulation protein G essential for spore formation and a negative regulator of asymmetric septation in Bacillus involved in methicillin-resistance, biofilm formation and capsular polysaccharide synthesis in Staphylococcus	Protein of unknown function identified by role in sporulation (SpoVG)	Cell wall/membrane biogenesis
anti2270	3568.76	3688.71	5748.08	4667.66	-0.521227	0.0342659	0.41012	0.387089	--	NC_003210.1	2360255	2360554	-	300	protein_coding	-//- && -	-	3709	3992	5507	4415	373.046	379.35	591.733	493.315	#N/A	#N/A	#N/A	#N/A	#N/A	#N/A
lmo1252	1244.11	1106.98	1527.05	1914.64	-0.549804	0.0344334	0.410699	0.386477	--	NC_003210.1	1275845	1276693	-	849	protein_coding	gnl|BL_ORD_ID|553960 sp|P94357|YXKD_BACSU UPF0750 membrane protein YxkD OS=Bacillus subtilis (strain 168) OX=224308 GN=yxkD PE=3 SV=1//7.9309e-96 && PF10035:Uncharacterized protein conserved in bacteria (DUF2179)|PF02588:Uncharacterised 5xTM membrane BCR, YitT family COG1284	-	1293	1198	1463	1811	45.9534	40.2272	55.548	71.5032	0	0	hypothetical protein - RAST_Product: membrane protein	similar to B. subtilis YxkD protein	membrane protein	Function unknown
lmo1130	45.2229	59.1377	29.2257	11.6295	1.35242	0.0345802	0.411028	0.386129	--	NC_003210.1	1163277	1163996	-	720	protein_coding	gnl|BL_ORD_ID|473989 sp|P0A4T9|TIPA_STRLI HTH-type transcriptional activator TipA OS=Streptomyces lividans OX=1916 GN=tipA PE=1 SV=1//3.35507e-08 && PF13411:MerR HTH family regulatory protein	-	47	64	28	11	1.96967	2.53407	1.2536	0.512124	0	Operon_183	hypothetical protein - RAST_Product: FIG00774033: hypothetical protein	similar to transcription regulators	FIG00774033: hypothetical protein	Transcription
lmo0558	15158.3	17247	21293	24859.6	-0.51018	0.0347856	0.412048	0.385052	--	NC_003210.1	596580	597620	-	1041	protein_coding	gnl|BL_ORD_ID|2484 sp|O34499|6PGL_BACSU 6-phosphogluconolactonase OS=Bacillus subtilis (strain 168) OX=224308 GN=pgl PE=1 SV=1//3.74061e-102 && PF10282:Lactonase, 7-bladed beta-propeller	-	15754	18665	20400	23514	456.633	511.15	631.701	757.165	0	0	hypothetical protein - RAST_Product: 6-phosphogluconolactonase (EC 3.1.1.31)	0	6-phosphogluconolactonase (EC 3.1.1.31)	Carbohydrate transport and metabolism
lmo2227	720.68	794.663	545.895	476.809	0.56727	0.0350462	0.413714	0.3833	--	NC_003210.1	2316739	2317644	-	906	protein_coding	gnl|BL_ORD_ID|553968 sp|P94374|YXLF_BACSU Uncharacterized ABC transporter ATP-binding protein YxlF OS=Bacillus subtilis (strain 168) OX=224308 GN=yxlF PE=2 SV=1//1.76235e-76 && PF00005:ABC transporter	ABC_tran	749	860	523	451	24.9448	27.0609	18.6082	16.6864	0	Operon_406	hypothetical protein - RAST_Product: ABC transporter, ATP-binding protein	similar to ABC transporter (ATP-binding protein)	ABC transporter, ATP-binding protein	Defense/virulence mechanisms
lmo0688	248.245	187.577	139.866	121.581	0.736827	0.0353804	0.41449	0.382486	--	NC_003210.1	721824	723737	+	1914	protein_coding	gnl|BL_ORD_ID|525499 sp|P42460|Y270_SYNE7 TPR repeat-containing protein Synpcc7942_0270 OS=Synechococcus elongatus (strain PCC 7942) OX=1140 GN=Synpcc7942_0270 PE=4 SV=1//2.72834e-20 && PF00535:Glycosyl transferase family 2	Glycos_transf_2	258	203	134	115	4.06729	3.02361	2.25681	2.01405	0	Operon_111	hypothetical protein - RAST_Product: glycosyl transferase, group 2 family protein	0	glycosyl transferase, group 2 family protein	Cell wall/membrane biogenesis
lmo2517	725.491	663.451	532.326	377.43	0.610301	0.0354369	0.41449	0.382486	--	NC_003210.1	2595485	2596090	+	606	protein_coding	gnl|BL_ORD_ID|550419 sp|P05332|YP20_BACLI Uncharacterized N-acetyltransferase p20 OS=Bacillus licheniformis OX=1402 GN=p20 PE=4 SV=1//6.52058e-23 && PF13302:Acetyltransferase (GNAT) domain	-	754	718	510	357	37.5427	33.7772	27.1287	19.7474	0	Operon_449	hypothetical protein	lmo2517	FIG009148: Acetyltransferase, GNAT family	Translation
lmo1118	1059.37	824.231	754.651	419.719	0.681442	0.0355227	0.41449	0.382486	--	NC_003210.1	1154864	1156381	-	1518	protein_coding	-//- && -	-	1101	892	723	397	21.8848	16.7519	15.3532	8.76665	0	Operon_181	hypothetical protein - RAST_Product: hypothetical protein	lmo1118	hypothetical protein	Not in COGs
lmo1419	1790.64	2100.31	2624.05	2970.81	-0.523936	0.035593	0.41449	0.382486	--	NC_003210.1	1449647	1450684	-	1038	protein_coding	gnl|BL_ORD_ID|541660 sp|P96604|YDBI_BACSU Putative transport protein YdbI OS=Bacillus subtilis (strain 168) OX=224308 GN=ydbI PE=3 SV=1//6.51046e-101 && PF01594:Domain of unknown function DUF20	-	1861	2273	2514	2810	54.0974	62.4271	78.0728	90.7452	0	Operon_231	hypothetical protein - RAST_Product: FIG00774844: hypothetical protein	0	FIG00774844: hypothetical protein	General function prediction only
lmo1245	2013.86	1913.66	2539.51	3108.25	-0.524059	0.0359609	0.417365	0.379484	--	NC_003210.1	1270465	1270725	-	261	protein_coding	-//- && -	-	2093	2071	2433	2940	241.967	226.209	300.492	377.591	0	0	hypothetical protein - RAST_Product: FIG00774287: hypothetical protein	lmo1245	FIG00774287: hypothetical protein	Not in COGs
lmo1640	1180.61	1054.31	1395.53	1908.29	-0.563927	0.0366464	0.417466	0.379379	--	NC_003210.1	1684229	1684462	-	234	protein_coding	-//- && -	-	1227	1141	1337	1805	158.218	139.008	184.182	258.569	0	Operon_282	hypothetical protein - RAST_Product: FIG00774240: hypothetical protein	lmo1640	FIG00774240: hypothetical protein	Not in COGs
lmo0629	2078.33	2073.52	1629.34	1209.47	0.548439	0.036703	0.417466	0.379379	--	NC_003210.1	669423	669950	+	528	protein_coding	gnl|BL_ORD_ID|523849 sp|D4GWH7|Y2328_HALVD Uncharacterized isochorismatase family protein HVO_2328 OS=Haloferax volcanii (strain ATCC 29605 / DSM 3757 / JCM 8879 / NBRC 14742 / NCIMB 2012 / VKM B-1768 / DS2) OX=309800 GN=HVO_2328 PE=1 SV=1//1.26187e-17 && PF00857:Isochorismatase family	Isochorismatase	2160	2244	1561	1144	123.437	121.16	95.3017	72.6285	0	Operon_103	hypothetical protein - RAST_Product: Isochorismatase (EC 3.3.2.1)	lmo0629	Isochorismatase (EC 3.3.2.1)	Secondary metabolites biosynthesis, transport and catabolism
lmo0371	1598.2	1295.48	1576.1	3030.01	-0.670657	0.0367107	0.417466	0.379379	--	NC_003210.1	397340	398053	-	714	protein_coding	gnl|BL_ORD_ID|156843 sp|O05509|GMUR_BACSU HTH-type transcriptional regulator GmuR OS=Bacillus subtilis (strain 168) OX=224308 GN=gmuR PE=1 SV=1//2.17629e-47 && PF00392:Bacterial regulatory proteins, gntR family|PF07702:UTRA domain	UTRA	1661	1402	1510	2866	70.1938	55.9785	68.1727	134.553	0	0	hypothetical protein - RAST_Product: Transcriptional regulator, GntR family	similar to transcription regulator (GntR family)	Transcriptional regulator, GntR family	Transcription
lmo0911	49773.1	42335.2	57026.7	76674.3	-0.537609	0.0367249	0.417466	0.379379	--	NC_003210.1	947101	947604	+	504	protein_coding	-//- && PF14526:Integron-associated effector binding protein	-	51729	45816	54635	72524	3096.92	2591.54	3494.4	4823.54	0	0	hypothetical protein - RAST_Product: FIG00774594: hypothetical protein	lmo0911	FIG00774594: hypothetical protein	Function unknown
lmo2731	533.053	463.861	367.409	282.28	0.617536	0.0367647	0.417466	0.379379	--	NC_003210.1	2804070	2804438	-	369	protein_coding	-//- && -	-	554	502	352	267	45.3013	38.7836	30.7502	24.2549	0	Operon_493	hypothetical protein - RAST_Product: Transcription regulator, RpiR family	similar to transcription regulator (RpiR family)	Transcription regulator, RpiR family	Not in COGs
lmo0265	8870.43	7959.56	6925.46	4208.82	0.596011	0.0367908	0.417466	0.379379	--	NC_003210.1	287853	288992	+	1140	protein_coding	gnl|BL_ORD_ID|90791 sp|Q6GF48|DAPE_STAAR Probable succinyl-diaminopimelate desuccinylase OS=Staphylococcus aureus (strain MRSA252) OX=282458 GN=dapE PE=3 SV=1//4.56119e-98 && PF07687:Peptidase dimerisation domain|PF01546:Peptidase family M20/M25/M40	Peptidase_M20	9219	8614	6635	3981	244.009	215.413	187.615	117.058	0	0	succinyl-diaminopimelate desuccinylase	similar to succinyldiaminopimelate desuccinylase dapE-encoded N-succinyl-L,L-diaminopimelic acid desuccinylase (DapE), catalyzes the hydrolysis of N-succinyl-L,Ldiaminopimelate L,L-SDAP to L,L-diaminopimelate and succinate. It is a metalloprotease containing dinuclear active sites. Its structure is similar to the carboxypeptidase G2 from Pseudomonas sp. strain RS-16 and the aminopeptidase from Ae…	Acetylornithine deacetylase (EC 3.5.1.16)	Amino acid transport and metabolism
lmo1458	4985.11	5295.59	4187.63	2707.56	0.576264	0.0368747	0.417466	0.379379	--	NC_003210.1	1491087	1493153	-	2067	protein_coding	gnl|BL_ORD_ID|454276 sp|Q8Y754|SYGB_LISMO Glycine--tRNA ligase beta subunit OS=Listeria monocytogenes serovar 1/2a (strain ATCC BAA-679 / EGD-e) OX=169963 GN=glyS PE=3 SV=1//0 && PF02092:Glycyl-tRNA synthetase beta subunit	-	5181	5731	4012	2561	75.6311	79.0426	62.568	41.5321	glyS	Operon_241	glycyl-tRNA synthetase subunit beta	similar to glycyl-tRNA synthetase beta chain glycine--tRNA ligase beta chain glyS class II aminoacyl tRNA synthetase tetramer of alpha(2)beta(2) catalyzes a two-step reaction first charging a glycine molecule by linking the carboxyl group to the alpha-phosphate of ATP second by transfer of the aminoacyl-adenylate to its tRNA	Glycyl-tRNA synthetase beta chain (EC 6.1.1.14)	Translation
lmo2111	592.709	604.313	747.344	1053	-0.588762	0.0369633	0.417466	0.379379	--	NC_003210.1	2191525	2192256	-	732	protein_coding	gnl|BL_ORD_ID|268440 sp|P94424|NFRA2_BACSU FMN reductase [NAD(P)H] OS=Bacillus subtilis (strain 168) OX=224308 GN=nfrA2 PE=1 SV=1//3.04162e-59 && PF00881:Nitroreductase family	Nitroreductase	616	654	716	996	25.392	25.4705	31.5307	45.6103	0	Operon_385	hypothetical protein - RAST_Product: Oxygen-insensitive NADPH nitroreductase (EC 1.-.-.-)	similar to FMN-containing NADPH-linked nitro/flavin reductase	Oxygen-insensitive NADPH nitroreductase (EC 1.-.-.-)	Energy production and conversion
lmo1641	27675.5	42475.6	50339.3	53502	-0.565838	0.0370596	0.417466	0.379379	--	NC_003210.1	1684563	1687265	-	2703	protein_coding	gnl|BL_ORD_ID|7032 sp|P09339|ACNA_BACSU Aconitate hydratase A OS=Bacillus subtilis (strain 168) OX=224308 GN=citB PE=1 SV=4//0 && PF00330:Aconitase family (aconitate hydratase)|PF00694:Aconitase C-terminal domain	Aconitase	28763	45968	48228	50606	321.081	484.82	575.155	627.582	citB	0	aconitate hydratase	highly similar to aconitate hydratases Catalyzes the conversion of citrate to isocitrate	Aconitate hydratase (EC 4.2.1.3)	Energy production and conversion
lmo1732	409.893	272.588	321.483	925.074	-0.869191	0.0375061	0.421119	0.375595	--	NC_003210.1	1797897	1798727	+	831	protein_coding	gnl|BL_ORD_ID|20470 sp|P94530|ARAQ_BACSU L-arabinose transport system permease protein AraQ OS=Bacillus subtilis (strain 168) OX=224308 GN=araQ PE=2 SV=2//3.10848e-46 && PF00528:Binding-protein-dependent transport system inner membrane component	BPD_transp_1	426	295	308	875	15.4681	10.1203	11.9476	35.2957	0	Operon_302	hypothetical protein - RAST_Product: N-Acetyl-D-glucosamine ABC transport system, permease protein 2	similar to sugar ABC transporter, permease protein	N-Acetyl-D-glucosamine ABC transport system, permease protein 2	Carbohydrate transport and metabolism
lmo1480	42396	31402.1	43734.2	67874	-0.596789	0.0377932	0.422259	0.374421	--	NC_003210.1	1513917	1514171	+	255	protein_coding	gnl|BL_ORD_ID|408987 sp|P66503|RS20_LISMO 30S ribosomal protein S20 OS=Listeria monocytogenes serovar 1/2a (strain ATCC BAA-679 / EGD-e) OX=169963 GN=rpsT PE=3 SV=1//4.3789e-38 && PF01649:Ribosomal protein S20	-	44062	33984	41900	64200	5213.76	3799.32	5296.7	8439.36	rpsT	0	30S ribosomal protein S20	binds directly to the 16S rRNA and is involved in post-translational inhibition of arginine and ornithine decarboxylase	SSU ribosomal protein S20p	Translation
lmo0068	104.879	40.6572	43.8386	12.6867	1.36269	0.0379848	0.422259	0.374421	--	NC_003210.1	75342	75665	+	324	protein_coding	-//- && PF15597:Immunity protein 59	-	109	44	42	12	10.151	3.8715	4.17865	1.24151	0	Operon_012	hypothetical protein - RAST_Product: FIG00774538: hypothetical protein	lmo0068	FIG00774538: hypothetical protein	Not in COGs
lmo1135	641.781	560.884	472.831	293.909	0.649235	0.0380863	0.422259	0.374421	--	NC_003210.1	1168390	1169541	+	1152	protein_coding	-//- && PF15428:Immunity protein 26	-	667	607	453	278	17.4703	15.0213	12.6759	8.08923	0	Operon_184	hypothetical protein	lmo1135	FIG00774886: hypothetical protein	Not in COGs
lmo2567	3678.45	4968.49	5017.43	8251.66	-0.617777	0.0382069	0.422259	0.374421	--	NC_003210.1	2646464	2646664	-	201	protein_coding	-//- && -	-	3823	5377	4807	7805	573.899	762.632	770.921	1301.64	0	0	hypothetical protein - RAST_Product: FIG00774296: hypothetical protein	lmo2567	FIG00774296: hypothetical protein	Not in COGs
lmo0721	23973.9	22794.8	27765.5	40584.8	-0.547404	0.0382201	0.422259	0.374421	--	NC_003210.1	750680	751327	-	648	protein_coding	-//- && PF07299:Fibronectin-binding protein (FBP), N-terminal|PF16571:FBP C-terminal treble-clef zinc-finger	-	24916	24669	26601	38388	1160.19	1085.29	1323.29	1985.8	0	0	putative fibronectin-binding protein	0	fibronectin-binding protein	Not in COGs
lmo1543	1457.72	1831.42	1314.11	846.839	0.60604	0.038597	0.42488	0.371734	--	NC_003210.1	1577212	1578573	-	1362	protein_coding	gnl|BL_ORD_ID|387274 sp|Q89AH3|RNE_BUCBP Putative ribonuclease E OS=Buchnera aphidicola subsp. Baizongia pistaciae (strain Bp) OX=224915 GN=rne PE=3 SV=1//1.95821e-39 && PF10150:Ribonuclease E/G family|PF00575:S1 RNA binding domain	S1	1515	1982	1259	801	33.5631	41.4856	29.7975	19.7138	0	Operon_260	hypothetical protein - RAST_Product: Cytoplasmic axial filament protein CafA and Ribonuclease G (EC 3.1.4.-)	similar to ribonuclease G	Cytoplasmic axial filament protein CafA and Ribonuclease G (EC 3.1.4.-)	Translation
lmo0592	4015.22	4581.32	3501.87	2254.01	0.578712	0.0387039	0.42488	0.371734	--	NC_003210.1	633709	634251	+	543	protein_coding	-//- && PF06897:Protein of unknown function (DUF1269)	-	4173	4958	3355	2132	231.887	260.302	199.17	131.614	0	0	hypothetical protein - RAST_Product: FIG00774285: hypothetical protein	lmo0592	FIG00774285: hypothetical protein	Not in COGs
lmo0382	161.648	111.807	147.173	357.343	-0.88382	0.0390908	0.425017	0.371594	--	NC_003210.1	405680	406441	-	762	protein_coding	gnl|BL_ORD_ID|194381 sp|P46337|IOLR_BACSU HTH-type transcriptional regulator IolR OS=Bacillus subtilis (strain 168) OX=224308 GN=iolR PE=4 SV=1//9.74097e-70 && PF08220:DeoR-like helix-turn-helix domain|PF00455:DeoR C terminal sensor domain	DeoR	168	121	141	338	6.65245	4.52691	5.9648	14.8688	0	0	hypothetical protein - RAST_Product: Transcriptional repressor of the myo-inositol catabolic operon DeoR family	similar to B. subtilis transcription repressor of myo-inositol catabolism operon IolR	Transcriptional repressor of the myo-inositol catabolic operon DeoR family	Transcription
lmo2379	3173.3	3273.83	3766.99	5786.2	-0.567311	0.0391518	0.425017	0.371594	--	NC_003210.1	2457087	2457512	+	426	protein_coding	gnl|BL_ORD_ID|248156 sp|O05259|MRPB_BACSU Na(+)/H(+) antiporter subunit B OS=Bacillus subtilis (strain 168) OX=224308 GN=mrpB PE=1 SV=1//1.99077e-23 && PF04039:Domain related to MnhB subunit of Na+/H+ antiporter	-	3298	3543	3609	5473	233.597	237.101	273.092	430.656	0	Operon_425	putative monovalent cation/H+ antiporter subunit B	similar to proteins involved in resistance to cholate and to NA(+) and in pH homeostasis subunit B of antiporter complex involved in resistance to high concentrations of Na+, K+, Li+ and/or alkali in the case of S. meliloti it was proved to be involved specifically with K+ transport	Na(+) H(+) antiporter subunit B	Inorganic ion transport and metabolism
lmo0656	3779.48	4183.07	5138.51	6174.21	-0.506626	0.0392328	0.425017	0.371594	--	NC_003210.1	697634	698197	-	564	protein_coding	gnl|BL_ORD_ID|550290 sp|O31845|YOZB_BACSU Uncharacterized membrane protein YozB OS=Bacillus subtilis (strain 168) OX=224308 GN=yozB PE=4 SV=1//2.00774e-61 && PF04238:Protein of unknown function (DUF420)	-	3928	4527	4923	5840	210.145	228.825	281.373	347.095	0	0	hypothetical protein - RAST_Product: FIG00774201: hypothetical protein	0	FIG00774201: hypothetical protein	Function unknown
lmo1395	17358.9	20774	15083.6	11259.5	0.53361	0.0393729	0.425017	0.371594	--	NC_003210.1	1422236	1423165	+	930	protein_coding	gnl|BL_ORD_ID|548701 sp|O31771|YMFM_BACSU Uncharacterized membrane protein YmfM OS=Bacillus subtilis (strain 168) OX=224308 GN=ymfM PE=4 SV=3//3.46256e-09 && PF13464:Domain of unknown function (DUF4115)|PF13413:Helix-turn-helix domain	-	18041	22482	14451	10650	585.335	689.165	500.895	383.868	0	Operon_226	hypothetical protein - RAST_Product: Transcriptional regulator in cluster with unspecified monosaccharide ABC transport system	0	Transcriptional regulator in cluster with unspecified monosaccharide ABC transport system	Function unknown
lmo1617	2071.6	1953.39	2173.14	4094.64	-0.63896	0.0394462	0.425017	0.371594	--	NC_003210.1	1659457	1660926	-	1470	protein_coding	gnl|BL_ORD_ID|541186 sp|P94422|YCNB_BACSU Uncharacterized MFS-type transporter YcnB OS=Bacillus subtilis (strain 168) OX=224308 GN=ycnB PE=3 SV=1//3.44648e-131 && PF07690:Major Facilitator Superfamily	MFS_1	2153	2114	2082	3873	44.193	40.9976	45.6557	88.3171	0	Operon_276	hypothetical protein	similar to multidrug-efflux transporter	Membrane component of multidrug resistance system	Carbohydrate transport and metabolism
anti0469	47.1473	28.6448	73.0644	82.4637	-1.03838	0.0394561	0.425017	0.371594	--	NC_003210.1	506019	506103	-	85	protein_coding	-//- && -	-	49	31	70	78	17.3942	10.3971	26.5467	30.7603	#N/A	#N/A	#N/A	#N/A	#N/A	#N/A
Novel00132	1813.73	2383.99	1647.08	1156.61	0.582295	0.0397026	0.425972	0.370619	-	NC_003210.1	1456792	1460449	+	3658	-	PF00571:CBS domain|PF00005:ABC transporter|PF00528:Binding-protein-dependent transport system inner membrane component|PF04069:Substrate binding domain of ABC-type glycine betaine transport system	ABC_tran	1885	2580	1578	1094	15.5487	20.107	13.9058	10.0251	#N/A	#N/A	#N/A	#N/A	#N/A	#N/A
lmo0418	551.335	375.155	550.07	939.875	-0.685559	0.0399127	0.425972	0.370619	--	NC_003210.1	439677	439976	-	300	protein_coding	-//- && -	-	573	406	527	889	57.6316	38.5812	56.6267	99.3334	0	Operon_073	hypothetical protein - RAST_Product: FIG00774772: hypothetical protein	lmo0418	FIG00774772: hypothetical protein	Replication, recombination and repair
lmo0523	279.035	245.791	355.928	451.436	-0.621463	0.0401347	0.425972	0.370619	--	NC_003210.1	558037	558480	+	444	protein_coding	gnl|BL_ORD_ID|554017 sp|P37501|YYBC_BACSU Uncharacterized protein YybC OS=Bacillus subtilis (strain 168) OX=224308 GN=yybC PE=4 SV=1//2.42852e-07 && -	-	290	266	341	427	19.708	17.0793	24.7573	32.2374	0	0	hypothetical protein - RAST_Product: Permeases of the major facilitator superfamily	similar to B. subtilis YybC protein	Permeases of the major facilitator superfamily	Not in COGs
lmo0423	4175.91	2406.16	2581.26	1527.69	0.679704	0.0403907	0.425972	0.370619	--	NC_003210.1	443303	443851	-	549	protein_coding	gnl|BL_ORD_ID|435398 sp|O05404|SIGV_BACSU RNA polymerase sigma factor SigV OS=Bacillus subtilis (strain 168) OX=224308 GN=sigV PE=1 SV=1//2.55884e-20 && PF08281:Sigma-70, region 4|PF04542:Sigma-70 region 2	Sigma70_r2	4340	2604	2473	1445	238.531	135.22	145.206	88.2288	0	Operon_074	RNA polymerase factor sigma C	similar to RNA polymerase ECF-type sigma factor part of sigC operon induced by temperature upshift	RNA polymerase sigma-70 factor, ECF subfamily	Transcription
lmo0331	1639.57	1068.17	886.166	916.616	0.586762	0.0403976	0.425972	0.370619	--	NC_003210.1	357775	359676	-	1902	protein_coding	gnl|BL_ORD_ID|193441 sp|Q8Y3L4|INLJ_LISMO Internalin-J OS=Listeria monocytogenes serovar 1/2a (strain ATCC BAA-679 / EGD-e) OX=169963 GN=inlJ PE=1 SV=1//1.77789e-70 && -	-	1704	1156	849	867	27.0325	17.3268	14.3889	15.28	0	0	hypothetical protein - RAST_Product: Internalin-like protein (LPXTG motif) Lmo0331 homolog	similar to internalin, putative peptidoglycan bound protein (LPXTG motif)	Internalin-like protein (LPXTG motif) Lmo0331 homolog	Function unknown
lmo2374	5403.66	5491.49	6822.13	8670.32	-0.507873	0.0404121	0.425972	0.370619	--	NC_003210.1	2450437	2451798	+	1362	protein_coding	gnl|BL_ORD_ID|13070 sp|P94417|AK3_BACSU Aspartokinase 3 OS=Bacillus subtilis (strain 168) OX=224308 GN=yclM PE=1 SV=1//0 && PF00696:Amino acid kinase family|PF13840:ACT domain	AA_kinase	5616	5943	6536	8201	124.416	124.394	154.692	201.839	0	0	aspartate kinase	similar to aspartate kinase catalyzes the formation of 4-phospho-L-aspartate from L-aspartate and ATP lysine and threonine sensitive	Aspartokinase (EC 2.7.2.4)	Amino acid transport and metabolism
lmo2656	104426	135732	148415	202661	-0.547799	0.0404214	0.425972	0.370619	--	NC_003210.1	2729958	2730371	-	414	protein_coding	gnl|BL_ORD_ID|402159 sp|A0ALZ1|RS12_LISW6 30S ribosomal protein S12 OS=Listeria welshimeri serovar 6b (strain ATCC 35897 / DSM 20650 / SLCC5334) OX=386043 GN=rpsL PE=3 SV=1//1.37685e-96 && PF00164:Ribosomal protein S12/S23	Ribosomal_S12	108529	146892	142190	191691	7909.93	10115.1	11071.4	15520.9	rpsL	Operon_475	30S ribosomal protein S12	interacts with and stabilizes bases of the 16S rRNA that are involved in tRNA selection in the A site and with the mRNA backbone located at the interface of the 30S and 50S subunits, it traverses the body of the 30S subunit contacting proteins on the other side mutations in the S12 gene confer streptomycin resistance	SSU ribosomal protein S12p (S23e)	Translation
lmo1132	251.132	223.614	308.958	435.577	-0.64923	0.0405335	0.425972	0.370619	--	NC_003210.1	1165962	1167608	+	1647	protein_coding	gnl|BL_ORD_ID|533619 sp|Q57538|Y664_HAEIN Probable ABC transporter ATP-binding protein HI_0664 OS=Haemophilus influenzae (strain ATCC 51907 / DSM 11121 / KW20 / Rd) OX=71421 GN=HI_0664 PE=1 SV=1//8.52771e-111 && PF00664:ABC transporter transmembrane region|PF00005:ABC transporter	ABC_tran	261	242	296	412	4.78161	4.18883	5.79335	8.3853	0	0	hypothetical protein - RAST_Product: Transport ATP-binding protein CydD	similar to ABC transporters, ATP-binding proteins	Transport ATP-binding protein CydD	Defense/virulence mechanisms
lmo2597	149753	114285	162851	223596	-0.549528	0.0408595	0.428094	0.368461	--	NC_003210.1	2684665	2685102	-	438	protein_coding	gnl|BL_ORD_ID|357180 sp|A0ALT3|RL13_LISW6 50S ribosomal protein L13 OS=Listeria welshimeri serovar 6b (strain ATCC 35897 / DSM 20650 / SLCC5334) OX=386043 GN=rplM PE=3 SV=1//2.86876e-105 && PF00572:Ribosomal protein L13	-	155638	123681	156021	211493	10721.8	8050.08	11482.6	16185.9	rplM	Operon_467	50S ribosomal protein L13	in Escherichia coli this protein is one of the earliest assembly proteins in the large subunit	LSU ribosomal protein L13p (L13Ae)	Translation
lmo1964	1040.13	1207.7	928.961	496.897	0.656657	0.0410726	0.429022	0.367521	--	NC_003210.1	2037953	2038840	-	888	protein_coding	gnl|BL_ORD_ID|537215 sp|P36879|YADG_ECOLI Uncharacterized ABC transporter ATP-binding protein YadG OS=Escherichia coli (strain K12) OX=83333 GN=yadG PE=1 SV=1//2.2389e-37 && PF00005:ABC transporter	ABC_tran	1081	1307	890	470	36.7316	41.9598	32.3079	17.7419	0	Operon_355	hypothetical protein - RAST_Product: ABC transporter, ATP-binding protein	similar to ABC transporter, ATP-binding protein	ABC transporter, ATP-binding protein	Defense/virulence mechanisms
lmo1232	12271.8	17669.2	12367.7	6726.08	0.649019	0.0413895	0.429112	0.367429	--	NC_003210.1	1257092	1259449	+	2358	protein_coding	gnl|BL_ORD_ID|258057 sp|Q8Y7P1|MUTS2_LISMO Endonuclease MutS2 OS=Listeria monocytogenes serovar 1/2a (strain ATCC BAA-679 / EGD-e) OX=169963 GN=mutS2 PE=3 SV=1//0 && PF00488:MutS domain V|PF01713:Smr domain	Smr	12754	19122	11849	6362	163.204	231.186	161.983	90.4408	0	Operon_193	recombination and DNA strand exchange inhibitor protein	similar to MutS protein (MutS2) MutS2 MutS-II involved in blocking homologous and homeologous recombination has ATPase activity stimulated by recombination intermediates inhibits DNA strand exchange	Recombination inhibitory protein MutS2	Replication, recombination and repair
Novel00274	507.074	715.196	380.979	423.948	0.60285	0.0414027	0.429112	0.367429	-	NC_003210.1	2565449	2566951	+	1503	-	PF12344:Ultra-violet resistance protein B|PF00271:Helicase conserved C-terminal domain|PF02151:UvrB/uvrC motif|PF17757:UvrB interaction domain	Helicase_C	527	774	365	401	10.5798	14.6809	7.82827	8.94335	#N/A	#N/A	#N/A	#N/A	#N/A	#N/A
lmo0232	58216.4	82774.3	54902.7	40482.3	0.563766	0.0414547	0.429112	0.367429	--	NC_003210.1	250592	253054	+	2463	protein_coding	gnl|BL_ORD_ID|66271 sp|P37571|CLPC_BACSU Negative regulator of genetic competence ClpC/MecB OS=Bacillus subtilis (strain 168) OX=224308 GN=clpC PE=1 SV=1//0 && PF07724:AAA domain (Cdc48 subfamily)|PF02861:Clp amino terminal domain, pathogenicity island component|PF02151:UvrB/uvrC motif|PF10431:C-terminal, D2-small domain, of ClpB protein|PF00004:ATPase family associated with various cellular acti…	Clp_N	60504	89580	52600	38291	741.219	1036.85	688.42	521.131	clpC	Operon_038	endopeptidase Clp ATP-binding chain C	0	ATP-dependent Clp protease, ATP-binding subunit ClpC / Negative regulator of genetic competence clcC/mecB	Posttranslational modification, protein turnover, chaperones
lmo2564	508.036	455.545	655.492	759.089	-0.553955	0.0418149	0.430519	0.366008	--	NC_003210.1	2643753	2643938	+	186	protein_coding	gnl|BL_ORD_ID|524859 sp|Q8Y491|Y2564_LISMO Probable tautomerase lmo2564 OS=Listeria monocytogenes serovar 1/2a (strain ATCC BAA-679 / EGD-e) OX=169963 GN=lmo2564 PE=3 SV=3//1.38665e-38 && PF01361:Tautomerase enzyme	-	528	493	628	718	85.6541	75.5623	108.838	129.398	0	0	hypothetical protein - RAST_Product: 4-oxalocrotonate tautomerase (EC 5.3.2.-) Xylose transport system permease protein xylH	similar to 4-oxalocrotonate isomerase	4-oxalocrotonate tautomerase (EC 5.3.2.-) Xylose transport system permease protein xylH	General function prediction only
lmo1137	1847.41	2725.88	3907.9	2928.52	-0.579962	0.0419225	0.430519	0.366008	--	NC_003210.1	1171662	1172009	-	348	protein_coding	-//- && -	-	1920	2950	3744	2770	166.475	241.665	346.807	266.818	0	0	hypothetical protein - RAST_Product: FIG00774175: hypothetical protein	lmo1137	FIG00774175: hypothetical protein	Function unknown
lmo1683	16078.2	13806.8	17230.7	27031.2	-0.566644	0.0419653	0.430519	0.366008	--	NC_003210.1	1748263	1748709	-	447	protein_coding	gnl|BL_ORD_ID|299494 sp|P71086|PERR_BACSU Peroxide operon regulator OS=Bacillus subtilis (strain 168) OX=224308 GN=perR PE=1 SV=1//4.2831e-81 && PF01475:Ferric uptake regulator family	FUR	16710	14942	16508	25568	1127.97	952.955	1190.47	1917.36	0	0	hypothetical protein - RAST_Product: Peroxide stress regulator PerR, FUR family	similar to transcription regulators (Fur family), PerR in B. subtilis	Peroxide stress regulator PerR, FUR family	Inorganic ion transport and metabolism
lmo1950	655.252	747.537	522.932	426.062	0.56384	0.042285	0.431397	0.365123	--	NC_003210.1	2024799	2025395	-	597	protein_coding	gnl|BL_ORD_ID|428610 sp|Q8Y5V5|SCPB_LISMO Segregation and condensation protein B OS=Listeria monocytogenes serovar 1/2a (strain ATCC BAA-679 / EGD-e) OX=169963 GN=scpB PE=3 SV=1//6.88931e-141 && PF04079:Putative transcriptional regulators (Ypuh-like)	DUF387	681	809	501	403	34.4191	38.6318	27.0517	22.628	0	Operon_351	hypothetical protein - RAST_Product: Segregation and condensation protein B	0	Segregation and condensation protein B	Transcription
lmo1404	4665.66	4862.23	3762.82	2927.46	0.510082	0.0423178	0.431397	0.365123	--	NC_003210.1	1432839	1434644	+	1806	protein_coding	gnl|BL_ORD_ID|257746 sp|Q8Y788|MUTL_LISMO DNA mismatch repair protein MutL OS=Listeria monocytogenes serovar 1/2a (strain ATCC BAA-679 / EGD-e) OX=169963 GN=mutL PE=3 SV=1//0 && PF13589:Histidine kinase-, DNA gyrase B-, and HSP90-like ATPase|PF08676:MutL C terminal dimerisation domain|PF01119:DNA mismatch repair protein, C-terminal domain	-	4849	5262	3605	2769	81.0143	83.0624	64.3457	51.3949	mutL	Operon_228	DNA mismatch repair protein	This protein is involved in the repair of mismatches in DNA. It is required for dam-dependent methyl-directed DNA mismatch repair. Promotes the formation of a stable complex between two or more DNA-binding proteins in an ATP-dependent manner without itself being part of a final effector complex	DNA mismatch repair protein MutL	Replication, recombination and repair
lmo0947	4641.61	4169.21	4819.12	8600.54	-0.607	0.0424263	0.431397	0.365123	--	NC_003210.1	981743	982960	-	1218	protein_coding	gnl|BL_ORD_ID|554033 sp|P37482|YYCB_BACSU Uncharacterized transporter YycB OS=Bacillus subtilis (strain 168) OX=224308 GN=yycB PE=2 SV=1//2.329e-71 && PF07690:Major Facilitator Superfamily	MFS_1	4824	4512	4617	8135	119.505	105.607	122.192	223.885	0	Operon_147	hypothetical protein - RAST_Product: Cyanate permease	hypothetical transport protein	Cyanate permease	Inorganic ion transport and metabolism
lmo1938	16121.5	16409.8	20405.8	25380.8	-0.493099	0.0428216	0.431999	0.364517	--	NC_003210.1	2012582	2013727	-	1146	protein_coding	gnl|BL_ORD_ID|408555 sp|P38494|RS1H_BACSU 30S ribosomal protein S1 homolog OS=Bacillus subtilis (strain 168) OX=224308 GN=ypfD PE=1 SV=1//5.21296e-152 && PF00575:S1 RNA binding domain	S1	16755	17759	19550	24007	441.151	441.779	549.913	702.212	rpsA	0	30S ribosomal protein S1	similar to similar to ribosomal protein S1 like protein in Escherichia coli this protein is involved in binding to the leader sequence of mRNAs and is itself bound to the 30S subunit autoregulates expression via a C-terminal domain in most gram negative organisms this protein is composed of 6 repeats of the S1 domain while in gram positive there are 4 repeats the S1 nucleic acid-binding domain is…	SSU ribosomal protein S1p	Translation
lmo2468	103350	106376	139301	151227	-0.470176	0.0428813	0.431999	0.364517	--	NC_003210.1	2542014	2542610	+	597	protein_coding	gnl|BL_ORD_ID|66787 sp|Q9RQI6|CLPP_LISMO ATP-dependent Clp protease proteolytic subunit OS=Listeria monocytogenes serovar 1/2a (strain ATCC BAA-679 / EGD-e) OX=169963 GN=clpP PE=1 SV=1//3.14471e-144 && PF00574:Clp protease	-	107411	115122	133459	143041	5428.77	5497.37	7206.19	8031.58	clpP	0	ATP-dependent Clp protease proteolytic subunit	hydrolyzes proteins to small peptides with the ATPase subunits ClpA or ClpX, ClpP degrades specific substrates	ATP-dependent Clp protease proteolytic subunit (EC 3.4.21.92)	Posttranslational modification, protein turnover, chaperones
lmo2340	1312.43	969.304	1184.69	2513.03	-0.696536	0.0429967	0.431999	0.364517	--	NC_003210.1	2408967	2409878	-	912	protein_coding	gnl|BL_ORD_ID|324160 sp|B1HV79|PSUG_LYSSC Pseudouridine-5&apos;-phosphate glycosidase OS=Lysinibacillus sphaericus (strain C3-41) OX=444177 GN=psuG PE=3 SV=1//9.42118e-154 && PF04227:Indigoidine synthase A like protein	-	1364	1049	1135	2377	45.1281	32.7908	40.1174	87.3673	0	Operon_418	'hypothetical protein - RAST_Product: Pseudouridine 5''-phosphate glycosidase'	similar to Erwinia chrysanthemi IndA protein	'Pseudouridine 5''-phosphate glycosidase'	Secondary metabolites biosynthesis, transport and catabolism
lmo1246	3019.35	3775.57	2836.99	1566.81	0.625701	0.0430894	0.431999	0.364517	--	NC_003210.1	1270849	1272261	+	1413	protein_coding	gnl|BL_ORD_ID|92018 sp|Q8Y7M8|DBPA_LISMO ATP-dependent RNA helicase DbpA OS=Listeria monocytogenes serovar 1/2a (strain ATCC BAA-679 / EGD-e) OX=169963 GN=dbpA PE=2 SV=1//0 && PF00270:DEAD/DEAH box helicase|PF00271:Helicase conserved C-terminal domain|PF03880:DbpA RNA binding domain	DEAD	3138	4086	2718	1482	67.0097	82.438	62.0068	35.1577	0	Operon_196	hypothetical protein - RAST_Product: ATP-dependent RNA helicase YxiN	similar to ATP-dependent RNA helicase (DEAD motif)	ATP-dependent RNA helicase YxiN	Replication, recombination and repair
lmo0123	2629.67	1963.56	1768.16	1358.54	0.554797	0.0432136	0.431999	0.364517	--	NC_003210.1	127188	128324	+	1137	protein_coding	-//- && PF06605:Prophage endopeptidase tail	-	2733	2125	1694	1285	72.5281	53.2807	48.0269	37.8841	0	Operon_020	hypothetical protein - RAST_Product: Putative tail or base plate protein gp18 [Bacteriophage A118]	similar to protein gp18 from Bacteriophage A118	Putative tail or base plate protein gp18 [Bacteriophage A118]	Not in COGs
lmo2007	103.917	85.0104	43.8386	56.033	0.919596	0.0432375	0.431999	0.364517	--	NC_003210.1	2080027	2081484	-	1458	protein_coding	-//- && PF13416:Bacterial extracellular solute-binding protein|PF12010:Domain of unknown function (DUF3502)	-	108	92	42	53	2.23508	1.79888	0.928589	1.21852	0	Operon_362	hypothetical protein - RAST_Product: Multiple sugar ABC transporter, substrate-binding protein	weakly similar to putative sugar-binding lipoproteins	Multiple sugar ABC transporter, substrate-binding protein	Carbohydrate transport and metabolism
lmo1322	9099.43	11972.6	8649.78	5395.03	0.585294	0.0443359	0.441693	0.35488	--	NC_003210.1	1351964	1353082	+	1119	protein_coding	gnl|BL_ORD_ID|282428 sp|Q9KA74|NUSA_BACHD Transcription termination/antitermination protein NusA OS=Bacillus halodurans (strain ATCC BAA-125 / DSM 18197 / FERM 7344 / JCM 9153 / C-125) OX=272558 GN=nusA PE=3 SV=1//0 && PF13184:NusA-like KH domain|PF00575:S1 RNA binding domain|PF08529:NusA N-terminal domain	S1	9457	12957	8287	5103	255.006	330.1	238.726	152.866	nusA	Operon_209	transcription elongation factor NusA	highly similar to N utilization substance protein A (NusA protein) modifies transcription through interactions with RNA polymerase affecting elongation, readthrough, termination, and antitermination	Transcription termination protein NusA	Transcription
lmo1364	130058	120998	170091	176561	-0.465475	0.0447325	0.44436	0.352265	--	NC_003210.1	1387014	1387214	+	201	protein_coding	gnl|BL_ORD_ID|79908 sp|P0A355|CSPA_LISMO Cold shock-like protein CspLA OS=Listeria monocytogenes serovar 1/2a (strain ATCC BAA-679 / EGD-e) OX=169963 GN=cspLA PE=1 SV=1//6.59266e-42 && PF00313:'Cold-shock' DNA-binding domain	CSD	135169	130947	162957	167004	20291.2	18572.5	26134.2	27851.3	cspL	0	hypothetical protein - RAST_Product: cold-shock protein	similar to cold shock protein	cold-shock protein	Transcription
lmo1041	229.001	218.994	150.304	131.096	0.670724	0.0449987	0.44572	0.350938	--	NC_003210.1	1070597	1071367	+	771	protein_coding	gnl|BL_ORD_ID|553674 sp|O32208|YVGL_BACSU Putative ABC transporter substrate-binding lipoprotein YvgL OS=Bacillus subtilis (strain 168) OX=224308 GN=yvgL PE=3 SV=1//6.65158e-50 && PF13531:Bacterial extracellular solute-binding protein	-	238	237	144	124	9.31429	8.76325	6.0206	5.39116	0	Operon_168	hypothetical protein - RAST_Product: Molybdenum ABC transporter, periplasmic molybdenum-binding protein ModA (TC 3.A.1.8.1)	similar to molybdate ABC transporter binding protein	Molybdenum ABC transporter, periplasmic molybdenum-binding protein ModA (TC 3.A.1.8.1)	Inorganic ion transport and metabolism
lmo1473	159656	285581	179508	98645.6	0.678695	0.0452247	0.446675	0.350008	--	NC_003210.1	1505312	1507153	-	1842	protein_coding	gnl|BL_ORD_ID|102706 sp|P0DJM2|DNAK_LISMO Chaperone protein DnaK OS=Listeria monocytogenes serovar 1/2a (strain ATCC BAA-679 / EGD-e) OX=169963 GN=dnaK PE=3 SV=1//0 && PF00012:Hsp70 protein|PF10712:NAD-specific glutamate dehydrogenase	HSP70	165930	309062	171979	93306	2718.08	4783.3	3009.66	1697.99	dnaK	Operon_244	molecular chaperone DnaK	heat shock protein 70 assists in folding of nascent polypeptide chains refolding of misfolded proteins utilizes ATPase activity to help fold co-chaperones are DnaJ and GrpE multiple copies in some bacteria	Chaperone protein DnaK	Posttranslational modification, protein turnover, chaperones
lmo1644	10088.6	12535.3	9185.24	6317.99	0.54528	0.0456867	0.449949	0.346837	--	NC_003210.1	1688670	1691888	-	3219	protein_coding	gnl|BL_ORD_ID|513015 sp|P47264|Y018_MYCGE Uncharacterized ATP-dependent helicase MG018 OS=Mycoplasma genitalium (strain ATCC 33530 / G-37 / NCTC 10195) OX=243273 GN=MG018 PE=3 SV=3//4.48127e-93 && PF08455:Bacterial SNF2 helicase associated|PF00271:Helicase conserved C-terminal domain|PF00176:SNF2 family N-terminal domain	SNF2_N	10485	13566	8800	5976	98.2821	120.144	88.1239	62.2307	0	Operon_283	hypothetical protein - RAST_Product: COG0553: Superfamily II DNA/RNA helicases, SNF2 family	similar to SNF2-type helicase	COG0553: Superfamily II DNA/RNA helicases, SNF2 family	Transcription
lmo1079	4159.55	3737.69	3037.39	2579.63	0.491519	0.0458255	0.45003	0.346759	--	NC_003210.1	1110769	1113627	+	2859	protein_coding	gnl|BL_ORD_ID|543431 sp|O31582|YFHO_BACSU Uncharacterized protein YfhO OS=Bacillus subtilis (strain 168) OX=224308 GN=yfhO PE=4 SV=2//1.02206e-11 && PF09586:Bacterial membrane protein YfhO	-	4323	4045	2910	2440	45.6245	40.3344	32.8103	28.6082	0	0	hypothetical protein - RAST_Product: FIG028455: hypothetical protein	similar to B. subtilis YfhO protein	FIG028455: hypothetical protein	Function unknown
lmo1870	28698.3	24511.6	29754.9	49390.5	-0.572811	0.0460123	0.450422	0.34638	--	NC_003210.1	1944145	1944768	-	624	protein_coding	gnl|BL_ORD_ID|18926 sp|Q48630|APL_LACLM Alkaline phosphatase-like protein OS=Lactococcus lactis subsp. cremoris (strain MG1363) OX=416870 GN=apl PE=3 SV=2//7.4378e-69 && PF09335:SNARE associated Golgi protein	-	29826	26527	28507	46717	1442.24	1211.92	1472.65	2509.6	0	0	hypothetical protein - RAST_Product: FIG00774911: hypothetical protein	similar to alkaline phosphatase	FIG00774911: hypothetical protein	Function unknown
lmo1088	1357.65	1103.29	1050.04	449.321	0.714739	0.0461268	0.450422	0.34638	--	NC_003210.1	1122918	1124078	+	1161	protein_coding	gnl|BL_ORD_ID|463794 sp|P27621|TAGB_BACSU Teichoic acid glycerol-phosphate primase OS=Bacillus subtilis (strain 168) OX=224308 GN=tagB PE=1 SV=1//4.83116e-80 && PF04464:CDP-Glycerol:Poly(glycerophosphate) glycerophosphotransferase	-	1411	1194	1006	425	36.6709	29.3186	27.9317	12.2708	tagB	Operon_177	hypothetical protein	similar to teichoic acid biosynthesis protein B precursor	CDP-glycerol: N-acetyl-beta-D-mannosaminyl-1,4-N-acetyl-D-glucosaminyldiphosphoundecaprenyl glycerophosphotransferase	Cell wall/membrane biogenesis
lmo1540	34802.4	45686.6	54123	59619.1	-0.498899	0.046822	0.455283	0.341718	--	NC_003210.1	1576107	1576397	-	291	protein_coding	gnl|BL_ORD_ID|368711 sp|A0AIY9|RL27_LISW6 50S ribosomal protein L27 OS=Listeria welshimeri serovar 6b (strain ATCC 35897 / DSM 20650 / SLCC5334) OX=386043 GN=rpmA PE=3 SV=1//2.90718e-65 && PF01016:Ribosomal L27 protein	-	36170	49443	51853	56392	3750.44	4843.76	5743.98	6495.9	rpmA	Operon_259	50S ribosomal protein L27	involved in the peptidyltransferase reaction during translation	LSU ribosomal protein L27p	Translation
lmo2381	15260.3	15875.7	17828.8	27464.6	-0.540712	0.0468888	0.455283	0.341718	--	NC_003210.1	2457852	2459336	+	1485	protein_coding	gnl|BL_ORD_ID|241374 sp|Q6GID9|MNHD1_STAAR Na(+)/H(+) antiporter subunit D1 OS=Staphylococcus aureus (strain MRSA252) OX=282458 GN=mnhD1 PE=3 SV=1//3.75496e-155 && PF00361:Proton-conducting membrane transporter	-	15860	17181	17081	25978	322.258	329.832	370.782	586.4	0	Operon_425	putative monovalent cation/H+ antiporter subunit D	similar to proteins involved in resistance to cholate and to NA(+) and in pH homeostasis subunit D of antiporter complex involved in resistance to high concentrations of Na+, K+, Li+ and/or alkali contains an oxidoreductase domain catalyzes the transfer of electrons from NADH to ubiquinone	Na(+) H(+) antiporter subunit D	Energy production and conversion
lmo2448	7069.21	7041.08	5863.94	3845.13	0.53933	0.0475603	0.460507	0.336764	--	NC_003210.1	2519935	2520399	-	465	protein_coding	gnl|BL_ORD_ID|444812 sp|A0ALD2|SSRP_LISW6 SsrA-binding protein OS=Listeria welshimeri serovar 6b (strain ATCC 35897 / DSM 20650 / SLCC5334) OX=386043 GN=smpB PE=3 SV=1//2.4581e-110 && PF01668:SmpB protein	-	7347	7620	5618	3637	476.743	467.168	389.458	262.183	smpB	Operon_434	SsrA-binding protein	binds to ssrA RNA (tmRNA) and is required for its successful binding to ribosomes also appears to function in the trans-translation step by promoting accommodation of tmRNA into the ribosomal A site SmpB protects the tmRNA from RNase R degradation in Caulobacter crescentus both the tmRNA and SmpB are regulated in cell cycle-dependent manner functions in release of stalled ribosomes from damaged m…	tmRNA-binding protein SmpB	Posttranslational modification, protein turnover, chaperones
lmo1623	2366.99	1854.52	2828.64	3164.28	-0.505544	0.0480171	0.461599	0.335735	--	NC_003210.1	1665444	1666097	-	654	protein_coding	gnl|BL_ORD_ID|302474 sp|O34349|PGPB_BACSU Phosphatidylglycerophosphatase B OS=Bacillus subtilis (strain 168) OX=224308 GN=pgpB PE=1 SV=1//1.64302e-09 && PF01569:PAP2 superfamily	-	2460	2007	2710	2993	113.497	87.4865	133.574	153.406	0	Operon_278	hypothetical protein - RAST_Product: FIG00775051: hypothetical protein	0	FIG00775051: hypothetical protein	Lipid transport and metabolism
lmo1090	1364.39	1053.39	988.457	595.219	0.610273	0.048061	0.461599	0.335735	--	NC_003210.1	1124484	1125467	+	984	protein_coding	gnl|BL_ORD_ID|120647 sp|P71059|EPSJ_BACSU Uncharacterized glycosyltransferase EpsJ OS=Bacillus subtilis (strain 168) OX=224308 GN=epsJ PE=2 SV=1//1.11838e-24 && PF00535:Glycosyl transferase family 2	Glycos_transf_2	1418	1140	947	563	43.4819	33.0279	31.0232	19.1791	0	Operon_177	hypothetical protein - RAST_Product: Beta-1,3-glucosyltransferase	similar to glycosyltransferases	Beta-1,3-glucosyltransferase	Cell wall/membrane biogenesis
lmo0575	5637.47	5942.41	6726.1	10007.7	-0.531135	0.0480749	0.461599	0.335735	--	NC_003210.1	612678	613406	+	729	protein_coding	gnl|BL_ORD_ID|156843 sp|O05509|GMUR_BACSU HTH-type transcriptional regulator GmuR OS=Bacillus subtilis (strain 168) OX=224308 GN=gmuR PE=1 SV=1//3.71214e-97 && PF00392:Bacterial regulatory proteins, gntR family|PF07702:UTRA domain	UTRA	5859	6431	6444	9466	242.506	251.491	284.944	435.265	0	Operon_092	hypothetical protein - RAST_Product: Transcriptional regulator, GntR family	similar to transcription regulator GntR family	Transcriptional regulator, GntR family	Transcription
lmo2074	967.001	1067.25	747.344	679.797	0.511392	0.0483384	0.46284	0.334569	--	NC_003210.1	2153720	2154679	+	960	protein_coding	gnl|BL_ORD_ID|551999 sp|P54567|YQKD_BACSU Uncharacterized protein YqkD OS=Bacillus subtilis (strain 168) OX=224308 GN=yqkD PE=4 SV=1//1.75327e-33 && PF12695:Alpha/beta hydrolase family	-	1005	1155	716	643	31.588	34.299	24.0422	22.452	0	Operon_377	hypothetical protein - RAST_Product: FIG00774466: hypothetical protein	0	FIG00774466: hypothetical protein	General function prediction only
lmo0979	155.875	148.768	179.53	326.683	-0.732516	0.0486275	0.464006	0.333476	--	NC_003210.1	1010313	1011077	+	765	protein_coding	gnl|BL_ORD_ID|106729 sp|P32010|DRRA_STRPE Daunorubicin/doxorubicin resistance ATP-binding protein DrrA OS=Streptomyces peucetius OX=1950 GN=drrA PE=1 SV=1//1.09584e-74 && PF00005:ABC transporter	ABC_tran	162	161	172	309	6.3897	5.99978	7.24768	13.5398	0	0	hypothetical protein - RAST_Product: Methionine ABC transporter ATP-binding protein	similar to daunorubicin resistance ATP-binding proteins	Methionine ABC transporter ATP-binding protein	Defense/virulence mechanisms
Novel00074	1040.13	1480.29	898.692	825.694	0.54767	0.0487776	0.464006	0.333476	-	NC_003210.1	805977	807825	+	1849	-	PF03610:PTS system fructose IIA component|PF03830:PTS system sorbose subfamily IIB component|PF03609:PTS system sorbose-specific iic component	PTSIIB_sorb	1081	1602	861	781	17.6407	24.7	15.0106	14.1589	#N/A	#N/A	#N/A	#N/A	#N/A	#N/A
lmo1134	143.366	120.123	96.0275	47.5752	0.874999	0.048864	0.464006	0.333476	--	NC_003210.1	1168021	1168368	+	348	protein_coding	gnl|BL_ORD_ID|10860 sp|O06008|ADHR_BACSU HTH-type transcriptional regulator AdhR OS=Bacillus subtilis (strain 168) OX=224308 GN=adhR PE=1 SV=2//2.39658e-14 && PF13411:MerR HTH family regulatory protein	-	149	130	92	45	12.9192	10.6496	8.52198	4.33459	0	Operon_184	hypothetical protein - RAST_Product: transcriptional regulator, MerR family	similar to regulatory proteins	transcriptional regulator, MerR family	Transcription
lmo1296	1696.34	1891.48	1465.46	987.45	0.548594	0.0492121	0.464916	0.332625	--	NC_003210.1	1323794	1325017	+	1224	protein_coding	gnl|BL_ORD_ID|171848 sp|D3FTV4|HFLX_BACPE GTPase HflX OS=Bacillus pseudofirmus (strain OF4) OX=398511 GN=hflX PE=3 SV=1//3.8316e-120 && PF13167:GTP-binding GTPase N-terminal|PF16360:GTP-binding GTPase Middle Region|PF01926:50S ribosome-binding GTPase	-	1763	2047	1404	934	43.4608	47.6769	36.9758	25.5788	0	Operon_205	hypothetical protein - RAST_Product: GTP-binding protein HflX	conserved hypothetical protein similar to B. subtilis YnbA protein	GTP-binding protein HflX	General function prediction only
lmo0046	11077.7	12325.6	14250.7	18785.9	-0.497346	0.0492296	0.464916	0.332625	--	NC_003210.1	50514	50753	+	240	protein_coding	gnl|BL_ORD_ID|407263 sp|A0AEM3|RS18_LISW6 30S ribosomal protein S18 OS=Listeria welshimeri serovar 6b (strain ATCC 35897 / DSM 20650 / SLCC5334) OX=386043 GN=rpsR PE=3 SV=1//2.00033e-44 && PF01084:Ribosomal protein S18	-	11513	13339	13653	17769	1447.45	1584.47	1833.79	2481.8	rpsR	Operon_009	30S ribosomal protein S18	binds as a heterodimer with protein S6 to the central domain of the 16S rRNA helps stabilize the platform of the 30S subunit	SSU ribosomal protein S18p	Translation
lmo0965	805.353	717.968	644.01	308.71	0.676934	0.0497516	0.466751	0.330915	--	NC_003210.1	997795	998379	-	585	protein_coding	gnl|BL_ORD_ID|546812 sp|O31609|YJBK_BACSU Putative triphosphatase YjbK OS=Bacillus subtilis (strain 168) OX=224308 GN=yjbK PE=1 SV=1//1.83308e-51 && PF01928:CYTH domain	-	837	777	617	292	43.1715	37.8649	33.9986	16.7318	0	Operon_153	hypothetical protein - RAST_Product: Adenylate cyclase	similar to B. subtilis YjbK protein	Adenylate cyclase	Function unknown
lmo1278	1689.61	1556.98	1346.47	842.61	0.568531	0.0498119	0.466751	0.330915	--	NC_003210.1	1302474	1303013	+	540	protein_coding	gnl|BL_ORD_ID|182084 sp|A0AI81|HSLV_LISW6 ATP-dependent protease subunit HslV OS=Listeria welshimeri serovar 6b (strain ATCC 35897 / DSM 20650 / SLCC5334) OX=386043 GN=hslV PE=3 SV=1//1.50906e-129 && PF00227:Proteasome subunit	Proteasome	1756	1685	1290	797	98.1201	88.9564	77.0066	49.4743	clpQ	Operon_202	ATP-dependent protease peptidase subunit	highly similar to beta-type subunit of the 20S proteasome heat shock protein involved in degradation of misfolded proteins	ATP-dependent protease HslV (EC 3.4.25.-)	Posttranslational modification, protein turnover, chaperones
lmo1670	2165.89	1974.64	2428.87	3568.14	-0.534427	0.0498527	0.466751	0.330915	--	NC_003210.1	1724196	1724462	+	267	protein_coding	gnl|BL_ORD_ID|545898 sp|Q8Y6L4|YIDD_LISMO Putative membrane protein insertion efficiency factor OS=Listeria monocytogenes serovar 1/2a (strain ATCC BAA-679 / EGD-e) OX=169963 GN=lmo1670 PE=3 SV=1//4.52551e-61 && PF01809:Haemolytic domain	-	2251	2137	2327	3375	254.385	228.173	280.942	423.718	0	0	hypothetical protein - RAST_Product: Protein YidD	0	Protein YidD	Function unknown
