# Supplementary material for: Rli51 Attenuates Transcription of the Listeria Pathogenicity Island 1 Gene mpl and Functions as a Trans-Acting sRNA in Intracellular Bacteria
Source: Int J Mol Sci. 2024 Aug 29;25(17):9380. doi: 10.3390/ijms25179380 (PMC11394854; doi:10.3390/ijms25179380)
Supplement: Supplementary file 1 [file ijms-25-09380-s001.zip › Supp Table S6_plasmids constructs.xlsx]

## Sheet: Plasmid Constructs
Supplementary Table S6. Plasmid constructs generated in this work.
ID	Brief description	Vector	Insert	Method1	RS	Oligo type1 and sequence (5' - 3')	Template
pADO-001	pRMC2-rli51	pRMC2	rli51	PCR	KpnI/EcoRV/BglII	A: ggggtaccgatatcagatctatatcccaaagtttaagccacc	gDNA
					EcoRI	D: ccggaattcaagtttaagccacctacaact
pADO-002	pRMC2-GFP	pRMC2	GFP	PCR	KpnI	A: attggtaccatgagtaaaggagaagagcttt	GFP
					EcoRI	D: cggaattcttatttgtatagttcatccatgc
pADO-003	C#1:Rli51-mpl::GFP	pRMC2-GFP	rli51 promoter-rli51-SPACER- 45 nucleotides from mpl	PCR	SalI	A: acgcgtcgactaagaataaaaccgcttaacacaca	gDNA
					KpnI	D: ccggtaccctgaaaagctattaccatgatgat
pADO-004	C#2:ΔPrli51-rli51-mpl::GFP	pRMC2-GFP	rli51-SPACER- 45 nucleotides from mpl	PCR	SalI	A: acgcgtcgactataagcatatcccaaagtttaagcc	gDNA
					KpnI	D: ccggtaccctgaaaagctattaccatgatgat
pADO-005	C#3:Phly-5UTRhly-rli5145nt-mpl::GFP	pRMC2	hly promoter-5'UTR hly-SPACER- 45 nucleotides from mpl-GFP	SOE-PCR	SalI	A: acgcgtcgacttgaggcattaacatttgttaacg	gDNA
					-	B: cctttttaattcgtaaaacttctacattttttaacctaataatgcca
					-	C: gtagaagttttacgaattaaaaaggagcg	pADO-003
					EcoRI	D: cggaattcttatttgtatagttcatccatgc
pADO-006	C#4:rli51-hly17nt-mpl::GFP	pRMC2	rli51 promoter-rli51-17 nucleotides from 5'UTR hly- 45 nucleotides from mpl-GFP	SOE-PCR	SalI	A: acgcgtcgactaagaataaaaccgcttaacacaca	pADO-003
					-	B: tctacattttttaacctaagtttaagccacctacaactaatctga
					-	C: aggttaaaaaatgtagaaggagcggtgaaatgaaaagtaaac	pADO-003
					EcoRI	D: cggaattcttatttgtatagttcatccatgc
pADO-007	C#5:5UTRhly-rli5145nt-mpl::GFP	pRMC2	rli51 promoter- 5'UTR hly-SPACER-45 nucleotides from mpl-GFP.	SOE-PCR	SalI	A: acgcgtcgactaagaataaaaccgcttaacacaca	pADO-003
					-	B: tatatgcttgctttatgcttatattatatggataaacagtcagatattc
					-	C: aagcataaagcaagcatataatattgcgtttcatctt	pADO-005
					EcoRI	D: cggaattcttatttgtatagttcatccatgc
pADO-009	C#7:rli51ΔL2-mpl::GFP	pRMC2	Same as for pADO-003 but with deletion of L2 in rli51: 75 to 95	SOE-PCR	SalI	A: acgcgtcgactaagaataaaaccgcttaacacaca	pADO-003
					-	B: ctacaactaatctcgttttttagtatatgtgggaac
					-	C: atactaaaaaacgagattagttgtaggtggcttaa	pADO-003
					EcoRI	D: cggaattcttatttgtatagttcatccatgc
pADO-010	C#8:rli51Δter-mpl::GFP	pRMC2	Same as for pADO-003 but with deletion of predicted terminator in rli51: 105 to 121 and 7 nucleotides of the SPACER.	SOE-PCR	SalI	A: acgcgtcgactaagaataaaaccgcttaacacaca	pADO-003
					-	B: ctttttaattcgcaactaatctgacagagagagtt
					-	C: gtcagattagttgcgaattaaaaaggagcggtg	pADO-003
					EcoRI	D: cggaattcttatttgtatagttcatccatgc
pADO-011	C#9:rli51ΔL1-mpl::GFP	pRMC2	Same as for pADO-003 but with deletion of L1 in rli51:52 to 67	SOE-PCR	SalI	A: acgcgtcgactaagaataaaaccgcttaacacaca	pADO-003
					-	B: cacgtttttttaaattatacgttttgcagtagaaactat
					-	C: gcaaaacgtataatttaaaaaaacgtgtccttaactctc	pADO-003
					EcoRI	D: cggaattcttatttgtatagttcatccatgc
pADO-012	Ptet-Δrli51-rli5145nt-mpl::GFP	pRMC2	SPACER-45 nucleotides of mpl-GFP	PCR	BglII	A: gaagatctagttttacgaattaaaaaggagcgg	pADO-003
					EcoRI	D: cggaattcttatttgtatagttcatccatgc
pADO-013	Ptet-rli51-mpl::GFP	pRMC2	rli51-SPACER-45 nucleotides of mpl-GFP	PCR	BglII	A: gaagatcttataagcatatcccaaagtttaagcc	pADO-003
					EcoRI	D: cggaattcttatttgtatagttcatccatgc
pADO-014	Ptet-5UTRhly-rli5145nt-mpl::GFP	pRMC2	5'UTR hly-SPACER-45 nucleotides of mpl-GFP	PCR	BglII	A: gaagatctataaagcaagcatataatattgcgtttc	pADO-005
					EcoRI	D: cggaattcttatttgtatagttcatccatgc
pADO-015	pRMC2-2xMS2-rli51	pRMC2-rli51	MS2 motifs	RE digestion	BglII	n/a	pUTR-MS22
					EcoRV
pADO-016	pMAD-rli51	pMAD	Upstream (primers A and B) and downstream (C and D) homology flanking regions of rli51	PCR	BamHI	A: gcctcgcgtcgggcgatatcggatccacgttgctcaattcaaca	gDNA
					StuI	B: tcgtaaaactaggcctttgggatatgcttatattatatgga
					StuI	C: catatcccaaaggcctagttttacgaattaaaaaggagc
					KpnI	D: gatctatcgatgcatgccatggtaccgaggatgatttctttttctttca
	1 See graphical sketch below.
	2 Ortega AD et al. 2010 J Cell Sci 123 (16), 2685-2696. https://doi.org/10.1242/jcs.065920
	RS: Restriction site; SOE PCR: Splicing by Overlap-Extension PCR
