# Supplementary material for: Rli51 Attenuates Transcription of the Listeria Pathogenicity Island 1 Gene mpl and Functions as a Trans-Acting sRNA in Intracellular Bacteria
Source: Int J Mol Sci. 2024 Aug 29;25(17):9380. doi: 10.3390/ijms25179380 (PMC11394854; doi:10.3390/ijms25179380)
Supplement: Supplementary file 1 [file ijms-25-09380-s001.zip › Supp Table S7_oligos qPCR.xlsx]

## Sheet: Primers qPCR
Supplementary Table S7. List of primers used in qPCR assays.
Name	Sequence 5' -3'	Target
Rli51 qPCR Fw	GTCAGATTAGTTGTAGGTGGCTTAAACTT	Rli51-Mpl::GFP (pADO-003)
GFP qPCR Rv	CAGTGAAAAGCTCTTCTCCTTTACTCAT
Hly 5UTR qPCR Fw	GTATTTGGCATTATTAGGTTAAAAAATGTAGA	hly5UTR-Mpl::GFP (pADO-005, pADO-007)
GFP qPCR Rv	CAGTGAAAAGCTCTTCTCCTTTACTCAT
C7 Rli51 qPCR Rw	AAGTTTAAGCCACCTACAACTAATCT	Rli51-Mpl-GFP in C#7 (pADO-009)
GFP qPCR Rv	CAGTGAAAAGCTCTTCTCCTTTACTCAT
C8 Rli51 qPCR Fw	TCCTTAACTCTCTCTGTCAGATTAGTTG	Rli51-Mpl-GFP in C#8 (pADO-010)
GFP qPCR Rv	CAGTGAAAAGCTCTTCTCCTTTACTCAT
rli51 Fw	AAGCCACCTATAGTTTCTACTGCAA	Rli51
rli51 Rw	GACAGAGAGAGTTAAGGACACGTT
GFP qPCR Fw	TGCGAGATACCCAGATCATATGA	GFP
GFP qPCR Rw	CTTCGGGCATGGCACTCT
rli38 Fw	AACAAGTTTACTGATTAGGTGCAAA	rli38
rli38 Rw	AGCTTTCTATTCCCACTCTGTTTT
rpoB Fw	CGATCTTGGAGAGCCGAAATA	rpoB
rpoB Rw	GAGCCGCATAGTTTGCATCA
lmo1007 Fw	ATGACTAAACCTGGTAAATACGAAG	lmo1007
lmo1007 Rw	GATTGAAGCCTTTAACGCATATTGT
lmo2186 Fw	AATCACTATCCCCTTGTATCACCG	lmo2186
lmo2186 Rw	GAAGGGAGATTTAAGAATGAAGAAAGT
lmo0937 Fw	TAATTAATCCACCCGCAATATGG	lmo0937
lmo0937 Rw	GCAGAAAGAGGTTTTTATATATGTTAGG
Rli123-5'-F	TGGAAATATAGAGATATCGGCAAGA	Rli123-L1BS
Rli123-5'-R	TCTGGGCAAATTCACCTACAA
Rli123-3'-R	CCAGCAAATAAACTATTTCGCCATT	Rli123-L2BS
Rli123-3'-F	AGAGTTACTAAGTTGTATGGGAATCG
Rli21-F	AGAGGTGAGATGACATGTTTCTTT	Rli21
Rli21-R	GCAGACTTCGCCAATGTAACT
